# Supplementary material for: Saturated linkage map construction in Rubus idaeus using genotyping by sequencing and genome-independent imputation
Source: BMC Genomics. 2013 Jan 16;14:2. doi: 10.1186/1471-2164-14-2 (PMC3575332; doi:10.1186/1471-2164-14-2)
Supplement: Additional file 4: Table S1 — The count of over-represented sequencing reads, their position of alignment against the Fragaria vesca chloroplast genome (GenBank: JF345175.1), and the position of SNPs between the chloroplast sequences. (XLSX 53 kb) [file 1471-2164-14-2-S4.xlsx]

## Sheet: Library 1
READ COUNT IN LIBRARY ONE	STRAND	F vesca Chloroplast Genome ID	Position of Alignment	Sequencing Read	Mismatches
196240	+	gi|324022756|gb|JF345175.1|	135129	CTGCTCCCATTTCGCTCGCCGCTACTACGGGAATCGCTTTTGCTTTCTTTTCCTCTGGCTACTA
189129	+	gi|324022756|gb|JF345175.1|	106054	CTGCTTAATCCATGGGCAGGCAAGAGACAACCTGGCGAACTGAAACATCTTAGTAGCCAGAGGA
176157	-	gi|324022756|gb|JF345175.1|	34186	GGATTTCATAATTGGACATTGAACCCATTTCATATGATGGGAGTTGCTGGGGTGTTGGGCGCTG	61:G>A
166445	-	gi|324022756|gb|JF345175.1|	136552	CCAACCAATTGGGAGAGAATCAATAGATTCCTTTTCGGGAGCGATTCATCCTTCCCGAACGCAG	48:G>A
162399	-	gi|324022756|gb|JF345175.1|	15479	GCCACTGAATCAGCCGCTTTATTTTTGGTACCGACAATTAAGAATTGTTTTCCCCTACTTGCTG	37:T>G,61:T>C
159959	+	gi|324022756|gb|JF345175.1|	136487	CAGCTGGGCCATCCTGGACTTGAACCAGAGACCTCGCCCGTGAAGTAAATCATCGCACCTACGG
155773	+	gi|324022756|gb|JF345175.1|	15471	CAGCCCGCGCCACTGAATCAGCCGCTTTATTTTTGGTACCGACAATTAAGAATTGTTTTCCCCT	10:T>C,34:T>G
154774	+	gi|324022756|gb|JF345175.1|	34154	CAGCTATATTTCGATTCATCCTATTTTTCCAAGGATTTCATAATTGGACATTGAACCCATTTCA	22:C>A,34:G>A
113646	+	gi|324022756|gb|JF345175.1|	138839	CTGCTGGCACAGAGTTAGCCGATGCTTATTCCCCAGATACCGTCATTGCTTCTTCTCCGGGAAA
102469	+	gi|324022756|gb|JF345175.1|	102308	CAGCAGTGGGGAATTTTCCGCAATGGGCGAAAGCCTGACGGAGCAATGCCGCGTGGAGGTAGAA
99403	+	gi|324022756|gb|JF345175.1|	105870	CAGCACCTTAGGGGATGGCATAGCCTTAAATAAAGTTAAGGGCGAGGTTCAAACGAGGAAAGGC
94395	+	gi|324022756|gb|JF345175.1|	135240	CAGCAGTTCGAAAGGTTAACCTATTCGGGAATCTCCGGATCTACGCTTATTTTCAACTCCCCGA
89969	-	gi|324022756|gb|JF345175.1|	1241	TTTCCGTAAAGTAAAGATCCAGAAACAGGTTCACGAATACCATCAATATCTACCGGAGGTGCAG
84071	+	gi|324022756|gb|JF345175.1|	1203	CTGCAGAAGTAGGGATAATGGCACCAGAAATAATATTGTTTCCGTAAAGTAAAGATCCAGAAAC	25:G>A
72003	-	gi|324022756|gb|JF345175.1|	74356	GGATTACGTATGGGAAATATTGAAACCGTCCTTTCCAGTAGTATTGCCGCTGTCTTTTTTGCAG	16:T>C
56153	+	gi|324022756|gb|JF345175.1|	138986	CTGCCTCCCGTAGGAGTCTGGGCCGTGTCTCAGTCCCAGTGTGGCTGATCATCCTCTCGGACCA
56030	-	gi|324022756|gb|JF345175.1|	139098	CAGACGCGAGCCCCTCCTTGGGCGGATTCCTCCTTTTGCTCCTCAGCCTACGGGGTATTAGCAG	45:C>T
44282	+	gi|324022756|gb|JF345175.1|	16205	CAGCTTTTGCTAAAACTCGAGCAGTTTCTTGAAAACTTGCTTCGGATATGAAACTTTGAGTATT
41595	-	gi|324022756|gb|JF345175.1|	1142	TTGTATAACCATTCATCAACGGAAGCCGCTTCCCATATTGGGTAAAAGTGCAAACCTATAGCTG	43:A>G
36294	+	gi|324022756|gb|JF345175.1|	135056	CAGCACTCCACCGCTTCGCCTAGCAGCACGACGCTTGTATTGCTCTCCCACAACCCCGTTTTCA
34863	+	gi|324022756|gb|JF345175.1|	106165	CAGCCTAAACCGTGAAAACGGGGTTGTGGGAGAGCAATACAAGCGTCGTGCTGCTAGGCGAAGC
28867	+	gi|324022756|gb|JF345175.1|	13275	CAGCAAATCCACGGAAATAAACAAAAATGTGTGTTTTTAGGATTAAACAAAGGGATTCGCAAAT	28:A>G,51:A>G
27046	-	gi|324022756|gb|JF345175.1|	106955	ATGACCGCTCAGTGATAAAGGAGGTAGGGGTGCAGAGACAGCCAGGAGGTTTGCCTAGAAGCAG	59:T>C
26124	-	gi|324022756|gb|JF345175.1|	575	AAGTTGAAAGCCATAGTGCTGATACCTAAAGCGGTGAACCAGATACCTACTACAGGCCAAGCAG
26038	+	gi|324022756|gb|JF345175.1|	112842	CAGCTCGATAAGAACCCATACCTAAAGCTAACATCATATAACCCAATTGAGACATTGTAGAATA
25874	-	gi|324022756|gb|JF345175.1|	13408	GTACCTCGTATTTTTCCTTCCGCCTCTGGTTGTCTCGCGATCCCTTCTACAGCCTGTCCCGCAG	58:C>T
25420	+	gi|324022756|gb|JF345175.1|	106761	CAGCAGTTGACTGGACATCTAGGGGTAAAGCACTGTTTCGGTGCGGGCCGCGAGAGCGGTACCA
24720	+	gi|324022756|gb|JF345175.1|	432	CAGCTAGGTCTAGAGGGAAATTATGAGCATTACGTTCATGCATAACTTCCATACCAAGGTTAGC	58:A>G
20282	+	gi|324022756|gb|JF345175.1|	1008	CTGCAACAGGAGCTGAATATGCAACAGCAATCCAAGGGCGCATACCCAGACGGAAACTAAGTTC
15566	-	gi|324022756|gb|JF345175.1|	34480	GGAGTAGTCGGTCTGGCCCTGAACCTACGTGCCTATGACTTCGTTTCTCAGGAAATCCGTGCAG	4:C>T
14913	-	gi|324022756|gb|JF345175.1|	34186	GGGTTTCATAATTGGACATTGAACCCATTTCATATGATGGGAGTTGCTGGGGTGTTGGGCGCTG
12903	+	gi|324022756|gb|JF345175.1|	34154	CAGCTATATTTCGATTCATCCTATTTTTCCAAGGGTTTCATAATTGGACATTGAACCCATTTCA	22:C>A
12141	+	gi|324022756|gb|JF345175.1|	34247	CTGCTCTGTTATGCGCTATTCATGGTGCTACCGTAGAAAATACTTTATTTGAAGATGGTGATGG
6987	-	gi|324022756|gb|JF345175.1|	136943	GGAAAAAGAATTTCACGTTCTTCCTTTCGGGAAGGGAGGATTAGGAAAATCCTATTGATTGCAG	51:G>T
6611	-	gi|324022756|gb|JF345175.1|	74224	GCGTGGGGTGTGGAGGGTTTTGATCCTTTTGTTCCGGGAGGAATAGCTTCTCATCATATTGCAG
6456	+	gi|324022756|gb|JF345175.1|	74003	CAGCTATCTGGCATTGGGTGTATTGGGATCTAGAAATATTTACTGATGAACGTACAGGAAAACC	33:C>A
5997	-	gi|324022756|gb|JF345175.1|	106700	TAGGGGTGAAATGCCACTCGAACCCAGAGCTAGCTGGTTCTCCCCGAAATGCGTTGAGGCGCAG	60:A>G
5501	+	gi|324022756|gb|JF345175.1|	636	CAGCTAAGAAGAAGTGTAAAGAACGAGAATTGTTGAAACTAGCATATTGGAAGATCAATCGGCC
5122	+	gi|324022756|gb|JF345175.1|	11146	CTGCGGATCCTACTCTGGAAACAGAAATACCCACATTAATAGCTGGTCTGATTCCAGCATTGAA	4:C>G
5090	-	gi|324022756|gb|JF345175.1|	11463	GAGAGATCGTCATAAATGATTAAAGTGTGTTGCTCCCGGTACATGAAATATTCAGCCAGAGCTG	4:G>A,28:G>C
4906	+	gi|324022756|gb|JF345175.1|	136613	CAGCATACAACTCTCCGTTGTACTGCGCTCTCCAAGTGTGCTTGTTCCTCCCTTCTTCCTTACC
4129	-	gi|324022756|gb|JF345175.1|	134995	ACTCGGGTCAGAGCGTAAGCTAGTGATGCTTTCAGCTACTGGACTCTCGCCATCTAGGGTGCAG	30:G>A
4037	-	gi|324022756|gb|JF345175.1|	139098	CAGCCGCGAGCCCCTCCTTGGGCGGATTCCTCCTTTTGCTCCTCAGCCTACGGGGTATTAGCAG	45:C>T,60:A>C
2566	-	gi|324022756|gb|JF345175.1|	13408	GTCCCTCGTATTTTTCCTTCCGCCTCTGGTTGTCTCGCGATCCCTTCTACAGCCTGTCCCGCAG	58:C>T,61:A>C
2388	-	gi|324022756|gb|JF345175.1|	944	AGAGGCATACCGTCAGAAAAGCTTCCTTGACCAATTGGATAGATCAAGAAAACAGCAGTAGCAG	25:G>A
2221	-	gi|324022756|gb|JF345175.1|	1142	TTGTATACCCATTCATCAACGGAAGCCGCTTCCCATATTGGGTAAAAGTGCAAACCTATAGCTG	43:A>G,56:A>C
1496	+	gi|324022756|gb|JF345175.1|	102455	CAGCCGCGGTAATACAGAGGATGCAAGCGTTATCCGGAATGATTGGGCGTAAAGCGTCTGTAGG
1491	+	gi|324022756|gb|JF345175.1|	138047	CAGCCTACAATCCGAACTGAGGACGGGTTTTTGGAGTTAGCTCACCCTCGCGGGATCGCGACCC
1431	+	gi|324022756|gb|JF345175.1|	74285	CAGCAGGGACCTTAGGCATATTGGCAGGGCTATTTCATCTTAGTGTTCGTCCACCCCAACGTCT	28:T>G,61:C>T
1178	+	gi|324022756|gb|JF345175.1|	86019	CTGCTCTAGCTAATTGTCCACCCTTTCCAAGTGTGATTTCTATGTTATGTATGGCCGTGCCTAA
1048	+	gi|324022756|gb|JF345175.1|	154655	CAGCAAGTGATTGAGTTCAGTAGTTCCTCATATAAAATTATTGACTCTAGAGATATAGTAATAT
1041	-	gi|324022756|gb|JF345175.1|	139098	CAGGCGCGAGCCCCTCCTTGGGCGGATTCCTCCTTTTGCTCCTCAGCCTACGGGGTATTAGCAG	45:C>T,60:A>G
1032	-	gi|324022756|gb|JF345175.1|	135179	CCCTCTGGCTACTAAGATGTTTCAGTTCGCCAGGTTGTCTCTTGCCTGCCCATGGATTAAGCAG	63:T>C
1011	-	gi|324022756|gb|JF345175.1|	67671	GGTAGGGATGACAGGATTTGAACCCGTGACATTTTGTACCCAAAACAAACGCGCTACCAAGCTG	45:C>T
1006	+	gi|324022756|gb|JF345175.1|	66988	CAGCTTTGACTATAACCTCAGCTCTATTTATCGGTCTGAGCAAGATACGCCTTATTTGAAATTA	34:A>T,49:A>C

## Sheet: Library 2
READ COUNT IN LIBRARY TWO	STRAND	F vesca Chloroplast Genome ID	Position of Alignment	Sequencing Read	Mismatches
215453	+	gi|324022756|gb|JF345175.1|	106054	CTGCTTAATCCATGGGCAGGCAAGAGACAACCTGGCGAACTGAAACATCTTAGTAGCCAGAGGA
206403	+	gi|324022756|gb|JF345175.1|	135129	CTGCTCCCATTTCGCTCGCCGCTACTACGGGAATCGCTTTTGCTTTCTTTTCCTCTGGCTACTA
147510	+	gi|324022756|gb|JF345175.1|	136487	CAGCTGGGCCATCCTGGACTTGAACCAGAGACCTCGCCCGTGAAGTAAATCATCGCACCTACGG
138225	-	gi|324022756|gb|JF345175.1|	136552	CCAACCAATTGGGAGAGAATCAATAGATTCCTTTTCGGGAGCGATTCATCCTTCCCGAACGCAG	48:G>A
127134	-	gi|324022756|gb|JF345175.1|	34186	GGATTTCATAATTGGACATTGAACCCATTTCATATGATGGGAGTTGCTGGGGTGTTGGGCGCTG	61:G>A
123404	+	gi|324022756|gb|JF345175.1|	105870	CAGCACCTTAGGGGATGGCATAGCCTTAAATAAAGTTAAGGGCGAGGTTCAAACGAGGAAAGGC
114449	+	gi|324022756|gb|JF345175.1|	34154	CAGCTATATTTCGATTCATCCTATTTTTCCAAGGATTTCATAATTGGACATTGAACCCATTTCA	22:C>A,34:G>A
111189	+	gi|324022756|gb|JF345175.1|	138839	CTGCTGGCACAGAGTTAGCCGATGCTTATTCCCCAGATACCGTCATTGCTTCTTCTCCGGGAAA
105911	+	gi|324022756|gb|JF345175.1|	135240	CAGCAGTTCGAAAGGTTAACCTATTCGGGAATCTCCGGATCTACGCTTATTTTCAACTCCCCGA
98204	+	gi|324022756|gb|JF345175.1|	102308	CAGCAGTGGGGAATTTTCCGCAATGGGCGAAAGCCTGACGGAGCAATGCCGCGTGGAGGTAGAA
85609	-	gi|324022756|gb|JF345175.1|	74356	GGATTACGTATGGGAAATATTGAAACCGTCCTTTCCAGTAGTATTGCCGCTGTCTTTTTTGCAG	16:T>C
76906	-	gi|324022756|gb|JF345175.1|	1142	TTGTATAACCATTCATCAACGGAAGCCGCTTCCCATATTGGGTAAAAGTGCAAACCTATAGCTG	43:A>G
74946	-	gi|324022756|gb|JF345175.1|	139098	CAGACGCGAGCCCCTCCTTGGGCGGATTCCTCCTTTTGCTCCTCAGCCTACGGGGTATTAGCAG	45:C>T
73160	+	gi|324022756|gb|JF345175.1|	138986	CTGCCTCCCGTAGGAGTCTGGGCCGTGTCTCAGTCCCAGTGTGGCTGATCATCCTCTCGGACCA
69878	-	gi|324022756|gb|JF345175.1|	1241	TTTCCGTAAAGTAAAGATCCAGAAACAGGTTCACGAATACCATCAATATCTACCGGAGGTGCAG
63979	+	gi|324022756|gb|JF345175.1|	1203	CTGCAGAAGTAGGGATAATGGCACCAGAAATAATATTGTTTCCGTAAAGTAAAGATCCAGAAAC	25:G>A
58674	+	gi|324022756|gb|JF345175.1|	112842	CAGCTCGATAAGAACCCATACCTAAAGCTAACATCATATAACCCAATTGAGACATTGTAGAATA
56397	-	gi|324022756|gb|JF345175.1|	15479	GCCACTGAATCAGCCGCTTTATTTTTGGTACCGACAATTAAGAATTGTTTTCCCCTACTTGCTG	37:T>G,61:T>C
56051	+	gi|324022756|gb|JF345175.1|	15471	CAGCCCGCGCCACTGAATCAGCCGCTTTATTTTTGGTACCGACAATTAAGAATTGTTTTCCCCT	10:T>C,34:T>G
45030	-	gi|324022756|gb|JF345175.1|	575	AAGTTGAAAGCCATAGTGCTGATACCTAAAGCGGTGAACCAGATACCTACTACAGGCCAAGCAG
42272	+	gi|324022756|gb|JF345175.1|	13275	CAGCAAATCCACGGAAATAAACAAAAATGTGTGTTTTTAGGATTAAACAAAGGGATTCGCAAAT	28:A>G,51:A>G
41372	+	gi|324022756|gb|JF345175.1|	432	CAGCTAGGTCTAGAGGGAAATTATGAGCATTACGTTCATGCATAACTTCCATACCAAGGTTAGC	58:A>G
40654	+	gi|324022756|gb|JF345175.1|	16205	CAGCTTTTGCTAAAACTCGAGCAGTTTCTTGAAAACTTGCTTCGGATATGAAACTTTGAGTATT
37255	-	gi|324022756|gb|JF345175.1|	34480	GGAGTAGTCGGTCTGGCCCTGAACCTACGTGCCTATGACTTCGTTTCTCAGGAAATCCGTGCAG	4:C>T
36356	-	gi|324022756|gb|JF345175.1|	13408	GTACCTCGTATTTTTCCTTCCGCCTCTGGTTGTCTCGCGATCCCTTCTACAGCCTGTCCCGCAG	58:C>T
31624	+	gi|324022756|gb|JF345175.1|	74285	CAGCAGGGACCTTAGGCATATTGGCAGGGCTATTTCATCTTAGTGTTCGTCCACCCCAACGTCT	28:T>G,61:C>T
29035	+	gi|324022756|gb|JF345175.1|	34247	CTGCTCTGTTATGCGCTATTCATGGTGCTACCGTAGAAAATACTTTATTTGAAGATGGTGATGG
28903	+	gi|324022756|gb|JF345175.1|	1008	CTGCAACAGGAGCTGAATATGCAACAGCAATCCAAGGGCGCATACCCAGACGGAAACTAAGTTC
27082	+	gi|324022756|gb|JF345175.1|	106761	CAGCAGTTGACTGGACATCTAGGGGTAAAGCACTGTTTCGGTGCGGGCCGCGAGAGCGGTACCA
26767	-	gi|324022756|gb|JF345175.1|	106955	ATGACCGCTCAGTGATAAAGGAGGTAGGGGTGCAGAGACAGCCAGGAGGTTTGCCTAGAAGCAG	59:T>C
25597	+	gi|324022756|gb|JF345175.1|	135056	CAGCACTCCACCGCTTCGCCTAGCAGCACGACGCTTGTATTGCTCTCCCACAACCCCGTTTTCA
24558	+	gi|324022756|gb|JF345175.1|	106165	CAGCCTAAACCGTGAAAACGGGGTTGTGGGAGAGCAATACAAGCGTCGTGCTGCTAGGCGAAGC
12349	+	gi|324022756|gb|JF345175.1|	636	CAGCTAAGAAGAAGTGTAAAGAACGAGAATTGTTGAAACTAGCATATTGGAAGATCAATCGGCC
12211	-	gi|324022756|gb|JF345175.1|	34186	GGGTTTCATAATTGGACATTGAACCCATTTCATATGATGGGAGTTGCTGGGGTGTTGGGCGCTG
11284	+	gi|324022756|gb|JF345175.1|	74003	CAGCTATCTGGCATTGGGTGTATTGGGATCTAGAAATATTTACTGATGAACGTACAGGAAAACC	33:C>A
10954	+	gi|324022756|gb|JF345175.1|	34154	CAGCTATATTTCGATTCATCCTATTTTTCCAAGGGTTTCATAATTGGACATTGAACCCATTTCA	22:C>A
9413	-	gi|324022756|gb|JF345175.1|	106700	TAGGGGTGAAATGCCACTCGAACCCAGAGCTAGCTGGTTCTCCCCGAAATGCGTTGAGGCGCAG	60:A>G
8974	-	gi|324022756|gb|JF345175.1|	74224	GCGTGGGGTGTGGAGGGTTTTGATCCTTTTGTTCCGGGAGGAATAGCTTCTCATCATATTGCAG
6449	-	gi|324022756|gb|JF345175.1|	11463	GAGAGATCGTCATAAATGATTAAAGTGTGTTGCTCCCGGTACATGAAATATTCAGCCAGAGCTG	4:G>A,28:G>C
6435	-	gi|324022756|gb|JF345175.1|	136943	GGAAAAAGAATTTCACGTTCTTCCTTTCGGGAAGGGAGGATTAGGAAAATCCTATTGATTGCAG	51:G>T
6184	+	gi|324022756|gb|JF345175.1|	11146	CTGCGGATCCTACTCTGGAAACAGAAATACCCACATTAATAGCTGGTCTGATTCCAGCATTGAA	4:C>G
5807	-	gi|324022756|gb|JF345175.1|	139098	CAGCCGCGAGCCCCTCCTTGGGCGGATTCCTCCTTTTGCTCCTCAGCCTACGGGGTATTAGCAG	45:C>T,60:A>C
5052	-	gi|324022756|gb|JF345175.1|	134995	ACTCGGGTCAGAGCGTAAGCTAGTGATGCTTTCAGCTACTGGACTCTCGCCATCTAGGGTGCAG	30:G>A
5010	+	gi|324022756|gb|JF345175.1|	136613	CAGCATACAACTCTCCGTTGTACTGCGCTCTCCAAGTGTGCTTGTTCCTCCCTTCTTCCTTACC
4737	+	gi|324022756|gb|JF345175.1|	74285	CAGCAGGGACCTTAGGCATATTGGCAGGTCTATTTCATCTTAGTGTTCGTCCACCCCAACGTCT	61:C>T
3526	-	gi|324022756|gb|JF345175.1|	944	AGAGGCATACCGTCAGAAAAGCTTCCTTGACCAATTGGATAGATCAAGAAAACAGCAGTAGCAG	25:G>A
2670	+	gi|324022756|gb|JF345175.1|	138047	CAGCCTACAATCCGAACTGAGGACGGGTTTTTGGAGTTAGCTCACCCTCGCGGGATCGCGACCC
2448	+	gi|324022756|gb|JF345175.1|	102455	CAGCCGCGGTAATACAGAGGATGCAAGCGTTATCCGGAATGATTGGGCGTAAAGCGTCTGTAGG
2005	+	gi|324022756|gb|JF345175.1|	39334	CAGCTTGAGTAGTAAAGTCTTGCGCTATGAACGCATAAGCAGGTAAAGAGTACATATGTTGAGC	49:A>G,55:G>A
1737	-	gi|324022756|gb|JF345175.1|	42115	AGCCCTGCTAAATGGTGATTCAACATAGATTCTACATCTTGGAACCAAGCCAATTTCGGAGCAG	37:G>A
1717	+	gi|324022756|gb|JF345175.1|	74417	CAGCTTTTGTAGTTGCTGGAACTATGTGGTATGGTTCAGCAACTACCCCGATTGAATTGTTTGG
1320	+	gi|324022756|gb|JF345175.1|	154655	CAGCAAGTGATTGAGTTCAGTAGTTCCTCATATAAAATTATTGACTCTAGAGATATAGTAATAT
1302	+	gi|324022756|gb|JF345175.1|	86019	CTGCTCTAGCTAATTGTCCACCCTTTCCAAGTGTGATTTCTATGTTATGTATGGCCGTGCCTAA
1275	+	gi|324022756|gb|JF345175.1|	115292	CTGCTCTTAGGAAGCAGTGCTAGAGCATCTCGGTTCGAGTCCGAGTGGCGGCATGGCTTTTTCT
1226	+	gi|324022756|gb|JF345175.1|	74285	CAGCAGGGACCTTAGGCATATTGGCAGGTCTATTTTATCTTAGTGTTCGTCCACCCCAACGTCT	35:C>T,61:C>T
1068	+	gi|324022756|gb|JF345175.1|	15540	CTGCATCAAAAACTAAATCACAAGCTTCTGATAAAAACCGAGCAGTTCTAGTAAGATTTATAAT
