# Supplementary material for: Saturated linkage map construction in Rubus idaeus using genotyping by sequencing and genome-independent imputation
Source: BMC Genomics. 2013 Jan 16;14:2. doi: 10.1186/1471-2164-14-2 (PMC3575332; doi:10.1186/1471-2164-14-2)
Supplement: Additional file 6: Table S2 — The markers mapped to the two parental linkage maps of the H×T mapping progeny, including the linkage group and map position to which they were located, the SNP type and the nucleotide sequence flanking each side of each SNP. [file 1471-2164-14-2-S6.xlsx]

## Sheet: Heritage
Marker	Graham et al 2006,2011 LG Name	New LG Name (as proposed by Bushakra et al 2012)	Heritage.Bin	Position(cM)	Segregation Type	Phase	ll	lm	--	X2	Df	Signif.	Genotype	Sequence	SNPs	Alleles
a172381	RG6	RLG1	1	0	<lmxll>	0	16	42	13	11.66	1	***	0--11111--10011--01001110--11011111--1--1--1101110--101011--1--01----111011101111--0	CTGCATTTGAATGATGATGGTGGAAGGCTAGCTGGAGATGCTGCCGGTGGAGTGTGCTAGAGAT	28,T>A;28,T>A	A;T;A;T
a134072	RG6	RLG1	2	3.542	<lmxll>	0	16	42	13	11.66	1	***	0--11111--11011--00001110--11011111--1--1--1101110--101011--1--01----111011101111--0	CTGCCGTCGGCCTTGTGGGTATTGCTGGTGTAGGCCCTTTTGCTACAGCATTACCACCTCTTCC	4,A>C;4,A>C	A;C;A;C
a184852	RG6	RLG1	3	11.965	<lmxll>	0	17	41	13	9.93	1	***	1--11111--11010--00101110--11011110--1--1--1101110--101011--1--01----111011101101--0	CTGCCGAAGGCCATGCCTCCAGGTCGTCGAGGTCTTCGTCAGAGTCACCGGAGGCGAGGTCGGC	54,C>T;54,C>T	C;T;C;T
a177442	RG6	RLG1	4	20.11	<lmxll>	0	19	39	13	6.9	1	**	1--11111--11010--00101110--11011110--1--1--1101110--110010--1--01----111011101100--0	CAGCAGGACACATAGCATGAGAAAGACAAGTCAAAGCTTCTGATGAGATTCAATAAGCAATGCA	10,T>C;10,T>C;22,G>A;22,G>A	CA;TG;CA;TG
a154526	RG6	RLG1	5	26.563	<lmxll>	1	22	36	13	3.38	1	-	1--11111--01010--00101110--11011110--1--0--1101100--110010--1--01----111011101100--0	CAGCCTGATCTTCATCCTCGCCGGAGCTCCTCCTCTAACATTAGTACTACTCGTAAGGTCAGAA	46,C>G;46,C>G	C;G;C;G
a158571	RG6	RLG1	6	32.369	<lmxll>	1	24	34	13	1.72	1	-	1--11110--01010--10101010--11011110--1--0--1101100--110010--1--01----111001101100--0	CAGCTTTTTAAAAAGGAAGGAGGTCAGAACATGAACCTTGTGTTGGAGGACTTGCAACCGAAGA	59,G>A;59,G>A	A;G;A;G
a175025	RG6	RLG1	7	33.714	<lmxll>	1	25	33	13	1.1	1	-	1--11110--01010--10101010--11011110--1--0--0101100--110010--1--01----111001101100--0	CAGCCTCTAATTCCTACAACTACAAGCTCCCCTTCAAATATTCGATGGCTCCGGTCGTTTCGCT	7,C>T;7,C>T	C;T;C;T
a133621	RG6	RLG1	8	35.01	<lmxll>	0	26	32	13	0.62	1	-	1--11100--01010--10101010--11011110--1--0--0101100--110010--1--01----111001101100--0	CAGCCAACATTTCCTATTTATCTGTAAACTTACAATTGGATGTTATGAGCTTTTAACAAGTCTA	31,G>A;31,G>A	A;G;A;G
a144441	RG6	RLG1	9	37.076	<lmxll>	1	28	30	13	0.07	1	-	1--11100--01010--10101010--11010100--1--0--0101100--110010--1--01----111001101100--0	CAGCATACTGTGTTCTAGCTAGTAAATTTCCTCTTCAAAGCCTCAGGTAAGCTTATGGTTCAAT	1,A>T;1,A>T	A;T;A;T
a282929	RG6	RLG1	9	37.076	<lmxll>	1	28	30	13	0.07	1	-	1--11100--01010--10101010--11010100--1--0--0101100--110010--1--01----111001101100--0	CAGCCAAATACTGCCACTCGATATCTAATCGAGAACAGAAGAGCGCTTGACGGTAAGGAAGATT	41,A>C;41,A>C	A;C;A;C
a195792	RG6	RLG1	9	37.076	<lmxll>	0	28	30	13	0.07	1	-	1--11100--01010--10101010--11010100--1--0--0101100--110010--1--01----111001101100--0	CAGCAGATCCAATTGGCCGGAGTAGCCAAACCAGTTCCAGTTCAAGTCAAGTTGGCCGGAAAGA	55,C>A;55,C>A;56,C>A;56,C>A	AA;CC;AA;CC
a192066	RG6	RLG1	9	37.076	<lmxll>	1	28	30	13	0.07	1	-	1--11100--01010--10101010--11010100--1--0--0101100--110010--1--01----111001101100--0	CTGCTGCATCTACACCGCCGCCGTGTTCCTCAATTCCTCGACGCCGCGCTGAAAAAAAAAAAAA	46,T>C;46,T>C	C;T;C;T
a160738	RG6	RLG1	9	37.076	<lmxll>	0	28	30	13	0.07	1	-	1--11100--01010--10101010--11010100--1--0--0101100--110010--1--01----111001101100--0	CTGCATTAAATAAAGTGAAGGGCCCATACTCTGCCCAATCTAATCTGGTACCTCCAGCAGTAAA	5,C>T;5,C>T	C;T;C;T
a180662	RG6	RLG1	9	37.076	<lmxll>	1	28	30	13	0.07	1	-	1--11100--01010--10101010--11010100--1--0--0101100--110010--1--01----111001101100--0	CTGCAATCAATTCCTCTGCTGTTTTTGCAGGCACAGGTTCAACTGGTTTCGGGGTGTAGGTGAA	36,C>G;36,C>G	C;G;C;G
a202927	RG6	RLG1	9	37.076	<lmxll>	1	28	30	13	0.07	1	-	1--11100--01010--10101010--11010100--1--0--0101100--110010--1--01----111001101100--0	CTGCAACTTTGTTTCTTCAATTGTATAGATAAGTAAATGTCATGTTAAATAGCTCATTCTTTTG	39,C>T;39,C>T	C;T;C;T
a190673	RG6	RLG1	9	37.076	<lmxll>	0	28	30	13	0.07	1	-	1--11100--01010--10101010--11010100--1--0--0101100--110010--1--01----111001101100--0	CTGCCCACAAGAAGAAGCACTTGCTGTTGGAAAAACCAGCGGCTCTTGATGTTGCTCAGCTTGA	4,T>C;4,T>C	C;T;C;T
a30778	RG6	RLG1	10	37.805	<lmxll>	1	27	31	13	0.28	1	-	0--10111--10101--01011101--00101011--0--1--1010011--001101--0--10----000110010011--1	CAGCCAACGGAGTTGCGTTTTCCGGTGGCTGATAAAGCAGGGCTCGCCATTTCTCTCAAGCTAT	16,G>A;16,G>A	A;G;A;G
a88463	RG6	RLG1	11	38.181	<lmxll>	0	28	30	13	0.07	1	-	0--00111--10101--01011101--00101011--0--1--1010011--001101--0--10----000110010011--1	CAGCTACGATGAAGTCGAATTCATCGTTAGAAATGTAGTAGGGAAAACTGACTCGAGTCCATCC	7,G>T;7,G>T	G;T;G;T
a116951	RG6	RLG1	11	38.181	<lmxll>	0	28	30	13	0.07	1	-	0--00111--10101--01011101--00101011--0--1--1010011--001101--0--10----000110010011--1	CAGCCTTTTTTAAGACCAAGGCATTTTAATTTGAACTAATTACTTCCTGGTATGTATGAGTTTA	48,G>A;48,G>A	A;G;A;G
a123985	RG6	RLG1	12	38.747	<lmxll>	0	29	29	13	0	1	-	0--00111--10101--01010101--00101011--0--1--1010011--001101--0--10----000110010011--1	CAGCAGCAAGAAGGTTCATGTCCCAACCAATGGTCCAAGCCGCGGGCTTGTGTTCCATGACAAA	37,G>A;37,G>A	A;G;A;G
a69631	RG6	RLG1	12	38.747	<lmxll>	0	29	29	13	0	1	-	0--00111--10101--01010101--00101011--0--1--1010011--001101--0--10----000110010011--1	CTGCCAACGATTTCAATTGTTAGAAGAGATACTGCTGTAGAAGAATCCGTCTCTATCTATCTTG	8,G>C;8,G>C	C;G;C;G
a107208	RG6	RLG1	12	38.747	<lmxll>	0	29	29	13	0	1	-	0--00111--10101--01010101--00101011--0--1--1010011--001101--0--10----000110010011--1	CAGCAACAGTACTACAGAAGCCTTCCAATCTAACAGAATACAAGAAAGGCTGTAGTCTTTGAAA	18,A>T;18,A>T;39,A>G;39,A>G	AA;TG;AA;TG
a118070	RG6	RLG1	12	38.747	<lmxll>	0	29	29	13	0	1	-	0--00111--10101--01010101--00101011--0--1--1010011--001101--0--10----000110010011--1	CTGCCAAAATGCCTGGACATGGCCTTGAGAGCCAGAGCTGTGTAGGACTTTGCTGAAAAAAAAA	20,G>A;20,G>A	A;G;A;G
a35539	RG6	RLG1	12	38.747	<lmxll>	0	29	29	13	0	1	-	0--00111--10101--01010101--00101011--0--1--1010011--001101--0--10----000110010011--1	CAGCTGATGCATATGCAATATTTTGCACTGGAAAGTGGGAACTGGTGAAACCTACTGACCACAT	53,G>A;53,G>A	A;G;A;G
aRub285a	RG6	RLG1	12	38.747	<lmxll>	0	29	29	13	0	1	-	0--00111--10101--01010101--00101011--0--1--1010011--001101--0--10----000110010011--1	#N/A	#N/A	#N/A
a10698	RG6	RLG1	12	38.747	<lmxll>	0	29	29	13	0	1	-	0--00111--10101--01010101--00101011--0--1--1010011--001101--0--10----000110010011--1	CAGCACTGAATCACATGTATAGTGTGAATTGCTTGGACCAAGGAGACGCAGAAAAATAAACTAG	12,G>A;12,G>A	A;G;A;G
a112330	RG6	RLG1	12	38.747	<lmxll>	0	29	29	13	0	1	-	0--00111--10101--01010101--00101011--0--1--1010011--001101--0--10----000110010011--1	CAGCATATCTGAGGCAAACCTTCAGGGATATGTGGGAAATTCTGATGTGGATCATCAAGGACTG	26,G>A;26,G>A;53,A>G;53,A>G	AG;GA;AG;GA
a62456	RG6	RLG1	12	38.747	<lmxll>	0	29	29	13	0	1	-	0--00111--10101--01010101--00101011--0--1--1010011--001101--0--10----000110010011--1	CTGCCAGAAGAGGAGTGCTGAAGCCTCTTTAACTGCATAACCCCTCAAGCTTGCAATTGCTCCT	36,G>A;36,G>A	A;G;A;G
a16253	RG6	RLG1	12	38.747	<lmxll>	0	29	29	13	0	1	-	0--00111--10101--01010101--00101011--0--1--1010011--001101--0--10----000110010011--1	CTGCTACATCAAGTACGATAACACTAGTTTCTTGGGTGAGGAGGACAAGACCGTGGTGTTGAAG	18,C>T;18,C>T	C;T;C;T
a100899	RG6	RLG1	12	38.747	<lmxll>	0	29	29	13	0	1	-	0--00111--10101--01010101--00101011--0--1--1010011--001101--0--10----000110010011--1	CAGCTTCAGCCTCCTTCATCCATGCTTCTCTATCAATCACCAAACCTTCTCTTTGCAAAGCCCT	49,C>T;49,C>T	C;T;C;T
a78170	RG6	RLG1	12	38.747	<lmxll>	0	29	29	13	0	1	-	0--00111--10101--01010101--00101011--0--1--1010011--001101--0--10----000110010011--1	CTGCCTCGTCTGGTGTATCATCGCTTATGTAAGCACACCGTAATTTATCAGAATTATCCAAAAT	38,A>C;38,A>C	A;C;A;C
a25079	RG6	RLG1	12	38.747	<lmxll>	0	29	29	13	0	1	-	0--00111--10101--01010101--00101011--0--1--1010011--001101--0--10----000110010011--1	CAGCAAATGAAACTAGATACAACAACCATGCATTTCCTTTCAAAATCCATTACATGGGTACATA	60,C>A;60,C>A	A;C;A;C
a46671	RG6	RLG1	12	38.747	<lmxll>	0	29	29	13	0	1	-	0--00111--10101--01010101--00101011--0--1--1010011--001101--0--10----000110010011--1	CAGCGCGCAGTACTACTCTTCACACAATCTGCCAAGCCAACTTAACCCTATTGCCATGGCATGC	23,A>G;23,A>G	A;G;A;G
a78269	RG6	RLG1	12	38.747	<lmxll>	0	29	29	13	0	1	-	0--00111--10101--01010101--00101011--0--1--1010011--001101--0--10----000110010011--1	CAGCTTGTCTTGACGGGTGCGGCACAGTAGCGACGCCGGATTGAGTTTTGGTGACAGCTGTGAC	38,G>A;38,G>A	A;G;A;G
a88264	RG6	RLG1	12	38.747	<lmxll>	1	29	29	13	0	1	-	0--00111--10101--01010101--00101011--0--1--1010011--001101--0--10----000110010011--1	CAGCATTATTACCAATTGCAGGATTGGTAAGATTAGGACTTCTCATTGCTTGATTCATTAAGAT	15,T>C;15,T>C	C;T;C;T
a24949	RG6	RLG1	12	38.747	<lmxll>	1	29	29	13	0	1	-	0--00111--10101--01010101--00101011--0--1--1010011--001101--0--10----000110010011--1	CTGCACTTCATATCATGCTAAATGCATTGCTTATTGAATCTCATCAGAAGCTTTGACTTGTCTT	63,T>C;63,T>C	C;T;C;T
a17448	RG6	RLG1	12	38.747	<lmxll>	0	29	29	13	0	1	-	0--00111--10101--01010101--00101011--0--1--1010011--001101--0--10----000110010011--1	CAGCGAAACGACCGGAGCCATCGAATATTTGAAGGGGAGCTTGTAGTTGTAGGAATTAGAGGCT	57,G>A;57,G>A	A;G;A;G
a86790	RG6	RLG1	12	38.747	<lmxll>	0	29	29	13	0	1	-	0--00111--10101--01010101--00101011--0--1--1010011--001101--0--10----000110010011--1	CAGCCAATTACACTTCCAGAAGCATTTGCTGAATCCCCAGTTAATGATTGTGACTTCCAAATGC	57,C>A;57,C>A	A;C;A;C
a54283	RG6	RLG1	12	38.747	<lmxll>	0	29	29	13	0	1	-	0--00111--10101--01010101--00101011--0--1--1010011--001101--0--10----000110010011--1	CAGCACCAGTCTCAGTCTCAGATTTGCTCTTCCACTCAGACCGGCCGGCCAGTGCTGAAAAAAA	42,G>C;42,G>C	C;G;C;G
a51828	RG6	RLG1	12	38.747	<lmxll>	0	29	29	13	0	1	-	0--00111--10101--01010101--00101011--0--1--1010011--001101--0--10----000110010011--1	CTGCTCTATCAACTAAAATTAGTAGAGAGCGAATTGGTGCTGAAGTATGTTCCCGTCTTGCATA	5,T>C;5,T>C	C;T;C;T
a70165	RG6	RLG1	12	38.747	<lmxll>	0	29	29	13	0	1	-	0--00111--10101--01010101--00101011--0--1--1010011--001101--0--10----000110010011--1	CAGCTCTCACAAAATGTGCTTGCTTTTTGGGATGTGTTATTTTCATCTCCTGTAGCTTCAGTGC	28,G>T;28,G>T;38,A>T;38,A>T	GA;TT;GA;TT
a94939	RG6	RLG1	12	38.747	<lmxll>	1	29	29	13	0	1	-	0--00111--10101--01010101--00101011--0--1--1010011--001101--0--10----000110010011--1	CAGCCCAAAGATAGGTTATGTTGACCTGAAATATGCAGAAAGGCAATCTCTTGTCCTTTCCAGC	31,G>T;31,G>T	G;T;G;T
a77748	RG6	RLG1	12	38.747	<lmxll>	0	29	29	13	0	1	-	0--00111--10101--01010101--00101011--0--1--1010011--001101--0--10----000110010011--1	CTGCTCCAAACCTGCAAAATAAAAAGAAAAGAAATTTAGACAGAGAAGATGAGTGATTGATTTG	27,T>A;27,T>A	A;T;A;T
a87004	RG6	RLG1	12	38.747	<lmxll>	0	29	29	13	0	1	-	0--00111--10101--01010101--00101011--0--1--1010011--001101--0--10----000110010011--1	CAGCACAGAATGTTTTCAATCTCCACCTGTCCTAATGGGATTTTCCCTTAAGATCGAATACTGC	43,G>T;43,G>T	G;T;G;T
a124358	RG6	RLG1	12	38.747	<lmxll>	0	29	29	13	0	1	-	0--00111--10101--01010101--00101011--0--1--1010011--001101--0--10----000110010011--1	CAGCCGATTGAGGTTTGCTTCGTACTTGGGTATGGATTACCCCAAATGGGTATGCGTCTTGGTT	24,T>C;24,T>C	C;T;C;T
a89697	RG6	RLG1	12	38.747	<lmxll>	0	29	29	13	0	1	-	0--00111--10101--01010101--00101011--0--1--1010011--001101--0--10----000110010011--1	CAGCACGCACCTTTCCCTTCTTTTCTCCCTCTCGCGTGTTTCTTCTTTCTCCCTCACAGCGCGT	34,C>T;34,C>T	C;T;C;T
a55834	RG6	RLG1	12	38.747	<lmxll>	0	29	29	13	0	1	-	0--00111--10101--01010101--00101011--0--1--1010011--001101--0--10----000110010011--1	CTGCATCTAACAGTAAAGTGTGTACAGAGAAGTGAAATGCTATATGGTTCAACTACACTTTTAA	45,G>C;45,G>C	C;G;C;G
a72435	RG6	RLG1	12	38.747	<lmxll>	0	29	29	13	0	1	-	0--00111--10101--01010101--00101011--0--1--1010011--001101--0--10----000110010011--1	CTGCTTCCCCTTGTTGATGATCATGATGCATTCTCATAACTTGTTCCTGATCTTTTAAGCTGTT	8,T>C;8,T>C	C;T;C;T
a96490	RG6	RLG1	12	38.747	<lmxll>	0	29	29	13	0	1	-	0--00111--10101--01010101--00101011--0--1--1010011--001101--0--10----000110010011--1	CTGCTTCAGTGTGTGTTTGTGTGCCTCCAGGAGAAAGAGAGATAGGAGGGAAGAAAGAGTATAG	7,G>A;7,G>A	A;G;A;G
a3722	RG6	RLG1	12	38.747	<lmxll>	1	29	29	13	0	1	-	0--00111--10101--01010101--00101011--0--1--1010011--001101--0--10----000110010011--1	CAGCGCCGACCTCGCCTCCGGTGACTCTGACGAAGACCTCGACGACCTGGAGGCATGGCCTTCG	13,G>A;13,G>A	A;G;A;G
a93654	RG6	RLG1	12	38.747	<lmxll>	0	29	29	13	0	1	-	0--00111--10101--01010101--00101011--0--1--1010011--001101--0--10----000110010011--1	CAGCACTGGCCGGCCGGTCTGAGTGGAAGAGCAAATCTGAGACTGAGACTGGTGCTGAAAAAAA	14,C>G;14,C>G	C;G;C;G
a59587	RG6	RLG1	12	38.747	<lmxll>	0	29	29	13	0	1	-	0--00111--10101--01010101--00101011--0--1--1010011--001101--0--10----000110010011--1	CTGCAAATCTCAATCTGAGATAATAGTGGTAAAGGAGCTATTCCAAAAAACGGAAGAAATTGAA	36,G>C;36,G>C	C;G;C;G
a68556	RG6	RLG1	12	38.747	<lmxll>	0	29	29	13	0	1	-	0--00111--10101--01010101--00101011--0--1--1010011--001101--0--10----000110010011--1	CTGCCACCAATCAACCTGCACTTTCAGAAATCAACAATTCAAGCCCATGCCCATTTCTCTCTGC	15,T>C;15,T>C	C;T;C;T
aRubr43a	RG6	RLG1	12	38.747	<lmxll>	0	29	29	13	0	1	-	0--00111--10101--01010101--00101011--0--1--1010011--001101--0--10----000110010011--1	#N/A	#N/A	#N/A
a58205	RG6	RLG1	12	38.747	<lmxll>	0	29	29	13	0	1	-	0--00111--10101--01010101--00101011--0--1--1010011--001101--0--10----000110010011--1	CTGCTCCAAACCTGCAAAAGAAAAAGAAAAGATAATTAGAAGATGATTTCTTTGATTGCAGGTA	8,A>G;8,A>G;28,A>T;28,A>T	AA;GT;AA;GT
a118969	RG6	RLG1	12	38.747	<lmxll>	1	29	29	13	0	1	-	0--00111--10101--01010101--00101011--0--1--1010011--001101--0--10----000110010011--1	CTGCGGAACCAAAGCACGGTGAAAAATGGCAACCTATTTCAAAGGCAGTGGAGAACTCTCACCA	4,G>A;4,G>A	A;G;A;G
a75554	RG6	RLG1	12	38.747	<lmxll>	0	29	29	13	0	1	-	0--00111--10101--01010101--00101011--0--1--1010011--001101--0--10----000110010011--1	CAGCTGGGCTTTCAAACCTGCAAAAGAGAAGAGAACGTAACCTGCAAAGAGAAAGAAGATTAAT	30,G>A;30,G>A	A;G;A;G
a44165	RG6	RLG1	12	38.747	<lmxll>	0	29	29	13	0	1	-	0--00111--10101--01010101--00101011--0--1--1010011--001101--0--10----000110010011--1	CAGCTCAAAGTCTCCGACGACCAAATCCTCGCTACCTTAACTCGCTCCGATGGCCGCCGATCCA	55,A>G;55,A>G;56,A>C;56,A>C	AA;GC;AA;GC
aRub123	RG6	RLG1	12	38.747	<lmxll>	0	29	29	13	0	1	-	0--00111--10101--01010101--00101011--0--1--1010011--001101--0--10----000110010011--1	#N/A	#N/A	#N/A
a91612	RG6	RLG1	12	38.747	<lmxll>	0	29	29	13	0	1	-	0--00111--10101--01010101--00101011--0--1--1010011--001101--0--10----000110010011--1	CTGCTTCTGACCTTACGAGTAGTACTAATGTTAGAGGAGGAGCTCCGGCGAGGATGAAGATCAG	21,C>G;21,C>G	C;G;C;G
a47981	RG6	RLG1	12	38.747	<lmxll>	1	29	29	13	0	1	-	0--00111--10101--01010101--00101011--0--1--1010011--001101--0--10----000110010011--1	CAGCTGGAAAGGACAAGAGATTGCCTTTCTGCATATTTCAGGTCAACATAACCTATCTTTGGGC	34,C>A;34,C>A	A;C;A;C
a47999	RG6	RLG1	12	38.747	<lmxll>	0	29	29	13	0	1	-	0--00111--10101--01010101--00101011--0--1--1010011--001101--0--10----000110010011--1	CTGCTGTGTTTGTTGATTTGTAATTGAGCTTCTGAATTTGCAGGTTGCCAGAATTGATTTTGAT	47,C>T;47,C>T	C;T;C;T
a34221	RG6	RLG1	12	38.747	<lmxll>	0	29	29	13	0	1	-	0--00111--10101--01010101--00101011--0--1--1010011--001101--0--10----000110010011--1	CAGCTTTAACATGGGCTGAAAATGAATGCATGCCATGGCAATAGGGTTAAGTTGGCTTGGCAGA	10,A>G;10,A>G	A;G;A;G
a115009	RG6	RLG1	12	38.747	<lmxll>	0	29	29	13	0	1	-	0--00111--10101--01010101--00101011--0--1--1010011--001101--0--10----000110010011--1	CAGCCTCCTTCTCATCCATAGTGATGGGGATTGGAGCAATCAAGTGAGAGCTTAGAACTGCAAG	36,C>T;36,C>T	C;T;C;T
a97564	RG6	RLG1	12	38.747	<lmxll>	1	29	29	13	0	1	-	0--00111--10101--01010101--00101011--0--1--1010011--001101--0--10----000110010011--1	CTGCCGTGCCTTTAATGCAACCAGCACCTTGTTCAGTGGCGCAGTGAAATTTGATGTTTGCTTT	63,A>T;63,A>T	A;T;A;T
a95047	RG6	RLG1	12	38.747	<lmxll>	0	29	29	13	0	1	-	0--00111--10101--01010101--00101011--0--1--1010011--001101--0--10----000110010011--1	CTGCAGAGAAAATCCCAGTAATAATTTAGCATGTGGTCAGTAGGTTTCACCAGTTCCCACTTTC	40,C>T;40,C>T	C;T;C;T
a107415	RG6	RLG1	12	38.747	<lmxll>	1	29	29	13	0	1	-	0--00111--10101--01010101--00101011--0--1--1010011--001101--0--10----000110010011--1	CAGCAAACTTTAGGCAAACAGATTTCAGTTCCACGGCACAATAGCGATCAGCTAAGGCAAGAAT	31,A>C;31,A>C	A;C;A;C
a12180	RG6	RLG1	12	38.747	<lmxll>	0	29	29	13	0	1	-	0--00111--10101--01010101--00101011--0--1--1010011--001101--0--10----000110010011--1	CAGCATGCACCTTGCTTGCCAACCCATATACTGCATCAGCCCAATCTCTATCGCCACCAAGATT	7,C>A;7,C>A	A;C;A;C
a22878	RG6	RLG1	12	38.747	<lmxll>	1	29	29	13	0	1	-	0--00111--10101--01010101--00101011--0--1--1010011--001101--0--10----000110010011--1	CAGCTATGCGTATTGCAAGGCCCTCCTCCCCACTCTCAAGCGGAGCTTCCACTGTACCATCTAT	40,C>T;40,C>T	C;T;C;T
a107352	RG6	RLG1	12	38.747	<lmxll>	0	29	29	13	0	1	-	0--00111--10101--01010101--00101011--0--1--1010011--001101--0--10----000110010011--1	CAGCGAAAAGCATTTGAATGAATATAATCCACAATCAATACACCATTGACTACTATTGCAAGCT	63,T>C;63,T>C	C;T;C;T
a101656	RG6	RLG1	12	38.747	<lmxll>	0	29	29	13	0	1	-	0--00111--10101--01010101--00101011--0--1--1010011--001101--0--10----000110010011--1	CTGCAGGTGGTCAGTAAGTAATAACTGCATTTGGAAGTCACAATCATTAACTGGGGATTCAGCA	32,G>T;32,G>T	G;T;G;T
a139121	RG6	RLG1	13	39.417	<lmxll>	1	29	29	13	0	1	-	1--11000--01010--10101010--11010100--1--0--0101100--110010--1--01----111001101100--0	CTGCCTATCAAACACCATTCCGGTTTGACATTATCCAATACTTGACAATAATAAGCATGTTTGC	13,G>A;13,G>A	A;G;A;G
a217692	RG6	RLG1	13	39.417	<lmxll>	1	29	29	13	0	1	-	1--11000--01010--10101010--11010100--1--0--0101100--110010--1--01----111001101100--0	CAGCAGAATATATTATTTGTGTATCCCCAAAGAAGGGGTTAAACCAAAACTAGAAGTTTGGAAT	34,A>G;34,A>G	A;G;A;G
a213086	RG6	RLG1	13	39.417	<lmxll>	1	29	29	13	0	1	-	1--11000--01010--10101010--11010100--1--0--0101100--110010--1--01----111001101100--0	CTGCAGTATTTTTTGTCAAGAACAACAAGAGGTCAACTAACTCTAAGCATATTGATTTAAAGTA	4,A>G;4,A>G	A;G;A;G
a161681	RG6	RLG1	13	39.417	<lmxll>	1	29	29	13	0	1	-	1--11000--01010--10101010--11010100--1--0--0101100--110010--1--01----111001101100--0	CTGCAGTACACAATGCCAAGTGCCATCTTATTAGGAGCAATTGCAAGCTTGAGGGGTTATGCAG	59,C>T;59,C>T	C;T;C;T
a224461	RG6	RLG1	13	39.417	<lmxll>	1	29	29	13	0	1	-	1--11000--01010--10101010--11010100--1--0--0101100--110010--1--01----111001101100--0	CTGCCTCCAGTGCTTTCTGGCGGTCGAGGAAGAGAGGGTCGGAGTCAGCGGAGAGAGCGCCATT	34,A>G;34,A>G	A;G;A;G
a220786	RG6	RLG1	13	39.417	<lmxll>	1	29	29	13	0	1	-	1--11000--01010--10101010--11010100--1--0--0101100--110010--1--01----111001101100--0	CTGCTTCTTGATGTCTTTTTGGGTTTCAATTTCTTCCGTTTTTTGGAATAGCTCCTTTACCACT	51,G>C;51,G>C	C;G;C;G
a235149	RG6	RLG1	13	39.417	<lmxll>	1	29	29	13	0	1	-	1--11000--01010--10101010--11010100--1--0--0101100--110010--1--01----111001101100--0	CAGCTATAATACCCTCCTTCTTCAGCTCTCTCACAAATGTAACCTTCCACTTCTTCTCTTCATC	33,C>T;33,C>T;48,A>G;48,A>G	CA;TG;CA;TG
a221807	RG6	RLG1	13	39.417	<lmxll>	1	29	29	13	0	1	-	1--11000--01010--10101010--11010100--1--0--0101100--110010--1--01----111001101100--0	CTGCAGTCCATAGCTGTCACGTTTGTCATGGAACACAAGCCCGCGGCTTGGACCATTGGTTGGG	47,T>C;47,T>C	C;T;C;T
a131020	RG6	RLG1	13	39.417	<lmxll>	0	29	29	13	0	1	-	1--11000--01010--10101010--11010100--1--0--0101100--110010--1--01----111001101100--0	CTGCTCCAGCCGATCTTATCTCAGACGACGATCGTTCCATCGCCGCGGACTCGTGGTCCATCAA	28,T>C;28,T>C	C;T;C;T
a144763	RG6	RLG1	13	39.417	<lmxll>	1	29	29	13	0	1	-	1--11000--01010--10101010--11010100--1--0--0101100--110010--1--01----111001101100--0	CTGCGAGCTCCAGGTCAAAGTCAATGGCGCTCTCTCCGCTGACTCCGACCCTCTCTTCCTCGAC	51,C>T;51,C>T	C;T;C;T
a134984	RG6	RLG1	13	39.417	<lmxll>	1	29	29	13	0	1	-	1--11000--01010--10101010--11010100--1--0--0101100--110010--1--01----111001101100--0	CAGCCTTTAGTGACTTCATAATTGATTCAAAAAGTTGCTGATTTAAAGTCAGTCGGGTCTCATC	10,T>C;10,T>C	C;T;C;T
a209225	RG6	RLG1	13	39.417	<lmxll>	1	29	29	13	0	1	-	1--11000--01010--10101010--11010100--1--0--0101100--110010--1--01----111001101100--0	CAGCTTTATTCATGTTCATAAGAGGTCCATTAAATTTGACAAGAGGGGCTGAGGGAAGTTGGGC	10,A>C;10,A>C	A;C;A;C
a142931	RG6	RLG1	13	39.417	<lmxll>	1	29	29	13	0	1	-	1--11000--01010--10101010--11010100--1--0--0101100--110010--1--01----111001101100--0	CAGCCTTGGCCCAACAAAGGGGCTGGATGAGAAGGAGCTCCTTGCTCTCTCTGCTAATAAAGAT	15,G>A;15,G>A	A;G;A;G
a194030	RG6	RLG1	13	39.417	<lmxll>	1	29	29	13	0	1	-	1--11000--01010--10101010--11010100--1--0--0101100--110010--1--01----111001101100--0	CAGCAGAAGCTAGAGATGGGAGAGAATCAGATGATTGATGAAGAGAAGAAGTGGAAGGTTACAT	51,C>T;51,C>T	C;T;C;T
a133340	RG6	RLG1	13	39.417	<lmxll>	1	29	29	13	0	1	-	1--11000--01010--10101010--11010100--1--0--0101100--110010--1--01----111001101100--0	CTGCTTCGAAGATATAGATCATGATTCCTTTAGGCTTCATCAAATTTCACTAAAAACACAAGCA	22,A>G;22,A>G	A;G;A;G
a129491	RG6	RLG1	13	39.417	<lmxll>	1	29	29	13	0	1	-	1--11000--01010--10101010--11010100--1--0--0101100--110010--1--01----111001101100--0	CTGCTGGCTCACATCCTAACAACTTAAGGCTGTAACAAGAATGGTTAACTAACAATACTTGTGT	43,G>T;43,G>T	G;T;G;T
a159345	RG6	RLG1	13	39.417	<lmxll>	1	29	29	13	0	1	-	1--11000--01010--10101010--11010100--1--0--0101100--110010--1--01----111001101100--0	CAGCAGTAGCTCCGCGTTTGTTGCAGAACAGTAGTAGTACTAATGATAACGTCTCCAGAAGTAT	39,C>A;39,C>A	A;C;A;C
a132192	RG6	RLG1	13	39.417	<lmxll>	1	29	29	13	0	1	-	1--11000--01010--10101010--11010100--1--0--0101100--110010--1--01----111001101100--0	CAGCTGTGACATGCAATCCTTTGGAGTTGAGTTCATGCTTAGACCCAATCAGGTACGGATCAAG	19,T>G;19,T>G;61,A>G;61,A>G	GG;TA;GG;TA
a231577	RG6	RLG1	13	39.417	<lmxll>	1	29	29	13	0	1	-	1--11000--01010--10101010--11010100--1--0--0101100--110010--1--01----111001101100--0	CAGCTGATGAGGAACCACTTGACTTACTGGACAATGCTTCCACCTATAATTTTTATACAAAGTT	23,T>G;23,T>G	G;T;G;T
a156108	RG6	RLG1	13	39.417	<lmxll>	1	29	29	13	0	1	-	1--11000--01010--10101010--11010100--1--0--0101100--110010--1--01----111001101100--0	CTGCAGGTTCACGTGTATTGAGAGCAGTCCTTGATGATCCACATCAGAATTTCCCACATATCCC	34,T>C;34,T>C;61,C>T;61,C>T	CT;TC;CT;TC
a211203	RG6	RLG1	13	39.417	<lmxll>	1	29	29	13	0	1	-	1--11000--01010--10101010--11010100--1--0--0101100--110010--1--01----111001101100--0	CTGCATTTTGCCGTGAAGAGAGATCTTTACCCTCCAAAAACCACACCAAACATCTCAACGATTT	58,T>C;58,T>C	C;T;C;T
a203625	RG6	RLG1	13	39.417	<lmxll>	1	29	29	13	0	1	-	1--11000--01010--10101010--11010100--1--0--0101100--110010--1--01----111001101100--0	CAGCGAAGGCGACGAGACCTACCCCGAAGTGATCCACCGCGACGAGACTCTCTCTCTCTACGCT	24,G>C;24,G>C	C;G;C;G
a225726	RG6	RLG1	13	39.417	<lmxll>	1	29	29	13	0	1	-	1--11000--01010--10101010--11010100--1--0--0101100--110010--1--01----111001101100--0	CAGCACGAAATACCTCAACATCCAATTTTCCCAGAATTCGCACGTGCATCTCGTGTGGTGCTGG	11,C>A;11,C>A	A;C;A;C
a182309	RG6	RLG1	13	39.417	<lmxll>	1	29	29	13	0	1	-	1--11000--01010--10101010--11010100--1--0--0101100--110010--1--01----111001101100--0	CAGCTAGCAGAAATCAGATCGATGATTATTAATTGATATCATCCCTATTCCATGTCTTCCATTT	56,G>T;56,G>T	G;T;G;T
a134348	RG6	RLG1	13	39.417	<lmxll>	1	29	29	13	0	1	-	1--11000--01010--10101010--11010100--1--0--0101100--110010--1--01----111001101100--0	CTGCTTGTCGCAGGTCTCATCGGCGATTTTCAGAACGACAGGTCGTTCCGTCGTGACTGGTGCT	54,T>G;54,T>G	G;T;G;T
a209443	RG6	RLG1	13	39.417	<lmxll>	1	29	29	13	0	1	-	1--11000--01010--10101010--11010100--1--0--0101100--110010--1--01----111001101100--0	CAGCATGTTTCTGAAAAGTTGCCACTTGCAAAGCCTTGGTAAAGGGATCTGCCAACTGAGAATT	17,T>G;17,T>G	G;T;G;T
a149880	RG6	RLG1	13	39.417	<lmxll>	1	29	29	13	0	1	-	1--11000--01010--10101010--11010100--1--0--0101100--110010--1--01----111001101100--0	CAGCTCAACAACTATGCCTTGACAATGCATCTGAAGCAGGCACAGCAAGGCAACTCCATCCCTG	44,G>A;44,G>A	A;G;A;G
a234464	RG6	RLG1	13	39.417	<lmxll>	1	29	29	13	0	1	-	1--11000--01010--10101010--11010100--1--0--0101100--110010--1--01----111001101100--0	CAGCAATTAATGCTGTTGGGCAATTGTCAACGGATTTAGGTCCAAAGTTACAAGAGAAGTATCA	49,G>A;49,G>A	A;G;A;G
a191425	RG6	RLG1	13	39.417	<lmxll>	1	29	29	13	0	1	-	1--11000--01010--10101010--11010100--1--0--0101100--110010--1--01----111001101100--0	CAGCACTAGCTGGTGATACTTCTCTTGTAACTTTGGACCTAAATCCGTTGACAATTGCCCAACA	8,A>G;8,A>G;27,C>T;27,C>T	AC;GT;AC;GT
a139786	RG6	RLG1	13	39.417	<lmxll>	0	29	29	13	0	1	-	1--11000--01010--10101010--11010100--1--0--0101100--110010--1--01----111001101100--0	CTGCTTTTTGTTATACAGTTTCTGCCTTCTCTTAGACATGGTATAGAACAGTACCATCCAATCA	17,G>C;17,G>C;36,C>T;36,C>T	CT;GC;CT;GC
a150447	RG6	RLG1	13	39.417	<lmxll>	1	29	29	13	0	1	-	1--11000--01010--10101010--11010100--1--0--0101100--110010--1--01----111001101100--0	CAGCAATCAGACGGTGGAAAACAGCGTAGAGAGAGAGAGTCTCGTCGCGGTGGATCACTTCGGG	61,C>G;61,C>G	C;G;C;G
a223051	RG6	RLG1	13	39.417	<lmxll>	1	29	29	13	0	1	-	1--11000--01010--10101010--11010100--1--0--0101100--110010--1--01----111001101100--0	CTGCCAAACGCTCCTCTAGGAGCCGGACTGAAATACCATGATTTGTAGCATTGTAACTATTCCG	22,C>G;22,C>G	C;G;C;G
a157626	RG6	RLG1	13	39.417	<lmxll>	1	29	29	13	0	1	-	1--11000--01010--10101010--11010100--1--0--0101100--110010--1--01----111001101100--0	CTGCCTGGGTTAGGGTTTGGTGGGATTAGCCGTATGACCATGATCGAAGCTCTTTGGTTGGCTG	55,G>A;55,G>A	A;G;A;G
a229975	RG6	RLG1	13	39.417	<lmxll>	1	29	29	13	0	1	-	1--11000--01010--10101010--11010100--1--0--0101100--110010--1--01----111001101100--0	CAGCTAGATATATTTGGGGACTATTTAACTGGTAATGCATAAAGCAAAATGTGAAGAAATTAGG	36,A>G;36,A>G	A;G;A;G
a158863	RG6	RLG1	13	39.417	<lmxll>	1	29	29	13	0	1	-	1--11000--01010--10101010--11010100--1--0--0101100--110010--1--01----111001101100--0	CAGCAGGAGGGTCCGATTGAACTTGTCTCTGAACCGGTGAGTTTAGTTAATGAATCAAGTGTTA	31,A>G;31,A>G	A;G;A;G
a161439	RG6	RLG1	13	39.417	<lmxll>	0	29	29	13	0	1	-	1--11000--01010--10101010--11010100--1--0--0101100--110010--1--01----111001101100--0	CTGCGATCCGTCGCCGTCCTCACTACCCAGCGAAGTCGAGCTCTCTCACTGTGCCCAACCCTCT	19,C>T;19,C>T	C;T;C;T
a171125	RG6	RLG1	13	39.417	<lmxll>	1	29	29	13	0	1	-	1--11000--01010--10101010--11010100--1--0--0101100--110010--1--01----111001101100--0	CTGCAATTCACTTGCCATTTCAAATTTCAAATCCCATGCATCACCACCTATCCTTAAATCCACA	59,T>C;59,T>C	C;T;C;T
a138017	RG6	RLG1	13	39.417	<lmxll>	1	29	29	13	0	1	-	1--11000--01010--10101010--11010100--1--0--0101100--110010--1--01----111001101100--0	CAGCCTGAGTTCTGGAGTGTATTTCAGTCTGAAACTCATATCCTATTTCTATTTATCGAGAATC	40,G>T;40,G>T	G;T;G;T
a247708	RG6	RLG1	13	39.417	<lmxll>	0	29	29	13	0	1	-	1--11000--01010--10101010--11010100--1--0--0101100--110010--1--01----111001101100--0	CAGCCTTAGAAGTTTCAATCTTCCTTACCGTCAAGCGCTCTTCTGTTCTCGATTAGATATCGAG	38,T>G;38,T>G	G;T;G;T
a56112	RG6	RLG1	14	40.135	<lmxll>	1	28	30	13	0.07	1	-	0--00111--10101--01010101--00101011--0--1--1010011--001101--0--10----000110010111--1	CTGCTCAACGCCACCGAAAACTTCTCCCCAAACATGATCATCGACCACGGGGACTCCTTCCTTG	35,C>G;35,C>G	C;G;C;G
a172385	RG6	RLG1	15	41.224	<lmxll>	1	30	28	13	0.07	1	-	1--11000--01010--10101000--11010100--1--0--0101100--110010--1--01----111001101100--0	CTGCAAGTAGGTATCACATTCAGGGCAATGAACAATGGTCACATGCTTCTGCAAACCTTCAGTA	30,C>A;30,C>A;39,T>C;39,T>C	AC;CT;AC;CT
a169374	RG6	RLG1	15	41.224	<lmxll>	1	30	28	13	0.07	1	-	1--11000--01010--10101000--11010100--1--0--0101100--110010--1--01----111001101100--0	CAGCTTCCTCTTGCCATCGATGATCAAAGAGCGACTGTCGTAGCTCACATTATATCCCAAACAC	10,T>C;10,T>C	C;T;C;T
a220899	RG6	RLG1	15	41.224	<lmxll>	1	30	28	13	0.07	1	-	1--11000--01010--10101000--11010100--1--0--0101100--110010--1--01----111001101100--0	CTGCGTTGTAGCACAACTTCTTGTATTAGGCACAAGCTCATGGCGAGAGATTCCGATACCCTCA	54,A>G;54,A>G	A;G;A;G
a221861	RG6	RLG1	15	41.224	<lmxll>	1	30	28	13	0.07	1	-	1--11000--01010--10101000--11010100--1--0--0101100--110010--1--01----111001101100--0	CTGCCAGAAAAGGGATATTGGTTTCAATGTCCGCCGGTAACGGAGGTCCGAGAGAAAAAACTGT	50,A>G;50,A>G	A;G;A;G
a126154	RG6	RLG1	15	41.224	<lmxll>	1	30	28	13	0.07	1	-	1--11000--01010--10101000--11010100--1--0--0101100--110010--1--01----111001101100--0	CTGCTGGCTCGGTTAAAGGTCGGAAGTGCACAGCATATCCTACTCTGGGACCTGTACTTGTTGC	9,C>T;9,C>T;44,C>G;44,C>G	CC;TG;CC;TG
a134847	RG6	RLG1	15	41.224	<lmxll>	1	30	28	13	0.07	1	-	1--11000--01010--10101000--11010100--1--0--0101100--110010--1--01----111001101100--0	CTGCCATGGTGCATGCTTTGACACAGTTTTTTCTCTCGGACCTCCGTTACCGGCGGACATTGAA	35,T>C;35,T>C	C;T;C;T
a164478	RG6	RLG1	15	41.224	<lmxll>	1	30	28	13	0.07	1	-	1--11000--01010--10101000--11010100--1--0--0101100--110010--1--01----111001101100--0	CTGCTCAGAAAACCAGTTCTCGGATTTTGAATTTTAAGCCTCCACCGTTAGATTAATCTAACGG	23,T>A;23,T>A	A;T;A;T
a126293	RG6	RLG1	15	41.224	<lmxll>	1	30	28	13	0.07	1	-	1--11000--01010--10101000--11010100--1--0--0101100--110010--1--01----111001101100--0	CTGCGAAAAACGTAGGCAAAGTAAGAGTCTTGTTGTCTTGGGCTCTTAGCTGAAGAATAGAATT	5,G>A;5,G>A;39,A>G;39,A>G	AG;GA;AG;GA
a205454	RG6	RLG1	15	41.224	<lmxll>	1	30	28	13	0.07	1	-	1--11000--01010--10101000--11010100--1--0--0101100--110010--1--01----111001101100--0	CTGCATCTCCCAAGCACCCACGGCGTCGTACTGCTCTCTCCTCACCGCCGGCGACTCGAACAGA	49,T>G;49,T>G	G;T;G;T
a176925	RG6	RLG1	15	41.224	<lmxll>	1	30	28	13	0.07	1	-	1--11000--01010--10101000--11010100--1--0--0101100--110010--1--01----111001101100--0	CTGCAAATCTTCGAGAGTTTGGTGGTTAATGCAATTACAATTCCTGTGGTGATGAACTGACTTA	43,C>A;43,C>A	A;C;A;C
a154555	RG6	RLG1	15	41.224	<lmxll>	1	30	28	13	0.07	1	-	1--11000--01010--10101000--11010100--1--0--0101100--110010--1--01----111001101100--0	CTGCTTTCGAGACTTTTGCTATCCTTGCATTATTCAGGTCACGAATGCATAGCTTCATCAATGA	17,G>A;17,G>A	A;G;A;G
a186365	RG6	RLG1	15	41.224	<lmxll>	1	30	28	13	0.07	1	-	1--11000--01010--10101000--11010100--1--0--0101100--110010--1--01----111001101100--0	CTGCCAAAGCCGGAACTTGCTGTAATTCCATTCATTGTATGCATCTTTCTCAGCTTTCGGGTTC	57,C>T;57,C>T	C;T;C;T
a228974	RG6	RLG1	15	41.224	<lmxll>	1	30	28	13	0.07	1	-	1--11000--01010--10101000--11010100--1--0--0101100--110010--1--01----111001101100--0	CAGCTTTCTGTGAACTAGAGCTTTTCAATGCCGGCTCAGCCTTGCCAAACCCACCGAGAAGGTC	15,T>C;15,T>C	C;T;C;T
a172817	RG6	RLG1	15	41.224	<lmxll>	1	30	28	13	0.07	1	-	1--11000--01010--10101000--11010100--1--0--0101100--110010--1--01----111001101100--0	CTGCAGTAATTCCACCAAGCCCTCCAAATGTTCAAAGCTCACATTTCCAAAGACACATTCTGAA	53,C>A;53,C>A	A;C;A;C
a135678	RG6	RLG1	15	41.224	<lmxll>	0	30	28	13	0.07	1	-	1--11000--01010--10101000--11010100--1--0--0101100--110010--1--01----111001101100--0	CTGCAACTCCCCTATATGAATGGCTTCTCTCCTCTTGTTACTGGGAGCAATAATGAAATCCCAT	18,C>A;18,C>A	A;C;A;C
a168226	RG6	RLG1	15	41.224	<lmxll>	0	30	28	13	0.07	1	-	1--11000--01010--10101000--11010100--1--0--0101100--110010--1--01----111001101100--0	CTGCTTTCGGAAAGAGGAGAGGACTTGGAAGCTACCCCCTTGTTACACTCAATCACAGAAGAAC	22,A>G;22,A>G	A;G;A;G
a195974	RG6	RLG1	15	41.224	<lmxll>	0	30	28	13	0.07	1	-	1--11000--01010--10101000--11010100--1--0--0101100--110010--1--01----111001101100--0	CAGCTCCTCTGCCCCAATCCACATCAATTTCAATCACCCACTGCAAATCACCGTTGCCATCCAT	43,C>T;43,C>T	C;T;C;T
a151780	RG6	RLG1	15	41.224	<lmxll>	1	30	28	13	0.07	1	-	1--11000--01010--10101000--11010100--1--0--0101100--110010--1--01----111001101100--0	CAGCCGACTTGCAGTTCTAAGCTCTCACTTGATTGCTCCAATCCCCATCACTATGGATGAGAAG	34,A>G;34,A>G	A;G;A;G
a194869	RG6	RLG1	15	41.224	<lmxll>	1	30	28	13	0.07	1	-	1--11000--01010--10101000--11010100--1--0--0101100--110010--1--01----111001101100--0	CAGCTTATTGATCATTCATGATCGACTACAACTACTTGTTTTCCAATGTTGTGACCCTTAAAAA	62,G>A;62,G>A	A;G;A;G
a175531	RG6	RLG1	15	41.224	<lmxll>	1	30	28	13	0.07	1	-	1--11000--01010--10101000--11010100--1--0--0101100--110010--1--01----111001101100--0	CTGCTGATGATATGATTTTAGAGGTGAGAACGAACATGTTCTTTTTCTTAATATGGATCACAAG	57,T>G;57,T>G	G;T;G;T
a2918	RG6	RLG1	15	41.224	<lmxll>	0	28	30	13	0.07	1	-	0--00111--10101--01010111--00101011--0--1--1010011--001101--0--10----000110010011--1	CAGCATCATTATCTCTATCCTGTTGGTAAGAGGGTCGCCACATATAGGTCACAGGAGCAATTGG	42,T>C;42,T>C	C;T;C;T
a7559	RG6	RLG1	15	41.224	<lmxll>	0	28	30	13	0.07	1	-	0--00111--10101--01010111--00101011--0--1--1010011--001101--0--10----000110010011--1	CTGCATTCTCTTTGTCAAATGCAGGCCTTTGTTTGTGATGCTCATCCTAAAATTTACTTCTACA	50,A>T;50,A>T	A;T;A;T
a3855	RG6	RLG1	15	41.224	<lmxll>	0	28	30	13	0.07	1	-	0--00111--10101--01010111--00101011--0--1--1010011--001101--0--10----000110010011--1	CAGCGCCGAGTACAGTGAATGGAATGCGTCGGAAACAAACCAAGACGCATACCCATTTGGGGTA	13,A>C;13,A>C	A;C;A;C
a29442	RG6	RLG1	15	41.224	<lmxll>	0	28	30	13	0.07	1	-	0--00111--10101--01010111--00101011--0--1--1010011--001101--0--10----000110010011--1	CTGCTTCGGTCTCTTTTTGTCCCACAGATGTTTCTTTTGCAACTTTCTCTTCAGCAATTTCCTT	23,A>T;23,A>T;47,T>A;47,T>A	AT;TA;AT;TA
a60655	RG6	RLG1	15	41.224	<lmxll>	0	28	30	13	0.07	1	-	0--00111--10101--01010111--00101011--0--1--1010011--001101--0--10----000110010011--1	CAGCTTTGGAGAGCAAGAACATGCCTGCATATATTGTTTGTATCAGAATAACTACCAAGGAAGG	4,T>C;4,T>C	C;T;C;T
a43874	RG6	RLG1	15	41.224	<lmxll>	0	28	30	13	0.07	1	-	0--00111--10101--01010111--00101011--0--1--1010011--001101--0--10----000110010011--1	CAGCTGTGGTCTTGGTGGAGGAGGAGGGGGATGACGACGGAGGTTGCTGAAAAAAAAAAAAAAA	34,C>T;34,C>T	C;T;C;T
a12292	RG6	RLG1	15	41.224	<lmxll>	0	28	30	13	0.07	1	-	0--00111--10101--01010111--00101011--0--1--1010011--001101--0--10----000110010011--1	CAGCCACCAATGCCTTTGTAAGAGGTGACCATTTTTCTGCTCAACAGTTCTCGATCAAGGCTAG	7,C>G;7,C>G;48,T>A;48,T>A	CT;GA;CT;GA
a65408	RG6	RLG1	15	41.224	<lmxll>	0	28	30	13	0.07	1	-	0--00111--10101--01010111--00101011--0--1--1010011--001101--0--10----000110010011--1	CTGCTCTTTTAGAGTCACGAGCAGAGCAGTCATCAGAACTGTGGTTCTGCCGATATGACAAGGA	37,G>A;37,G>A	A;G;A;G
a39862	RG6	RLG1	15	41.224	<lmxll>	0	28	30	13	0.07	1	-	0--00111--10101--01010111--00101011--0--1--1010011--001101--0--10----000110010011--1	CAGCTTCCATCACGCTGACAGCTGGCACCTCAACATCTTCGACATCCATTTCAGAAATGGGAGC	13,G>A;13,G>A	A;G;A;G
a108492	RG6	RLG1	15	41.224	<lmxll>	0	28	30	13	0.07	1	-	0--00111--10101--01010111--00101011--0--1--1010011--001101--0--10----000110010011--1	CTGCTTTTGCTTTCGATACACAAATCTTTATGGTTCTCAGGTCCTTCAAATGGTGGCTTTGGGG	42,A>C;42,A>C	A;C;A;C
a104731	RG6	RLG1	15	41.224	<lmxll>	0	28	30	13	0.07	1	-	0--00111--10101--01010111--00101011--0--1--1010011--001101--0--10----000110010011--1	CAGCATCGCTTTCCACTTCTATGCTTCTGTAGCCTTCTTCTAGACAAAACTGCAAGCCATGTAG	17,G>T;17,G>T	G;T;G;T
a117159	RG6	RLG1	15	41.224	<lmxll>	0	28	30	13	0.07	1	-	0--00111--10101--01010111--00101011--0--1--1010011--001101--0--10----000110010011--1	CAGCAGCACTCTTGGCTTTACTAGAATCGGGACCAAAGGAGCTCGACTGAGAAATCCCGGTAGC	28,G>A;28,G>A	A;G;A;G
a102004	RG6	RLG1	15	41.224	<lmxll>	0	28	30	13	0.07	1	-	0--00111--10101--01010111--00101011--0--1--1010011--001101--0--10----000110010011--1	CTGCTCTTGAAGATACTCTGACCAAATCTGAAAATTTACTAACAAAGAAGGCCAAAATTCTCGC	39,A>T;39,A>T	A;T;A;T
a20409	RG6	RLG1	15	41.224	<lmxll>	0	28	30	13	0.07	1	-	0--00111--10101--01010111--00101011--0--1--1010011--001101--0--10----000110010011--1	CAGCACTATTAGAAGTCGGCTATGTTTTAAACCTAAGTCAGTTCATCACCACAGGAATTGTAAT	53,G>T;53,G>T	G;T;G;T
a119266	RG6	RLG1	15	41.224	<lmxll>	0	28	30	13	0.07	1	-	0--00111--10101--01010111--00101011--0--1--1010011--001101--0--10----000110010011--1	CTGCCATGGATGTTTCCGATTGGTGAAGAAGGTCAATCAAAGCTAGGATCTGCAAAATCGTTGA	59,A>G;59,A>G	A;G;A;G
a74163	RG6	RLG1	15	41.224	<lmxll>	0	28	30	13	0.07	1	-	0--00111--10101--01010111--00101011--0--1--1010011--001101--0--10----000110010011--1	CAGCAAAGACAACATGCTTTAATACACAAGTATTGTTAGTTAACCATTCTTGTTACAGCCTTAA	43,A>C;43,A>C	A;C;A;C
a45729	RG6	RLG1	16	41.907	<lmxll>	0	27	31	13	0.28	1	-	0--00111--10101--01010111--00101011--0--1--1010011--001101--0--10----000110010111--1	CAGCAAAGTCCTACACAGCTCTGGCTCTCAAGGCCATGTCCAGGCATTTTGGCAGAAAAAAAAA	34,C>T;34,C>T	C;T;C;T
a107000	RG6	RLG1	16	41.907	<lmxll>	0	27	31	13	0.28	1	-	0--00111--10101--01010111--00101011--0--1--1010011--001101--0--10----000110010111--1	CTGCAATTAACATCATTGATTAATCAAAATCAATTCTGGCAACCTGCAAATTCAGAAGCTCAAT	38,G>A;38,G>A	A;G;A;G
a111355	RG6	RLG1	16	41.907	<lmxll>	1	27	31	13	0.28	1	-	0--00111--10101--01010111--00101011--0--1--1010011--001101--0--10----000110010111--1	CTGCGACTTCTAACACTGCAATATTGGTGGGAGCACATGTGAGAGTTCTGCACTTCAACTGAAA	1,T>A;1,T>A	A;T;A;T
a9333	RG6	RLG1	16	41.907	<lmxll>	1	27	31	13	0.28	1	-	0--00111--10101--01010111--00101011--0--1--1010011--001101--0--10----000110010111--1	CTGCTCTACCAATACGACTGCTGGTCGGGGCTCAAGTACGCCAACGACACCCAGATGGTCAACC	5,C>G;5,C>G	C;G;C;G
a41202	RG6	RLG1	16	41.907	<lmxll>	0	27	31	13	0.28	1	-	0--00111--10101--01010111--00101011--0--1--1010011--001101--0--10----000110010111--1	CTGCTGCAAAGCAACTCCAGCCTAAGCTGTCTCCAGTAAAAATACCATCTGAAATTTTACTTGT	21,A>C;21,A>C	A;C;A;C
a44422	RG6	RLG1	16	41.907	<lmxll>	0	27	31	13	0.28	1	-	0--00111--10101--01010111--00101011--0--1--1010011--001101--0--10----000110010111--1	CTGCTCAAAAACTCCACTTTGTACAGAAGTTTGGTTGGTGCTGATCTTCAACACCTTACAAAAC	17,C>T;17,C>T	C;T;C;T
a99901	RG6	RLG1	16	41.907	<lmxll>	0	27	31	13	0.28	1	-	0--00111--10101--01010111--00101011--0--1--1010011--001101--0--10----000110010111--1	CAGCCTAACAGATCTAGGGGTCGTTTGGGCGGTGGCTCTGGCTGTTTGTCTGCTCAACTATCTA	5,C>T;5,C>T	C;T;C;T
a49340	RG6	RLG1	16	41.907	<lmxll>	0	27	31	13	0.28	1	-	0--00111--10101--01010111--00101011--0--1--1010011--001101--0--10----000110010111--1	CAGCATATAATTGTAGAATTTAGTTTAATCAGTTTTGCTCTGGTACATAAATATTTAAGCTACA	44,A>C;44,A>C;45,C>T;45,C>T	AC;CT;AC;CT
a54544	RG6	RLG1	16	41.907	<lmxll>	1	27	31	13	0.28	1	-	0--00111--10101--01010111--00101011--0--1--1010011--001101--0--10----000110010111--1	CAGCCCATCCTTGCCGACATCCACCACTGAGCTCTACCTCTCCCATCTTCTTTTGCTTCTTAAG	59,T>A;59,T>A	A;T;A;T
a94636	RG6	RLG1	16	41.907	<lmxll>	0	27	31	13	0.28	1	-	0--00111--10101--01010111--00101011--0--1--1010011--001101--0--10----000110010111--1	CAGCTGTAGACGTACAGACCCATATTTCCATTATAAAGATGATCAATGAAAAGAAATTGACAGT	47,G>A;47,G>A	A;G;A;G
a68466	RG6	RLG1	16	41.907	<lmxll>	1	27	31	13	0.28	1	-	0--00111--10101--01010111--00101011--0--1--1010011--001101--0--10----000110010111--1	CTGCAGAAGCTCTAGCTCTCATGGTATTCTCAATAAGATTTTTGAGATTTTCAAGAGCTACAGC	43,G>T;43,G>T	G;T;G;T
a87684	RG6	RLG1	16	41.907	<lmxll>	0	27	31	13	0.28	1	-	0--00111--10101--01010111--00101011--0--1--1010011--001101--0--10----000110010111--1	CTGCATATTCAAGTAACCTGCATGCCAACAAGGCCGGCCAAGATAATTGGAACACCGCATAAAT	4,C>A;4,C>A	A;C;A;C
a102058	RG6	RLG1	16	41.907	<lmxll>	0	27	31	13	0.28	1	-	0--00111--10101--01010111--00101011--0--1--1010011--001101--0--10----000110010111--1	CAGCGGTGGTAGGTTTGTCGCCAAGTGAAGCGAGTGCCTTCGTAGATGAGGGAGGTGCGGTCAG	17,T>G;17,T>G	G;T;G;T
a169420	RG6	RLG1	17	42.933	<lmxll>	1	29	29	13	0	1	-	1--11000--01010--10101000--11010110--1--0--0101100--110010--1--01----111001101100--0	CAGCATGGAGGCTCGTAGTAGGAGGCAACAGTGAGAGGAAGAGAAGTATAATGGTAAGCAAAAC	58,C>A;58,C>A	A;C;A;C
a187193	RG6	RLG1	17	42.933	<lmxll>	1	29	29	13	0	1	-	1--11000--01010--10101000--11010110--1--0--0101100--110010--1--01----111001101100--0	CAGCCGAGGAAGAAGCACAAGAGAAGAGTCGCTTTGGAAGCTCCTCCTCCTCCCGTTCCTAAAA	55,T>C;55,T>C	C;T;C;T
a140589	RG6	RLG1	17	42.933	<lmxll>	0	29	29	13	0	1	-	1--11000--01010--10101000--11010110--1--0--0101100--110010--1--01----111001101100--0	CAGCCGGTAACTCCCGGGGGATCACGACACGTGTCGGTTGGTTTCTGTGTTTAGAGCTCGCAGT	22,C>G;22,C>G	C;G;C;G
a172757	RG6	RLG1	18	43.556	<lmxll>	1	30	28	13	0.07	1	-	1--11000--01010--10101000--11010110--1--0--0100100--110010--1--01----111001101100--0	CAGCTTCTGTGTCGTTTCTGTAAACTGTACACCATCAGGAAGCTCCAGATCCATGGCTTTAGCA	19,G>A;19,G>A	A;G;A;G
a196200	RG6	RLG1	18	43.556	<lmxll>	1	30	28	13	0.07	1	-	1--11000--01010--10101000--11010110--1--0--0100100--110010--1--01----111001101100--0	CAGCGTTTATCTGTAATGATTTCGATACATCTGCCAATCTCCTCTCGGATCTGAAGGTCATGCT	11,T>C;11,T>C	C;T;C;T
a155616	RG6	RLG1	18	43.556	<lmxll>	1	30	28	13	0.07	1	-	1--11000--01010--10101000--11010110--1--0--0100100--110010--1--01----111001101100--0	CTGCAAAGAGACCAAAGGAGACCAAATCAACAGCCCACAAAGAGGAGAGACTAAAGGAGACTAC	63,C>G;63,C>G	C;G;C;G
a197208	RG6	RLG1	18	43.556	<lmxll>	1	30	28	13	0.07	1	-	1--11000--01010--10101000--11010110--1--0--0100100--110010--1--01----111001101100--0	CAGCCGTATGAGGTTTCTCCGACGACACCACAGTTAGAGACAACGAATCCTGATGAAGATGATG	4,A>C;4,A>C	A;C;A;C
a224998	RG6	RLG1	19	44.093	<lmxll>	0	31	27	13	0.28	1	-	1--11000--01010--10101000--01010110--1--0--0100100--110010--1--01----111001101100--0	CAGCTTTCTCCGCAATCCCTTCTACAAGTTTTTGTGGAGAGTCACTCGCAAAACTTTCATTCTT	58,G>A;58,G>A	A;G;A;G
a147174	RG6	RLG1	19	44.093	<lmxll>	0	31	27	13	0.28	1	-	1--11000--01010--10101000--01010110--1--0--0100100--110010--1--01----111001101100--0	CAGCATTGAAGTGAAACTCTAGAGTAAATTTGAAAGCAAAGGCGAAAGAAGAACAATTAAGTTG	61,A>T;61,A>T	A;T;A;T
a187085	RG6	RLG1	19	44.093	<lmxll>	1	31	27	13	0.28	1	-	1--11000--01010--10101000--01010110--1--0--0100100--110010--1--01----111001101100--0	CTGCTGGAGATAAAGGTTCTTATTTCTTCAAAGTAATGGAGAAATGGAGACAAGGAGACCTATT	22,T>A;22,T>A	A;T;A;T
a165712	RG6	RLG1	19	44.093	<lmxll>	1	31	27	13	0.28	1	-	1--11000--01010--10101000--01010110--1--0--0100100--110010--1--01----111001101100--0	CTGCATTGGTGTCATTTGTTGTGTTTGATAGGAAAAGTGGGTGCCATTCTTGCCTCTATACCAC	5,A>T;5,A>T;7,T>G;7,T>G	AT;TG;AT;TG
a186577	RG6	RLG1	19	44.093	<lmxll>	1	31	27	13	0.28	1	-	1--11000--01010--10101000--01010110--1--0--0100100--110010--1--01----111001101100--0	CTGCCATTGGAGAAAGAGCACGAGTCAATTTTGCAAAACCACCAAGGACAACTCCAAAATGATC	44,A>G;44,A>G	A;G;A;G
a137063	RG6	RLG1	19	44.093	<lmxll>	1	31	27	13	0.28	1	-	1--11000--01010--10101000--01010110--1--0--0100100--110010--1--01----111001101100--0	CTGCGAAGCAAGCTCAAAAGATTGGAGCAGATGCACAGAGATTCTGTTGCAGATCATAGGGCTA	35,C>G;35,C>G	C;G;C;G
a191201	RG6	RLG1	20	44.758	<lmxll>	0	30	28	13	0.07	1	-	1--11000--01010--10101000--11010110--1--0--0101100--110010--1--01----111001101000--0	CTGCTTAGCAACCTCCGGAATACTCGTCGGCTTCTTAGGGGTCACGTGCTCGTCAACGCTGAAC	36,C>A;36,C>A	A;C;A;C
a173448	RG6	RLG1	20	44.758	<lmxll>	0	30	28	13	0.07	1	-	1--11000--01010--10101000--11010110--1--0--0101100--110010--1--01----111001101000--0	CAGCTGTTGCAGGCATCAACGTTAGGCTTGCGGCATTGGCACAAATCTGCTTGCTGAAAAAAAA	38,A>G;38,A>G	A;G;A;G
a150695	RG6	RLG1	20	44.758	<lmxll>	0	30	28	13	0.07	1	-	1--11000--01010--10101000--11010110--1--0--0101100--110010--1--01----111001101000--0	CTGCCAGATTAGTCATTTCAAGAACATGCTCATGCATGCTTCGCCTACCATCAAATTTCTTGGT	42,G>A;42,G>A	A;G;A;G
a210746	RG6	RLG1	20	44.758	<lmxll>	0	30	28	13	0.07	1	-	1--11000--01010--10101000--11010110--1--0--0101100--110010--1--01----111001101000--0	CAGCTGCTTTCGGAAAGAGGAGAGGACTTGGAAGCTACCCCCTTGTTACACTCAATCACAGAAG	25,A>G;25,A>G	A;G;A;G
a217909	RG6	RLG1	20	44.758	<lmxll>	1	30	28	13	0.07	1	-	1--11000--01010--10101000--11010110--1--0--0101100--110010--1--01----111001101000--0	CAGCAGATGGGACTTGTGAGCCAAGAACCTGTTTTATTTAATGACACCATTCGCGCTAACATTG	56,T>C;56,T>C	C;T;C;T
a234397	RG6	RLG1	20	44.758	<lmxll>	1	30	28	13	0.07	1	-	1--11000--01010--10101000--11010110--1--0--0101100--110010--1--01----111001101000--0	CAGCAAAGTGCAAACTTTACATACCAAAAGCATGATAGGTGTAGAACCCATTCTCAACTCTTTT	16,T>C;16,T>C;30,C>T;30,C>T	CT;TC;CT;TC
a144917	RG6	RLG1	20	44.758	<lmxll>	0	30	28	13	0.07	1	-	1--11000--01010--10101000--11010110--1--0--0101100--110010--1--01----111001101000--0	CAGCATTGTAGACAAACCCTTATTGAACTATATATAGTAAACCATCACGGCATCAGTTCACATG	48,G>A;48,G>A	A;G;A;G
a143810	RG6	RLG1	20	44.758	<lmxll>	1	30	28	13	0.07	1	-	1--11000--01010--10101000--11010110--1--0--0101100--110010--1--01----111001101000--0	CTGCTTCTTTATGAAACTCTGGATGTTATTCAGGTTTAAGGAAAGATTTGAGTCTCGCATTTGT	15,G>A;15,G>A	A;G;A;G
a229848	RG6	RLG1	20	44.758	<lmxll>	1	30	28	13	0.07	1	-	1--11000--01010--10101000--11010110--1--0--0101100--110010--1--01----111001101000--0	CAGCTGAGAATTACTTCAGCAACCTACCACCATCTGCAAAGAACAGATTGACTTATGGGTCCCT	1,A>T;1,A>T	A;T;A;T
a216208	RG6	RLG1	20	44.758	<lmxll>	1	30	28	13	0.07	1	-	1--11000--01010--10101000--11010110--1--0--0101100--110010--1--01----111001101000--0	CAGCTAATATAGAAAGGTAAAAAGAGAGATATAGGGATTGCACATACTTGAGGTGTTCTCAAGC	24,T>A;24,T>A	A;T;A;T
a128467	RG6	RLG1	20	44.758	<lmxll>	0	30	28	13	0.07	1	-	1--11000--01010--10101000--11010110--1--0--0101100--110010--1--01----111001101000--0	CAGCAAGCAGATTTGTGCCAATGCCGCAAGCCTAACGTTGATGCCTGCAACAGCTGAAAAAAAA	17,C>T;17,C>T	C;T;C;T
a151386	RG6	RLG1	20	44.758	<lmxll>	1	30	28	13	0.07	1	-	1--11000--01010--10101000--11010110--1--0--0101100--110010--1--01----111001101000--0	CTGCTGGTTTTGCTTACCATTATACTTCTCTTCCTCTCACTGTTGCCTCCTACTACGAGCCTCC	11,G>T;11,G>T	G;T;G;T
a183114	RG6	RLG1	20	44.758	<lmxll>	1	30	28	13	0.07	1	-	1--11000--01010--10101000--11010110--1--0--0101100--110010--1--01----111001101000--0	CAGCCCCTAACACCAAGCTTACGATGTTCAAAAATCAAACTCGTAATGTTTTCTAGGTCCACTT	55,G>C;55,G>C	C;G;C;G
a207198	RG6	RLG1	20	44.758	<lmxll>	1	30	28	13	0.07	1	-	1--11000--01010--10101000--11010110--1--0--0101100--110010--1--01----111001101000--0	CTGCTAAAGCCATGGATCTGGAGCTTCCTGATGGTGTACAGTTTACAGAAACGACACAGAAGCT	45,C>T;45,C>T	C;T;C;T
a149361	RG6	RLG1	20	44.758	<lmxll>	1	30	28	13	0.07	1	-	1--11000--01010--10101000--11010110--1--0--0101100--110010--1--01----111001101000--0	CAGCTCTGAAGATAATAAGGAAACCAATTCCAGTTCAGATGTCTTCTTGAGTGATAATACAAGG	57,A>T;57,A>T	A;T;A;T
a133867	RG6	RLG1	20	44.758	<lmxll>	1	30	28	13	0.07	1	-	1--11000--01010--10101000--11010110--1--0--0101100--110010--1--01----111001101000--0	CAGCAAGACGCTCTTCAAAACTGCAAAAATTGAGTAGTCAGAAGAAAATCCAACAAATAGAGTA	45,C>A;45,C>A	A;C;A;C
a166270	RG6	RLG1	20	44.758	<lmxll>	1	30	28	13	0.07	1	-	1--11000--01010--10101000--11010110--1--0--0101100--110010--1--01----111001101000--0	CAGCATGGAGAGTAATCAAGGTATGATTCATCACCAGATTGTAACTACTACAACATCACATGGG	63,A>G;63,A>G	A;G;A;G
a151170	RG6	RLG1	20	44.758	<lmxll>	1	30	28	13	0.07	1	-	1--11000--01010--10101000--11010110--1--0--0101100--110010--1--01----111001101000--0	CAGCAGGCTGGATAGTTAAGACAATTGAAAGGATCAGGAACCCGAAAGCTGAGAAAGATGCATA	43,A>G;43,A>G	A;G;A;G
a211274	RG6	RLG1	20	44.758	<lmxll>	1	30	28	13	0.07	1	-	1--11000--01010--10101000--11010110--1--0--0101100--110010--1--01----111001101000--0	CAGCGACGAAAGTTACAATCACTTTAGCCAAGAGTGCTGACACAATAATTGCCAAGACCAATAC	18,T>C;18,T>C;33,G>T;33,G>T	CT;TG;CT;TG
a138146	RG6	RLG1	20	44.758	<lmxll>	1	30	28	13	0.07	1	-	1--11000--01010--10101000--11010110--1--0--0101100--110010--1--01----111001101000--0	CAGCTCCATTAGTTCTATTGGCCTTAAGCTTGTTATTATTCTTCCACTTCGGCTTTCCAACTAA	16,A>T;16,A>T;44,C>T;44,C>T	AC;TC;AC;TC
a173387	RG6	RLG1	20	44.758	<lmxll>	1	30	28	13	0.07	1	-	1--11000--01010--10101000--11010110--1--0--0101100--110010--1--01----111001101000--0	CTGCATGAAGAGTTCCACAGAAGTAGTCAAATTTTAGTGATGGTACAGCAATTGAACTAAACAT	17,C>A;17,C>A;42,G>T;42,G>T	AT;CG;AT;CG
a142042	RG6	RLG1	20	44.758	<lmxll>	1	30	28	13	0.07	1	-	1--11000--01010--10101000--11010110--1--0--0101100--110010--1--01----111001101000--0	CAGCTGCGCCGGAGGGGGTGCGCCACCGGTGAGGACCTGGATAGGGGTGCTGATCGGGCAGAAA	6,T>C;6,T>C	C;T;C;T
a36944	RG6	RLG1	20	44.758	<lmxll>	0	28	30	13	0.07	1	-	0--00111--10101--01010111--00101001--0--1--1010011--001101--0--10----000110010111--1	CTGCATTGCTTATTGTTTTGAAGCCTAGCATTGCGTAAGGACAAGTCAGTAGGAGATGCCTCCC	45,A>T;45,A>T	A;T;A;T
a5532	RG6	RLG1	20	44.758	<lmxll>	0	28	30	13	0.07	1	-	0--00111--10101--01010111--00101001--0--1--1010011--001101--0--10----000110010111--1	CTGCTCTTGGTGAGCCGGTTCTATTCCCGTATAGGATACAGGACAGTGTGTCTACTAACAGAAG	28,A>G;28,A>G	A;G;A;G
a81927	RG6	RLG1	20	44.758	<lmxll>	0	28	30	13	0.07	1	-	0--00111--10101--01010111--00101001--0--1--1010011--001101--0--10----000110010111--1	CAGCCAATCCTTTCCACGCACTCTTCTATCTTGTCTTTATGTTGTCAGTATGTGCCATTTACTC	8,T>C;8,T>C;61,T>C;61,T>C	CC;TT;CC;TT
a80291	RG6	RLG1	20	44.758	<lmxll>	0	28	30	13	0.07	1	-	0--00111--10101--01010111--00101001--0--1--1010011--001101--0--10----000110010111--1	CTGCAGAAGGAGACACTAACAAAATAGGAAACCTTTTATCATGACTTCATGAGGTTCATGTTTT	44,C>A;44,C>A;56,C>T;56,C>T	AT;CC;AT;CC
a108285	RG6	RLG1	20	44.758	<lmxll>	0	28	30	13	0.07	1	-	0--00111--10101--01010111--00101001--0--1--1010011--001101--0--10----000110010111--1	CAGCAGAAGAAATAAAAAATTATCGATGTACGTTACCCTAATTTGGAGTACCTTTTCCTTAGTA	44,G>T;44,G>T	G;T;G;T
a97395	RG6	RLG1	20	44.758	<lmxll>	0	28	30	13	0.07	1	-	0--00111--10101--01010111--00101001--0--1--1010011--001101--0--10----000110010111--1	CAGCCTTTAGGATGGTTTGTTTAGGATCAATAGGCATGTGGAAATGCATATCAAAAATTTGTTT	59,T>C;59,T>C	C;T;C;T
a96813	RG6	RLG1	20	44.758	<lmxll>	0	28	30	13	0.07	1	-	0--00111--10101--01010111--00101001--0--1--1010011--001101--0--10----000110010111--1	CAGCACTGTTTGGACTTTTTAAGGGTCACAACATTGGAAAACAAGTAGTTGTAGTCGATCATGA	16,T>C;16,T>C	C;T;C;T
a94828	RG6	RLG1	20	44.758	<lmxll>	0	28	30	13	0.07	1	-	0--00111--10101--01010111--00101001--0--1--1010011--001101--0--10----000110010111--1	CAGCAGTTCCTCCAACTGACGGTGACATATTAGCTCAATACAATTTTAAAACTGGGACATCAAT	36,G>A;36,G>A	A;G;A;G
a87514	RG6	RLG1	20	44.758	<lmxll>	0	28	30	13	0.07	1	-	0--00111--10101--01010111--00101001--0--1--1010011--001101--0--10----000110010111--1	CAGCTACGGCCGAAACATGTGGGCATGCCATTGATGTCCCAGTTTTAAAATTGTATTGAGCTAA	56,C>T;56,C>T	C;T;C;T
a38252	RG6	RLG1	20	44.758	<lmxll>	0	28	30	13	0.07	1	-	0--00111--10101--01010111--00101001--0--1--1010011--001101--0--10----000110010111--1	CAGCAACCTCCGTCGTCATCCCCCTCCTCCTCCACCAAGACCACAGCTGAAAAAAAAAAAAAAA	14,G>A;14,G>A	A;G;A;G
a54209	RG6	RLG1	20	44.758	<lmxll>	0	28	30	13	0.07	1	-	0--00111--10101--01010111--00101001--0--1--1010011--001101--0--10----000110010111--1	CTGCGTCATGTTACATCACTCTGTGAGAGTACAGGAAGACCGTTAATGGCATTGGAATCACTGA	20,T>C;20,T>C;50,C>A;50,C>A	CA;TC;CA;TC
a65615	RG6	RLG1	20	44.758	<lmxll>	0	28	30	13	0.07	1	-	0--00111--10101--01010111--00101001--0--1--1010011--001101--0--10----000110010111--1	CAGCTAACCATTCCTCTCTAGCCTTGATCGAGAACTGTTGAGCAGAAAAATGGTCACCTCTTAC	32,A>T;32,A>T	A;T;A;T
a15743	RG6	RLG1	20	44.758	<lmxll>	0	28	30	13	0.07	1	-	0--00111--10101--01010111--00101001--0--1--1010011--001101--0--10----000110010111--1	CTGCCACTCTTCTTTGTAGTGATTGGGCTGAGAACAGAAGTGCACCATATTAAGGCCGGCATTA	20,G>T;20,G>T	G;T;G;T
a116587	RG6	RLG1	20	44.758	<lmxll>	0	28	30	13	0.07	1	-	0--00111--10101--01010111--00101001--0--1--1010011--001101--0--10----000110010111--1	CTGCGTTTTACTCTGACCGCACCTCCCTCATCTACGAAGGCACTCGCTTCACTTGGCGACAAAC	58,A>C;58,A>C	A;C;A;C
a107119	RG6	RLG1	20	44.758	<lmxll>	0	28	30	13	0.07	1	-	0--00111--10101--01010111--00101001--0--1--1010011--001101--0--10----000110010111--1	CAGCGTACACTCTGTACAGGTCATTTGAAATTCAAAACACCCTATACAAAGCGGGAAATTCATC	7,G>C;7,G>C	C;G;C;G
a217522	RG6	RLG1	21	45.091	<lmxll>	0	31	27	13	0.28	1	-	1--11000--01010--10101000--01010110--1--0--0101100--110010--1--01----111001101000--0	CAGCGCTGATGATAAGGCTCTTCATAAAGCCTGGGAAAAGTCAAATAGATTGAGCATTATGCTT	27,A>G;27,A>G;42,A>C;42,A>C	AA;GC;AA;GC
a194094	RG6	RLG1	21	45.091	<lmxll>	1	31	27	13	0.28	1	-	1--11000--01010--10101000--01010110--1--0--0101100--110010--1--01----111001101000--0	CAGCTTTTAGGAACGGGAGGAGGAGGAGCTTCCAAAGCGACTCTTCTCTTGTGCTTCTTCCTCG	12,A>G;12,A>G	A;G;A;G
a210775	RG6	RLG1	21	45.091	<lmxll>	0	31	27	13	0.28	1	-	1--11000--01010--10101000--01010110--1--0--0101100--110010--1--01----111001101000--0	CTGCTAGAGAAGTGGGAGTTCAATTATTGGAACAAGAAAAAAATCAGTATTTTGCAATTCCCAG	63,C>G;63,C>G	C;G;C;G
a145876	RG6	RLG1	21	45.091	<lmxll>	1	31	27	13	0.28	1	-	1--11000--01010--10101000--01010110--1--0--0101100--110010--1--01----111001101000--0	CAGCCGATACGTTTGAGGGTTCGTCCTCAGAGTCAGACGATATTAACTGTGTGAATGAAGCTCA	22,T>G;22,T>G;48,C>G;48,C>G	GG;TC;GG;TC
a182285	RG6	RLG1	22	46.162	<lmxll>	0	29	29	13	0	1	-	1--11000--01010--10101100--11010110--1--0--0101100--110010--1--01----111001101000--0	CTGCTCGTGAAGTTACTTCATTTTCTCCAAACATTAGTTCTTCAGCCACACGGCCACCCATAAG	4,C>T;4,C>T	C;T;C;T
a82535	RG6	RLG1	23	46.713	<lmxll>	0	30	28	13	0.07	1	-	0--00111--10101--01010011--00101001--0--1--1010011--001101--0--10----000110010111--0	CTGCCTTTACTCTGAGACGAGTAGAGCTGTGTCCGGAATCTCGAAAGTGTCGATTCGAAGTTGA	50,G>C;50,G>C	C;G;C;G
a166927	RG6	RLG1	24	47.443	<lmxll>	0	32	26	13	0.62	1	-	1--11000--01010--10101000--01010110--1--0--0100100--110010--1--01----111001101000--0	CAGCAGCAGGACACATAGCATGAGAAAGACAAGTCAAAGCTTCTGATGAGATTCAATAAGCAAT	13,C>T;13,C>T;25,A>G;25,A>G	CA;TG;CA;TG
a201897	RG6	RLG1	24	47.443	<lmxll>	0	32	26	13	0.62	1	-	1--11000--01010--10101000--01010110--1--0--0100100--110010--1--01----111001101000--0	CTGCTACAACCAAGAAGCCCAAACCCAAGTCCTCAAGTCCCTCAAAGGACCCCCAAAGTATTGC	1,A>T;1,A>T	A;T;A;T
a204291	RG6	RLG1	24	47.443	<lmxll>	1	32	26	13	0.62	1	-	1--11000--01010--10101000--01010110--1--0--0100100--110010--1--01----111001101000--0	CTGCTTTAGGTTTAGTTCATCCATCGCGTGGCATTTCCATTAGATTCCCAAGATACAGTCGCAC	60,A>G;60,A>G	A;G;A;G
a126307	RG6	RLG1	24	47.443	<lmxll>	1	32	26	13	0.62	1	-	1--11000--01010--10101000--01010110--1--0--0100100--110010--1--01----111001101000--0	CTGCATTCCTTCTGTTCTTCATCATCGTCTTTCCTCAAGTGACCGATTTTTAGTACTGTCGTCT	33,C>G;33,C>G	C;G;C;G
a128890	RG6	RLG1	24	47.443	<lmxll>	1	32	26	13	0.62	1	-	1--11000--01010--10101000--01010110--1--0--0100100--110010--1--01----111001101000--0	CAGCTCTCTTTCCTGGGTCCTTTTTCTTTTCTGGGTACCCTTTACCTCCATGTTTGAGTTTTTT	15,G>T;15,G>T	G;T;G;T
a164381	RG6	RLG1	25	49.774	<lmxll>	0	29	29	13	0	1	-	1--11000--01010--10101100--11010110--1--0--1100100--110010--1--01----111001101000--0	CTGCTGTTTTTCAATGAGATCCAAAGCATCAATCCTCCTAGATAAAGATGCTGTCTTATCACGT	21,C>A;21,C>A	A;C;A;C
a147385	RG6	RLG1	25	49.774	<lmxll>	1	29	29	13	0	1	-	1--11000--01010--10101100--11010110--1--0--1100100--110010--1--01----111001101000--0	CTGCCCGAAATGTTAATGCTTATGGGCAGAAGGAAGAAGGACCCAGCAGATGGCAGGAGAAAAG	4,C>T;4,C>T	C;T;C;T
a162368	RG6	RLG1	25	49.774	<lmxll>	0	29	29	13	0	1	-	1--11000--01010--10101100--11010110--1--0--1100100--110010--1--01----111001101000--0	CAGCCAAGCTCTGACAAATTGCTTGGAGCTTGGCGTCAACTGCGGAATGGAGGGGATTGTAATT	55,A>C;55,A>C	A;C;A;C
a81186	RG6	RLG1	26	51.316	<lmxll>	1	30	28	13	0.07	1	-	0--00111--10101--01010011--00101001--0--1--0011011--001101--0--10----000110010111--0	CAGCTCTTTGGCTCATTGAGAGGCACCCGGGAAGAAGTCGATGAGGCGTAGTGGTGCTCAAATT	46,C>T;46,C>T	C;T;C;T
a213120	RG6	RLG1	27	52.184	<lmxll>	1	27	31	13	0.28	1	-	1--11000--01011--10101100--11010110--1--0--1100100--110010--1--01----111001101000--1	CAGCCTCTTGTTGTTGTTACTAGTCTGTGTGAAAGTTTTGAATTGGTATTAACCTCTTTGCCCC	9,C>G;9,C>G	C;G;C;G
a169188	RG6	RLG1	27	52.184	<lmxll>	0	27	31	13	0.28	1	-	1--11000--01011--10101100--11010110--1--0--1100100--110010--1--01----111001101000--1	CAGCACCAGCTTTGGCACCTGCATTCCAGCTATACTCCCTTCTGCATGATGTGTTGAGTTCCGA	34,T>C;34,T>C	C;T;C;T
a109373	RG6	RLG1	28	52.962	<lmxll>	1	29	29	13	0	1	-	0--00111--10101--01010011--10101001--0--1--0011011--001101--0--10----000110010111--0	CAGCAAATGATGGGAAACAAGAATCATCGAGCTCAATGCAGACTCCCACTGTAAATAAGCCTAC	40,A>G;40,A>G	A;G;A;G
a155908	RG6	RLG1	29	54.132	<lmxll>	1	28	30	13	0.07	1	-	1--11000--01011--10101100--01010110--1--0--1100100--110010--1--01----111001101000--1	CTGCTTGTTGATAAGTTCACTACTGAACATGCATGCAGTTCTAGGTCATGCTTTCCTGATGTAA	57,G>A;57,G>A	A;G;A;G
a179411	RG6	RLG1	29	54.132	<lmxll>	0	28	30	13	0.07	1	-	1--11000--01011--10101100--01010110--1--0--1100100--110010--1--01----111001101000--1	CTGCCAACTTTTCGTCTTCACTTGATCATTTTCATCCATTTCTTCTTTATTCCCTCTTGCCATC	54,G>T;54,G>T	G;T;G;T
a156336	RG6	RLG1	29	54.132	<lmxll>	1	28	30	13	0.07	1	-	1--11000--01011--10101100--01010110--1--0--1100100--110010--1--01----111001101000--1	CAGCTTGTGTACTCCTTGGAGCATAAGTTTAATTGCTCATTAGATTCTTTCTATTCACAGCTAG	25,A>T;25,A>T	A;T;A;T
a71091	RG6	RLG1	30	54.565	<lmxll>	0	30	28	13	0.07	1	-	0--00111--10101--01010011--10101001--0--1--0011011--001101--0--10----000110000111--0	CTGCCAAGGTTTGTGGTGTTGAAATCCAAGTACGAGGGCAAGTGCTTGAGGTTAACAAAAAGTG	18,C>T;18,C>T	C;T;C;T
a75539	RG6	RLG1	31	55.681	<lmxll>	1	31	27	13	0.28	1	-	0--00111--10100--01010011--10101001--0--1--0011011--001101--0--10----000110000111--0	CTGCTCATGTACTTGATCCTGGTCTTCTCCACCGACTCCGGGCTGGGCTCGAAAATGTTGGGCC	11,C>T;11,C>T	C;T;C;T
a89185	RG6	RLG1	31	55.681	<lmxll>	0	31	27	13	0.28	1	-	0--00111--10100--01010011--10101001--0--1--0011011--001101--0--10----000110000111--0	CAGCTCGCAACCAAGGTTGGTGCTTGTGAATTCGCAATTCTGTGTTTTCGCTTTTGTGTCAATT	42,T>C;42,T>C;59,C>T;59,C>T	CT;TC;CT;TC
a97967	RG6	RLG1	31	55.681	<lmxll>	1	31	27	13	0.28	1	-	0--00111--10100--01010011--10101001--0--1--0011011--001101--0--10----000110000111--0	CTGCACTAGAATATAAATCAACCACAAAAATGAAAAATGTTAATTAAATTGAAATATAAAAGAG	61,C>G;61,C>G	C;G;C;G
a100866	RG6	RLG1	31	55.681	<lmxll>	1	31	27	13	0.28	1	-	0--00111--10100--01010011--10101001--0--1--0011011--001101--0--10----000110000111--0	CTGCTCATCATGATAGGTTGTGTTGTTCGTCTTTATGCTCCTTAGTCTCATCGGTTTGAATAAA	35,T>C;35,T>C	C;T;C;T
a20901	RG6	RLG1	31	55.681	<lmxll>	0	31	27	13	0.28	1	-	0--00111--10100--01010011--10101001--0--1--0011011--001101--0--10----000110000111--0	CAGCTTGTCGTGGCAGTGGCAGTGACGAGTGTGTTATTCCCAGCGTGGTTAACAAGTTGAGTTT	30,G>T;30,G>T	G;T;G;T
a8709	RG6	RLG1	31	55.681	<lmxll>	0	31	27	13	0.28	1	-	0--00111--10100--01010011--10101001--0--1--0011011--001101--0--10----000110000111--0	CTGCGATGCCCTCTTGCCGTATAATCTTTACGCCAACCGCGATTGGACCCACGCGCGCGGCCGG	55,T>C;55,T>C	C;T;C;T
a7202	RG6	RLG1	31	55.681	<lmxll>	0	31	27	13	0.28	1	-	0--00111--10100--01010011--10101001--0--1--0011011--001101--0--10----000110000111--0	CTGCCTCCGTGCTCTGCTTTACGTGGGCCCTTGTTGTGGCGTTGGGTCTCTCAACACTGCAGTA	22,A>G;22,A>G	A;G;A;G
a83685	RG6	RLG1	31	55.681	<lmxll>	0	31	27	13	0.28	1	-	0--00111--10100--01010011--10101001--0--1--0011011--001101--0--10----000110000111--0	CTGCTTGACTATACTGCAGTGTTGAGAGACCCAACGCCACAACAAGGGCCCACGTAAAGCAGAG	52,C>T;52,C>T	C;T;C;T
a176405	RG6	RLG1	32	56.392	<lmxll>	1	29	29	13	0	1	-	0--11000--01011--10101100--01010110--1--0--1100100--110010--1--01----111001101000--1	CTGCAAAGCTCACATCACACAATCAACATTATGCTAATATATCAGATGCAATTAATAACTCACA	11,C>A;11,C>A	A;C;A;C
a44153	RG6	RLG1	33	57.857	<lmxll>	1	30	28	13	0.07	1	-	0--00111--10100--01010011--10111001--0--1--0011011--001101--0--10----000110000111--0	CAGCTGGGACTAATTCCTTCATGGGTTTTAACTATCCTCTCACTTTGGGCAGTGGAAGTGGCAG	62,A>G;62,A>G	A;G;A;G
a30425	RG6	RLG1	33	57.857	<lmxll>	0	30	28	13	0.07	1	-	0--00111--10100--01010011--10111001--0--1--0011011--001101--0--10----000110000111--0	CTGCACTACCAACGGTAGACACATTAGTCTTAAGGTCTTTGCGTTCACCCAATCTCACTGCCTT	13,G>A;13,G>A	A;G;A;G
a188480	RG6	RLG1	34	58.606	<lmxll>	1	30	28	13	0.07	1	-	0--11000--01011--10101100--01000110--1--0--1100100--110010--1--01----111001101000--1	CAGCCTAGGTCAGACGTGAATCAACGCATTGCTAGAATCTCCGCTCACCTCGACCCTCAAAATC	11,A>T;11,A>T	A;T;A;T
a42173	RG6	RLG1	35	59.506	<lmxll>	0	29	29	13	0	1	-	1--00111--10100--01010011--10111001--0--1--0011011--001101--0--10----000110000111--0	CAGCCCTTAGATGTTGAATTATGGACTCTTTTTCTTTCAAACTGCATTTGAGATCTTCACACAT	24,A>G;24,A>G	A;G;A;G
a162145	RG6	RLG1	36	60.557	<lmxll>	0	31	27	13	0.28	1	-	0--11000--01011--00101100--01000110--1--0--1100100--110010--1--01----111001101000--1	CAGCGAAATTATTCAACAGTGAGAACTTTCGAGAATCCGAAACATTAAAAACAGCTGTGGAGAG	22,G>T;22,G>T;45,T>C;45,T>C	GT;TC;GT;TC
a126108	RG6	RLG1	36	60.557	<lmxll>	0	31	27	13	0.28	1	-	0--11000--01011--00101100--01000110--1--0--1100100--110010--1--01----111001101000--1	CAGCTCCTTGTCCACTGCGCCAACGCGATCGAGACCAACGACGCGACTCTGGCGCAGAAAAAAA	8,T>A;8,T>A	A;T;A;T
a212518	RG6	RLG1	36	60.557	<lmxll>	0	31	27	13	0.28	1	-	0--11000--01011--00101100--01000110--1--0--1100100--110010--1--01----111001101000--1	CAGCTTGAGACTGCCGCTCCTCGCCGCACGAGCGATGAGAGCTCGAAGAAATGCGCAGGTGAGG	33,G>A;33,G>A	A;G;A;G
a192478	RG6	RLG1	36	60.557	<lmxll>	1	31	27	13	0.28	1	-	0--11000--01011--00101100--01000110--1--0--1100100--110010--1--01----111001101000--1	CAGCGGCATTTTCCGGAACTCTTCCACTGCCAAATCAAGAGTCACAATACCTGCATCATTACAG	21,C>T;21,C>T	C;T;C;T
a67163	RG6	RLG1	37	61.799	<lmxll>	1	28	30	13	0.07	1	-	1--00111--10100--11010011--10111001--0--1--0011011--001101--0--10----000110000111--0	CAGCAACCTGAAAATATCTGCAGAATTTGATTTGTGCCTCGGAACTCAACACATCATGCAGAAG	28,C>G;28,C>G	C;G;C;G
a67952	RG6	RLG1	37	61.799	<lmxll>	0	28	30	13	0.07	1	-	1--00111--10100--11010011--10111001--0--1--0011011--001101--0--10----000110000111--0	CAGCGGCATTGTCCGGAACTCCTCCACTGCCAAATCAAGAGTCACAATTCCTGCACCATTACAG	37,G>A;37,G>A	A;G;A;G
a46846	RG6	RLG1	37	61.799	<lmxll>	0	28	30	13	0.07	1	-	1--00111--10100--11010011--10111001--0--1--0011011--001101--0--10----000110000111--0	CTGCAATATGGGGAAAGATGGAGATGTTGCACTCTTCTTTGGATTGTCAGGTATAGTATTAATG	31,C>A;31,C>A	A;C;A;C
a74542	RG6	RLG1	37	61.799	<lmxll>	1	28	30	13	0.07	1	-	1--00111--10100--11010011--10111001--0--1--0011011--001101--0--10----000110000111--0	CTGCTGATTTTAGGTTGGGGCCGGTTTCAACTGCCGATAAGAAACAGCGTGTTGAAAAGCTTAT	46,G>T;46,G>T	G;T;G;T
a168454	RG6	RLG1	38	62.818	<lmxll>	0	31	27	13	0.28	1	-	0--11000--01011--00101100--01000110--1--0--1100100--110010--0--01----111001111000--1	CTGCTTCAAAGTTTATGTTAGGCCTTTGTAACATCTTTGTTCTTAGCCGTTGGATTAATTGATG	10,T>G;10,T>G	G;T;G;T
a125315	RG6	RLG1	38	62.818	<lmxll>	0	31	27	13	0.28	1	-	0--11000--01011--00101100--01000110--1--0--1100100--110010--0--01----111001111000--1	CAGCCTCTAAATTATCACAAGTTGAAACAGCGGTTGGAGAATCCCCAAGGGGCACTTTTATGCC	7,C>T;7,C>T	C;T;C;T
a196910	RG6	RLG1	38	62.818	<lmxll>	0	31	27	13	0.28	1	-	0--11000--01011--00101100--01000110--1--0--1100100--110010--0--01----111001111000--1	CTGCGCCAGAGTCGCGTCGTTGGTCTCGATCGCGTTGGCGCAGTGGACAAGGAGCTGAAAAAAA	48,A>T;48,A>T	A;T;A;T
a101379	RG6	RLG1	39	63.552	<lmxll>	0	29	29	13	0	1	-	1--00101--10100--11010011--10111001--0--1--0011011--001101--0--10----000110000111--0	CTGCTAGCTAGATGGAGAATAAGACCTACACAAATTATTACTTACATCAGGAAAGCATGACCTA	47,T>C;47,T>C	C;T;C;T
a50047	RG6	RLG1	40	64.849	<lmxll>	1	28	30	13	0.07	1	-	1--00101--10100--11010011--10111001--0--1--0011011--001101--1--10----000110000111--0	CTGCATTGAAAATGCGGAGGAATGTCTTTTGAATGAGGCGCTTCAATGGTCTTCTTTTGAATGA	35,A>G;35,A>G	A;G;A;G
a54819	RG6	RLG1	40	64.849	<lmxll>	1	28	30	13	0.07	1	-	1--00101--10100--11010011--10111001--0--1--0011011--001101--1--10----000110000111--0	CTGCATTTGGTTTCAGGGCGTGACGTTTTTGGGATGGTCTGCATAGTAGATAAAGTTTCAGAAT	57,C>T;57,C>T	C;T;C;T
a103212	RG6	RLG1	40	64.849	<lmxll>	1	28	30	13	0.07	1	-	1--00101--10100--11010011--10111001--0--1--0011011--001101--1--10----000110000111--0	CAGCTCCGTGATATAATACAGTTGATTTGTCTTGACACTTGTACATCCAAATACACCCACACGT	63,G>T;63,G>T	G;T;G;T
a179657	RG6	RLG1	41	65.832	<lmxll>	1	32	26	13	0.62	1	-	0--11000--01011--00001100--01000110--1--0--1100100--110010--0--01----111001111000--1	CTGCTGAATTACTCTCTCTTCTCACGTGTTTTGGGTTCAGCCTACTGCCAGCCATGTATCAACA	46,G>A;46,G>A;47,C>T;47,C>T	AT;GC;AT;GC
a142390	RG6	RLG1	41	65.832	<lmxll>	0	32	26	13	0.62	1	-	0--11000--01011--00001100--01000110--1--0--1100100--110010--0--01----111001111000--1	CAGCTCCATTATGCCACGTCATCAGTTCCTAGTGGGACCAAGAAAGTCGTGATATTCATTTCGG	20,A>C;20,A>C;62,G>A;62,G>A	AG;CA;AG;CA
a105824	RG6	RLG1	42	68.589	<lmxll>	1	28	30	13	0.07	1	-	1--00101--10100--11110011--10111001--0--1--0011011--001101--1--10----000010000111--0	CTGCTATAATGTTTGCAGTAAACCCAAATAAACATCATTATCTAACTGAATTTATTGTCATGAT	10,G>A;10,G>A	A;G;A;G
a171105	RG6	RLG1	43	70.7	<lmxll>	0	31	27	13	0.28	1	-	0--11010--01011--00001100--01000110--0--0--1100100--110010--0--01----111101111000--1	CTGCAAAATTAAGCGCAGAAGGCTCAAAGGCTAGAGCCAAGGCTGATTGATCAGGTCCATGATA	28,T>G;28,T>G;46,C>T;46,C>T	GT;TC;GT;TC
a227671	RG6	RLG1	43	70.7	<lmxll>	0	31	27	13	0.28	1	-	0--11010--01011--00001100--01000110--0--0--1100100--110010--0--01----111101111000--1	CAGCATCAACCATCTGCTCCGGCCGAGTGGTACGGAAGTAGACAAAACATGGTGGGCGGATTGG	21,G>T;21,G>T	G;T;G;T
a198162	RG6	RLG1	43	70.7	<lmxll>	0	31	27	13	0.28	1	-	0--11010--01011--00001100--01000110--0--0--1100100--110010--0--01----111101111000--1	CTGCTTCGAGTTCGAAACCTGTCTTTGGAGATCTTTATGTTGATGACTTAATTGCAAGTACCGG	36,T>A;36,T>A	A;T;A;T
a145429	RG6	RLG1	43	70.7	<lmxll>	0	31	27	13	0.28	1	-	0--11010--01011--00001100--01000110--0--0--1100100--110010--0--01----111101111000--1	CAGCTTTTCTCTCTCGTCCATTACAGTACGCACAATATATCACCGATTCCAGAATTTAATGGCT	59,C>T;59,C>T	C;T;C;T
a203543	RG6	RLG1	43	70.7	<lmxll>	0	31	27	13	0.28	1	-	0--11010--01011--00001100--01000110--0--0--1100100--110010--0--01----111101111000--1	CTGCTACGACTTCTATCGTTAAAAAAGACACCAGCCGGTTTTGTGAAGTCTAATCCATTCCCGG	29,A>G;29,A>G	A;G;A;G
a189102	RG6	RLG1	43	70.7	<lmxll>	0	31	27	13	0.28	1	-	0--11010--01011--00001100--01000110--0--0--1100100--110010--0--01----111101111000--1	CTGCTGATGCGGCAGTAGCATCCTTTTCGATTCTCACAGCTCGAATTGTAAGTTGCAGAAAAAA	35,A>C;35,A>C	A;C;A;C
a161183	RG6	RLG1	43	70.7	<lmxll>	0	31	27	13	0.28	1	-	0--11010--01011--00001100--01000110--0--0--1100100--110010--0--01----111101111000--1	CAGCAGTAGAAAATGGCGTCTGCCTGTTCTTATCTAGTGCTCGCTGGCGTGCCAGAGCTGAAAA	52,C>A;52,C>A	A;C;A;C
a105149	RG6	RLG1	43	70.7	<lmxll>	0	27	31	13	0.28	1	-	1--00101--10100--11110011--10111001--1--1--0011011--001101--1--10----000010000111--0	CTGCTGGAGCCACACATTACCACGATCATTAATACTATACCTGACAATCCAAAGAAGAGTGCAA	58,G>T;58,G>T	G;T;G;T
a26184	RG6	RLG1	43	70.7	<lmxll>	1	27	31	13	0.28	1	-	1--00101--10100--11110011--10111001--1--1--0011011--001101--1--10----000010000111--0	CTGCCCGAACGTATAAACCCCTTCCAATCTCTCCAACAACAAATCTTCCTTATGCAATGCCAAA	5,C>T;5,C>T	C;T;C;T
a108381	RG6	RLG1	43	70.7	<lmxll>	1	27	31	13	0.28	1	-	1--00101--10100--11110011--10111001--1--1--0011011--001101--1--10----000010000111--0	CAGCGCACAATTTCAAAAAGATCACACAACATTCTTCATCATCAACAATCAAAGAGCAAGAAAA	29,C>T;29,C>T	C;T;C;T
a14174	RG6	RLG1	43	70.7	<lmxll>	1	27	31	13	0.28	1	-	1--00101--10100--11110011--10111001--1--1--0011011--001101--1--10----000010000111--0	CTGCAACTTACAATTCGAGCTGTGAGAATCGAAAAGGATGCTACTGCCGCATCAGCAGAAAAAA	22,G>T;22,G>T	G;T;G;T
a31052	RG6	RLG1	43	70.7	<lmxll>	1	27	31	13	0.28	1	-	1--00101--10100--11110011--10111001--1--1--0011011--001101--1--10----000010000111--0	CAGCAATCCCACCATCGACGAGATCAAAAGTGCGGGTTGTTCCCAGGTTGTCCTTGACCTCAAA	16,G>A;16,G>A	A;G;A;G
a57425	RG6	RLG1	43	70.7	<lmxll>	1	27	31	13	0.28	1	-	1--00101--10100--11110011--10111001--1--1--0011011--001101--1--10----000010000111--0	CAGCTCTGGCACGCCAGCGAGCACTAGATAAGAACAGGCAGACGCCATTTTCTACTGCTGAAAA	7,G>T;7,G>T	G;T;G;T
a151765	RG6	RLG1	44	72.498	<lmxll>	1	30	28	13	0.07	1	-	0--11010--01011--00001100--01000111--0--0--1100100--110010--0--01----111101111000--1	CTGCTGATGATGCTCGTTGTTCCGAAATCGGTGCATCGATTCTTAGGCAGGGTGGGCATGCTGT	13,T>C;13,T>C	C;T;C;T
a153352	RG6	RLG1	44	72.498	<lmxll>	0	30	28	13	0.07	1	-	0--11010--01011--00001100--01000111--0--0--1100100--110010--0--01----111101111000--1	CAGCTTATGTTGGTGGAAGGAAGTAGAGCTGTACGGTCAGCTCTCCTTTAATTTCTAGCTCAAA	48,T>C;48,T>C	C;T;C;T
a133832	RG6	RLG1	44	72.498	<lmxll>	0	30	28	13	0.07	1	-	0--11010--01011--00001100--01000111--0--0--1100100--110010--0--01----111101111000--1	CAGCTTCGGTTACAAGGGCTTTCATCAAGGCGTACGGATGAACTAGTGTACTCTTTGTGGTCGC	30,A>C;30,A>C;44,G>A;44,G>A	AG;CA;AG;CA
a55915	RG6	RLG1	44	72.498	<lmxll>	1	28	30	13	0.07	1	-	1--00101--10100--11110011--10111000--1--1--0011011--001101--1--10----000010000111--0	CTGCTATCGCCACAGAGGAGCCAAATAGTTGTCTTCATTAAATCTCTGATTTCATTAGTTTATT	11,A>C;11,A>C	A;C;A;C
a73580	RG6	RLG1	44	72.498	<lmxll>	1	28	30	13	0.07	1	-	1--00101--10100--11110011--10111000--1--1--0011011--001101--1--10----000010000111--0	CAGCTCGTGGCGTCTGGGAAGCCCGACAACTTCACAGGAGAGTTCTTGGTACCCTCATACAGAG	17,A>G;17,A>G	A;G;A;G
a94545	RG6	RLG1	44	72.498	<lmxll>	1	28	30	13	0.07	1	-	1--00101--10100--11110011--10111000--1--1--0011011--001101--1--10----000010000111--0	CTGCAAAATTGTATATCTTCTCTGGGCCTAAAATCTTTCCCATGATCATAGTCGCCTCTCACCC	16,C>T;16,C>T;57,C>T;57,C>T	CC;TT;CC;TT
a79014	RG6	RLG1	44	72.498	<lmxll>	1	28	30	13	0.07	1	-	1--00101--10100--11110011--10111000--1--1--0011011--001101--1--10----000010000111--0	CAGCATCTGTAAACAGAAAAAGATATCCTTGGTGATGCTCGAGTATGCAATGCGCTATACCTTC	40,A>G;40,A>G	A;G;A;G
a58121	RG6	RLG1	44	72.498	<lmxll>	1	28	30	13	0.07	1	-	1--00101--10100--11110011--10111000--1--1--0011011--001101--1--10----000010000111--0	CAGCCGTCGATCCTGCACACATGACACGTGTCGCTATCCGAAATGAATATCACGACTTTCTTGG	38,C>T;38,C>T	C;T;C;T
a45084	RG6	RLG1	44	72.498	<lmxll>	1	28	30	13	0.07	1	-	1--00101--10100--11110011--10111000--1--1--0011011--001101--1--10----000010000111--0	CAGCAAAAGAAGAGAAGGACCCTTCGAAAGCTCGATCAAATGCATAAATCATGGTTCGGTGTTT	37,A>G;37,A>G	A;G;A;G
a8190	RG6	RLG1	44	72.498	<lmxll>	1	28	30	13	0.07	1	-	1--00101--10100--11110011--10111000--1--1--0011011--001101--1--10----000010000111--0	CTGCTTTGATGGCTTGGGACTCGGCTTGCGATGTGGAAGAGGACATGGCGAAGATCGTTACGGC	49,A>G;49,A>G	A;G;A;G
a100603	RG6	RLG1	45	74.29	<lmxll>	1	29	29	13	0	1	-	1--00101--10100--11110011--10111000--1--1--0011001--001101--1--10----000010000111--0	CAGCCCCCGCCTTTCCCCATCTAACAACAGCGATATTCCTGAATGAGGATAAGGTCTGCTGCTG	39,G>T;39,G>T	G;T;G;T
a43593	RG6	RLG1	46	76.075	<lmxll>	1	28	30	13	0.07	1	-	1--00101--11100--11110011--10111000--1--1--0011001--001101--1--10----000010000111--0	CTGCAAATCTCTGTGTTATCAAATCACCTTAATGGGAGGGACACTCATGTGCGCCAGATCAAAG	11,G>T;11,G>T	G;T;G;T
a85662	RG6	RLG1	46	76.075	<lmxll>	1	28	30	13	0.07	1	-	1--00101--11100--11110011--10111000--1--1--0011001--001101--1--10----000010000111--0	CTGCCTGTAGCCATGCCGGATTGGTCGATCTTGGTTTCCGCTACTTCAATTCAATGAGCAATGA	25,T>C;25,T>C	C;T;C;T
a120484	RG6	RLG1	46	76.075	<lmxll>	1	28	30	13	0.07	1	-	1--00101--11100--11110011--10111000--1--1--0011001--001101--1--10----000010000111--0	CAGCATATGTTTGATCTTGTTCATCATCCCTCTCCTCTGGTAAGCCTGTGTAGACGAGGTCGTG	53,C>A;53,C>A	A;C;A;C
a103668	RG6	RLG1	46	76.075	<lmxll>	1	28	30	13	0.07	1	-	1--00101--11100--11110011--10111000--1--1--0011001--001101--1--10----000010000111--0	CTGCCAGGTGGCACGCACAGAACTACTCACACGACCACGACTACACAGGCTTACCAGAAGAGAG	5,C>A;5,C>A;55,G>A;55,G>A	AA;CG;AA;CG
a86974	RG6	RLG1	46	76.075	<lmxll>	1	28	30	13	0.07	1	-	1--00101--11100--11110011--10111000--1--1--0011001--001101--1--10----000010000111--0	CTGCTATTAGCGAGGATAACCAAACAAGAATTGAGACCTTCCCCAAAGCCCTACAAATACCAAC	20,C>A;20,C>A	A;C;A;C
a25690	RG6	RLG1	46	76.075	<lmxll>	1	28	30	13	0.07	1	-	1--00101--11100--11110011--10111000--1--1--0011001--001101--1--10----000010000111--0	CAGCAGAAAAGAAGAGCAAAGAGGAGGCCAAGGAAGCCGAGAGAAAGAAGGAGGAGAAGAGGCA	35,G>T;35,G>T	G;T;G;T
a86960	RG6	RLG1	46	76.075	<lmxll>	1	28	30	13	0.07	1	-	1--00101--11100--11110011--10111000--1--1--0011001--001101--1--10----000010000111--0	CTGCTCCGATTCTCTGAAAACCAAGACCGATCCAAGAGACATTCAACTTAATACTAATCAAAGC	33,G>A;33,G>A	A;G;A;G
a93466	RG6	RLG1	46	76.075	<lmxll>	1	28	30	13	0.07	1	-	1--00101--11100--11110011--10111000--1--1--0011001--001101--1--10----000010000111--0	CTGCTGACCTCAGAGGCACCAATTGACAGGCGCTTTGCATAGTCATTTGTTGTATGTTGTTTAG	20,A>G;20,A>G	A;G;A;G
a29103	RG6	RLG1	46	76.075	<lmxll>	1	28	30	13	0.07	1	-	1--00101--11100--11110011--10111000--1--1--0011001--001101--1--10----000010000111--0	CTGCACCCATTTTTACTGCCACCAATGCATTGTCAATTTCGTGGTGTCAAAGCTCGAAAACAAT	60,C>T;60,C>T	C;T;C;T
a154665	RG6	RLG1	47	76.664	<lmxll>	1	30	28	13	0.07	1	-	0--11010--00011--00001100--01000111--0--0--1100110--110010--0--01----111101111000--1	CAGCATATTAGCCAGAAATGCTTGTGCTTGATCATATTGACATTGACATATATGCTCATTTATC	38,G>A;38,G>A	A;G;A;G
a176452	RG6	RLG1	47	76.664	<lmxll>	0	30	28	13	0.07	1	-	0--11010--00011--00001100--01000111--0--0--1100110--110010--0--01----111101111000--1	CTGCCAGCCAATTCGAGGCAATCCCCACTGTTGATGCCAACAACAATAGCCAATCTGATGCTGA	20,A>G;20,A>G;35,G>T;35,G>T	AG;GT;AG;GT
a149944	RG6	RLG1	47	76.664	<lmxll>	1	30	28	13	0.07	1	-	0--11010--00011--00001100--01000111--0--0--1100110--110010--0--01----111101111000--1	CTGCCTAAGTTCAAAAATAGCGCGCGTCTTTGGTTGTCAATTCAAGGGTAATTAAGTCTATTCC	63,C>A;63,C>A	A;C;A;C
a196510	RG6	RLG1	47	76.664	<lmxll>	0	30	28	13	0.07	1	-	0--11010--00011--00001100--01000111--0--0--1100110--110010--0--01----111101111000--1	CTGCTGGTCATTGCGTGGAAGTAGTACTTGTCCTCCATTTTATGCTTGAAAACAAAATCCATTG	58,T>C;58,T>C	C;T;C;T
a140799	RG6	RLG1	47	76.664	<lmxll>	0	30	28	13	0.07	1	-	0--11010--00011--00001100--01000111--0--0--1100110--110010--0--01----111101111000--1	CTGCTCACTTTAGGTGGCAATTTTTGCCAGATACTGCCTCACAGATTTGTGATTAATCTCAAAG	11,T>A;11,T>A	A;T;A;T
a173508	RG6	RLG1	48	77.323	<lmxll>	1	31	27	13	0.28	1	-	0--11010--00011--00001100--01000111--0--0--1100110--110010--0--01----101101111000--1	CTGCAAATCTTGAAAGTTGTAAAAACGAATAATTGAAAAAAGCTAGATAGTGAGGTCGAGAAGA	44,A>G;44,A>G	A;G;A;G
a150059	RG6	RLG1	48	77.323	<lmxll>	1	31	27	13	0.28	1	-	0--11010--00011--00001100--01000111--0--0--1100110--110010--0--01----101101111000--1	CAGCTCCCCAGTTCCGAAAGAAATTACAGAAACCAAGCAAAATTAAGAGGACATTAAGGGTTTT	55,A>T;55,A>T	A;T;A;T
a130572	RG6	RLG1	48	77.323	<lmxll>	1	31	27	13	0.28	1	-	0--11010--00011--00001100--01000111--0--0--1100110--110010--0--01----101101111000--1	CAGCATTGTGTGGAAGTATGAGGTTGAGCCAGTGGAGGGCTGGACACTGAAAGATCTGGACACG	51,A>G;51,A>G	A;G;A;G
a168015	RG6	RLG1	48	77.323	<lmxll>	0	31	27	13	0.28	1	-	0--11010--00011--00001100--01000111--0--0--1100110--110010--0--01----101101111000--1	CTGCCCATGAATTGGTACGAGCCTGGCAAGACGTGGGATCTGATTCTTTAAGCCGATTGTGCGC	61,A>C;61,A>C	A;C;A;C
a169253	RG6	RLG1	48	77.323	<lmxll>	0	31	27	13	0.28	1	-	0--11010--00011--00001100--01000111--0--0--1100110--110010--0--01----101101111000--1	CTGCTGAACAAGCTTGAAGAACCTCATCAACTGGTTCTTCTCTTTAAGACTGAGGCTCTTGTCT	50,C>T;50,C>T	C;T;C;T
a135798	RG6	RLG1	48	77.323	<lmxll>	0	31	27	13	0.28	1	-	0--11010--00011--00001100--01000111--0--0--1100110--110010--0--01----101101111000--1	CAGCAACATCGCCACTTTGGTAGTGAAGGACAACTGATACACGGATTGCAGTTACATGGACCGC	26,C>A;26,C>A	A;C;A;C
a208524	RG6	RLG1	48	77.323	<lmxll>	0	31	27	13	0.28	1	-	0--11010--00011--00001100--01000111--0--0--1100110--110010--0--01----101101111000--1	CTGCTCCTGGTCCTTCCATGTCCGAACACACTCTCAGAGCTGGAGGGAGAAGAAGGGGGTAGAA	36,C>G;36,C>G	C;G;C;G
a135181	RG6	RLG1	48	77.323	<lmxll>	1	31	27	13	0.28	1	-	0--11010--00011--00001100--01000111--0--0--1100110--110010--0--01----101101111000--1	CTGCAAGTGACTTGTTAAGCTCAATAGTATGATATCTGCCTGGTTTCATGCGTTCCGGAGTCGA	55,G>C;55,G>C	C;G;C;G
a157519	RG6	RLG1	48	77.323	<lmxll>	1	31	27	13	0.28	1	-	0--11010--00011--00001100--01000111--0--0--1100110--110010--0--01----101101111000--1	CTGCATATCCAGCGAGGCTTCAAAACTTCTTGTGTATGAGTACTCGGATAATCGAAGCCTGGAT	16,G>A;16,G>A	A;G;A;G
a167422	RG6	RLG1	48	77.323	<lmxll>	1	31	27	13	0.28	1	-	0--11010--00011--00001100--01000111--0--0--1100110--110010--0--01----101101111000--1	CAGCCATGATGCTCTTCAAGCTTGCTTGTATGATGAGGTGAAAAGCTGGAACTCCTGGGAGCTT	12,G>T;12,G>T;34,A>G;34,A>G	GA;TG;GA;TG
a138739	RG6	RLG1	48	77.323	<lmxll>	1	31	27	13	0.28	1	-	0--11010--00011--00001100--01000111--0--0--1100110--110010--0--01----101101111000--1	CTGCTTTAATCTAGCAAGTAAAAAAGCTCATGCAACTGCATAGAATTGCTGAATTGCAGTAAAA	12,G>A;12,G>A	A;G;A;G
a198295	RG6	RLG1	48	77.323	<lmxll>	0	31	27	13	0.28	1	-	0--11010--00011--00001100--01000111--0--0--1100110--110010--0--01----101101111000--1	CTGCTAGGTGGCACCCACAGAACTAATCACACGACCTCGTCTACACAGGCTTACCAGAGGAGAG	39,T>G;39,T>G	G;T;G;T
a139513	RG6	RLG1	48	77.323	<lmxll>	0	31	27	13	0.28	1	-	0--11010--00011--00001100--01000111--0--0--1100110--110010--0--01----101101111000--1	CTGCAGGTTTAGGAGCAACCTCATCATGTGCATTAACACTGGCCGATAAGTCCCCCAACAGAAA	27,G>C;27,G>C;28,T>A;28,T>A	CA;GT;CA;GT
a223008	RG6	RLG1	48	77.323	<lmxll>	0	31	27	13	0.28	1	-	0--11010--00011--00001100--01000111--0--0--1100110--110010--0--01----101101111000--1	CTGCCTTGAAACGGACATATATAACAGATGCTTCTACACCCTCAGAAACAGAAGCTTTACTGCC	24,C>T;24,C>T	C;T;C;T
a135437	RG6	RLG1	48	77.323	<lmxll>	0	31	27	13	0.28	1	-	0--11010--00011--00001100--01000111--0--0--1100110--110010--0--01----101101111000--1	CAGCTAGTAGCTATATTACTACCTTTACTAGTTATTAAAGAAATGCTCAACAAGAAAGCAAAAC	55,A>G;55,A>G	A;G;A;G
a156498	RG6	RLG1	48	77.323	<lmxll>	0	31	27	13	0.28	1	-	0--11010--00011--00001100--01000111--0--0--1100110--110010--0--01----101101111000--1	CTGCATTAATTTCAAAAGGTTGAAGCTTTGATTAGTATTAAGTTGAATGTCTCTTGGATCGGTC	54,T>C;54,T>C	C;T;C;T
a82935	RG6	RLG1	48	77.323	<lmxll>	1	27	31	13	0.28	1	-	1--00101--11100--11110011--10111000--1--1--0011001--001101--1--10----010010000111--0	CAGCATCCGTTTGACCCTGTTCATCATCCCTCTCTTCTGGTAAGCCTGTGTAGTCGTGGTCGTG	37,C>T;37,C>T	C;T;C;T
a235005	RG6	RLG1	49	77.947	<lmxll>	0	29	29	13	0	1	-	0--11010--00011--00011100--01000111--0--0--1100110--110010--0--01----111101111000--1	CAGCTAGCCTCGATCTGTATTTACAAAGAACTTGATTTTTTGTGGCGGATTCGCCTAGTAACTT	8,A>C;8,A>C	A;C;A;C
a160056	RG6	RLG1	49	77.947	<lmxll>	1	29	29	13	0	1	-	0--11010--00011--00011100--01000111--0--0--1100110--110010--0--01----111101111000--1	CAGCTTTGGTATAGATGCCTCCACCAACTCTTCCAAAGAGAGCCATGGAAGATCCGCCGAGACC	22,G>A;22,G>A;58,A>G;58,A>G	AG;GA;AG;GA
a170638	RG6	RLG1	49	77.947	<lmxll>	1	29	29	13	0	1	-	0--11010--00011--00011100--01000111--0--0--1100110--110010--0--01----111101111000--1	CAGCTCATCCACGATTGTGCTCTCCGTCTCCTTCTTCCCTTTCCGCTTCCTCTTCCTAATCCTC	9,T>C;9,T>C	C;T;C;T
a157179	RG6	RLG1	49	77.947	<lmxll>	1	29	29	13	0	1	-	0--11010--00011--00011100--01000111--0--0--1100110--110010--0--01----111101111000--1	CAGCGGAGTACCAACTCGCTAAAAGCTTACCTGAGAGCGCCCATAATTGGATATTGGGTTCCTG	32,G>T;32,G>T	G;T;G;T
a230820	RG6	RLG1	49	77.947	<lmxll>	1	29	29	13	0	1	-	0--11010--00011--00011100--01000111--0--0--1100110--110010--0--01----111101111000--1	CTGCCAAGCCGCATTAATAGCCGTGCTGATGAAGTTTCTGGTACTGTGGACATAAAATACTATC	15,A>G;15,A>G	A;G;A;G
a188182	RG6	RLG1	49	77.947	<lmxll>	0	29	29	13	0	1	-	0--11010--00011--00011100--01000111--0--0--1100110--110010--0--01----111101111000--1	CAGCTAAGCGGATTGGAGTTGACGCCATTTTTCTGCCAGCAGATGTTCAGAGTAATATTGACAC	22,C>T;22,C>T	C;T;C;T
a42212	RG6	RLG1	50	79.558	<lmxll>	1	27	31	13	0.28	1	-	1--00101--11100--11100011--10111000--1--1--0011001--001111--1--10----010010000111--0	CAGCTATCGGAAGTAGTGGTGGCAGTAAAGCTTCTGTTTCTGAGGGTGTAGAAGCATCTGTTAT	59,G>A;59,G>A	A;G;A;G
a59683	RG6	RLG1	50	79.558	<lmxll>	0	27	31	13	0.28	1	-	1--00101--11100--11100011--10111000--1--1--0011001--001111--1--10----010010000111--0	CTGCCCTAATCGATCTGCCCTAATTAATTGCATGCCCAATGGCCGGCCAAGCCTCCCTTTATCT	18,A>C;18,A>C	A;C;A;C
a10022	RG6	RLG1	51	79.863	<lmxll>	0	26	32	13	0.62	1	-	1--00101--11100--11110011--10111000--1--1--0011001--001111--1--10----010010000111--0	CTGCAAAACCCAATTTCTCCGTCCATTCGGTAACTGAAAACCACATAGCCTTGGGGCCTCTTGG	18,T>C;18,T>C	C;T;C;T
a26042	RG6	RLG1	51	79.863	<lmxll>	1	26	32	13	0.62	1	-	1--00101--11100--11110011--10111000--1--1--0011001--001111--1--10----010010000111--0	CAGCCCGCTTTAGTGGCTTTTCAAAAGTTAAAAATCTGTACATAACTGGACACAGTGATGGAGG	22,G>A;22,G>A;54,T>G;54,T>G	AG;GT;AG;GT
a17756	RG6	RLG1	51	79.863	<lmxll>	1	26	32	13	0.62	1	-	1--00101--11100--11110011--10111000--1--1--0011001--001111--1--10----010010000111--0	CAGCTCTCACATGAAGGTAAGACCCATGCACCAGTTTCGTGAGACAGAAACCGTAATACGGCTG	8,A>T;8,A>T;29,A>C;29,A>C	AA;TC;AA;TC
a19193	RG6	RLG1	51	79.863	<lmxll>	1	26	32	13	0.62	1	-	1--00101--11100--11110011--10111000--1--1--0011001--001111--1--10----010010000111--0	CAGCCCGGTGATACGTTGTGGAGCATCTCAGCTCGTGTTCATGGCGACGGATCAAAATGGAAGG	1,A>T;1,A>T	A;T;A;T
a6302	RG6	RLG1	51	79.863	<lmxll>	0	26	32	13	0.62	1	-	1--00101--11100--11110011--10111000--1--1--0011001--001111--1--10----010010000111--0	CAGCTCCAACTGCTCCGAGGCAAATTGTGAAAAGGTAAGGGGAAAGCAAAATATACAAAAATTG	36,A>T;36,A>T	A;T;A;T
a65679	RG6	RLG1	51	79.863	<lmxll>	1	26	32	13	0.62	1	-	1--00101--11100--11110011--10111000--1--1--0011001--001111--1--10----010010000111--0	CAGCAAAATATTCGAAGATGTCATTGCTTCCAACGCTGATGATAAAGAGAGACTTGGAGAAATT	16,T>G;16,T>G	G;T;G;T
a117492	RG6	RLG1	51	79.863	<lmxll>	1	26	32	13	0.62	1	-	1--00101--11100--11110011--10111000--1--1--0011001--001111--1--10----010010000111--0	CTGCACCAGAAACAATTAATTTTACACAACATGACAGGATATTATTAGAATCCTTCACTTTTAT	58,T>G;58,T>G;60,T>C;60,T>C	GC;TT;GC;TT
a117790	RG6	RLG1	51	79.863	<lmxll>	1	26	32	13	0.62	1	-	1--00101--11100--11110011--10111000--1--1--0011001--001111--1--10----010010000111--0	CAGCGTCTCTTTGCAATACAAGTGTTGCCTCCTTGAGGCTTTGGGCAGTCCCTCGCATGGGGTT	18,G>C;18,G>C	C;G;C;G
a116222	RG6	RLG1	51	79.863	<lmxll>	1	26	32	13	0.62	1	-	1--00101--11100--11110011--10111000--1--1--0011001--001111--1--10----010010000111--0	CTGCTGAGAGCGGTAAAGCAGATTGGGAATTGGCATTGGTCGAAACAGCTAGTAATCTGTCCAG	63,A>G;63,A>G	A;G;A;G
a83386	RG6	RLG1	51	79.863	<lmxll>	0	26	32	13	0.62	1	-	1--00101--11100--11110011--10111000--1--1--0011001--001111--1--10----010010000111--0	CTGCTCCTCCTTCTCATCTTTTGAGTTGGGTAGAGATAAGAAGAGGTCTAGAAAGAGATGGGCT	6,G>C;6,G>C	C;G;C;G
a118240	RG6	RLG1	51	79.863	<lmxll>	1	26	32	13	0.62	1	-	1--00101--11100--11110011--10111000--1--1--0011001--001111--1--10----010010000111--0	CTGCCATTTGGGTGAGACTATTTTGCAGTTTCCGGAAAGGACCAAAAACCCAATTCTTGAATCA	21,G>T;21,G>T	G;T;G;T
a23302	RG6	RLG1	51	79.863	<lmxll>	0	26	32	13	0.62	1	-	1--00101--11100--11110011--10111000--1--1--0011001--001111--1--10----010010000111--0	CTGCATTTCTTGCAAATTACAACACAAAATACTCCGCAAGAGTGAGCTTTGGCAATAGGCAATA	57,G>A;57,G>A	A;G;A;G
a35649	RG6	RLG1	51	79.863	<lmxll>	0	26	32	13	0.62	1	-	1--00101--11100--11110011--10111000--1--1--0011001--001111--1--10----010010000111--0	CAGCTTATATTGCCTATTGCCAAAGCTCACTCTTGCGGAGTATTTTGTGTTGTAATTTGCAAGA	13,C>T;13,C>T	C;T;C;T
a58521	RG6	RLG1	51	79.863	<lmxll>	1	26	32	13	0.62	1	-	1--00101--11100--11110011--10111000--1--1--0011001--001111--1--10----010010000111--0	CAGCTGAACTTGTAGAAAGAGTTGTTCTTCTTGGAGCACCCATCTCTATTAAAGATGAGAACTG	31,C>T;31,C>T	C;T;C;T
a36488	RG6	RLG1	51	79.863	<lmxll>	1	26	32	13	0.62	1	-	1--00101--11100--11110011--10111000--1--1--0011001--001111--1--10----010010000111--0	CTGCGGTCCATGTAACTGCAATCCGTGTATCAGTTGTCCTTCACTACCAAAGTGGCGATGTTGC	39,T>G;39,T>G	G;T;G;T
a120366	RG6	RLG1	52	80.12	<lmxll>	1	27	31	13	0.28	1	-	1--00101--11100--11110011--10111000--1--1--0011001--001111--1--10----010010000011--0	CAGCAATATTCAAAGACAAGAGCCTCAGTCTTAAAGAGAAGAACCAGTTGATGAGGTTCTTCAA	26,G>A;26,G>A	A;G;A;G
a39586	RG6	RLG1	52	80.12	<lmxll>	0	27	31	13	0.28	1	-	1--00101--11100--11110011--10111000--1--1--0011001--001111--1--10----010010000011--0	CAGCTCACTTATTGAAAGTTTTAACACTCGGGAATACTAGAACTTCCACTGTTTCATCAGGGTG	29,G>A;29,G>A	A;G;A;G
a5264	RG6	RLG1	52	80.12	<lmxll>	0	27	31	13	0.28	1	-	1--00101--11100--11110011--10111000--1--1--0011001--001111--1--10----010010000011--0	CTGCACAAGAGAAACAGGACATCCCTATCAAACCTCACAACTTCAGTCCATCATGTTTTCCTGG	18,C>A;18,C>A;57,C>T;57,C>T	AT;CC;AT;CC
a32417	RG6	RLG1	53	81.079	<lmxll>	0	25	33	13	1.1	1	-	1--00101--11100--11110011--10111000--1--1--0111001--001111--1--10----010010000111--0	CTGCAGGAGGCCGTTGCCGCTGAGCACACCCGACACATGAACATCACATTTGCTGAAGCAAAAA	29,C>T;29,C>T	C;T;C;T
a96493	RG6	RLG1	53	81.079	<lmxll>	0	25	33	13	1.1	1	-	1--00101--11100--11110011--10111000--1--1--0111001--001111--1--10----010010000111--0	CTGCTTTTGCTAGAATGACTGTTGAAGACTCCAGAAAGCTCTTGCCTGGAGATTACTACCCTTC	46,C>T;46,C>T	C;T;C;T
a256101	RG6	RLG1	54	81.371	<lmxll>	0	33	25	13	1.1	1	-	0--11010--00011--00001100--01000111--0--0--1000110--110000--0--01----101101111000--1	CTGCGTCTTGTTCGTTCACATTGTGGGACTACTCATCGAGAATTAATGACCTTGCAATCACTGA	19,A>G;19,A>G;33,C>A;33,C>A	AC;GA;AC;GA
a180082	RG6	RLG1	54	81.371	<lmxll>	1	33	25	13	1.1	1	-	0--11010--00011--00001100--01000111--0--0--1000110--110000--0--01----101101111000--1	CAGCTGATAAAGCCTGCAATTAGCATTAGAGAACTCATAAATCTCTGCGTCGTACCTGCTACAC	46,A>G;46,A>G	A;G;A;G
a206141	RG6	RLG1	54	81.371	<lmxll>	1	33	25	13	1.1	1	-	0--11010--00011--00001100--01000111--0--0--1000110--110000--0--01----101101111000--1	CTGCGTATAGGGGTTTTTAAATTAGAAGAAGAGGAATGAGAGAGAAAGAACCTGAGGCAACCTC	62,T>C;62,T>C	C;T;C;T
a149098	RG6	RLG1	54	81.371	<lmxll>	1	33	25	13	1.1	1	-	0--11010--00011--00001100--01000111--0--0--1000110--110000--0--01----101101111000--1	CTGCATTGCCCTCGAGTCCCTCAACATTTCCTCAAATTCCTTACAAGGCCCTGTCCCGGTTTCA	30,G>C;30,G>C	C;G;C;G
a58020	RG6	RLG1	55	81.589	<lmxll>	1	26	32	13	0.62	1	-	1--00101--11100--11100011--10111000--1--1--0111001--001111--1--10----010010000111--0	CAGCCCCAAATCGAAACCCTAAAATGCCTCCGAGGAGACCACTCGCAGTAGACGACTCCAAAAA	46,A>T;46,A>T	A;T;A;T
a92299	RG6	RLG1	55	81.589	<lmxll>	1	26	32	13	0.62	1	-	1--00101--11100--11100011--10111000--1--1--0111001--001111--1--10----010010000111--0	CAGCCGGCACACGCTAAACCAGTGAAGAGCTGGGTTAATACATTTGCAAACTGAGGGTTTATAT	11,A>C;11,A>C	A;C;A;C
a120084	RG6	RLG1	55	81.589	<lmxll>	0	26	32	13	0.62	1	-	1--00101--11100--11100011--10111000--1--1--0111001--001111--1--10----010010000111--0	CTGCAAATTGTTATGTGAGTAATACTACACTTGAACCAAACTAGCAGTATCGAGTCTAAATGTT	14,A>G;14,A>G	A;G;A;G
a50827	RG6	RLG1	55	81.589	<lmxll>	0	26	32	13	0.62	1	-	1--00101--11100--11100011--10111000--1--1--0111001--001111--1--10----010010000111--0	CTGCATCGCCGAATTAGATCGCGACATCTGTCTCCCCACCACATTCATCTTCGTCTCTCTATTC	59,G>T;59,G>T	G;T;G;T
a11905	RG6	RLG1	55	81.589	<lmxll>	0	26	32	13	0.62	1	-	1--00101--11100--11100011--10111000--1--1--0111001--001111--1--10----010010000111--0	CTGCTTTCCTTCCCCTGATGTGATATGTAGCTCGCACTCTATAGTTTATGACTCAATGTATTGA	24,T>A;24,T>A	A;T;A;T
a23636	RG6	RLG1	55	81.589	<lmxll>	0	26	32	13	0.62	1	-	1--00101--11100--11100011--10111000--1--1--0111001--001111--1--10----010010000111--0	CTGCAGTACAACCATTAAGTAGTCTATCTATACTACTTTCGTTGCTTGTGTTGTAGTTTTCTTC	20,G>A;20,G>A	A;G;A;G
a64784	RG6	RLG1	55	81.589	<lmxll>	0	26	32	13	0.62	1	-	1--00101--11100--11100011--10111000--1--1--0111001--001111--1--10----010010000111--0	CAGCTTTGCCAACTCGAGTGCTCGTCGCTCGCAACCTGCCCGTTTCTCAGCATCAGCAATCGAT	15,G>A;15,G>A	A;G;A;G
a62064	RG6	RLG1	55	81.589	<lmxll>	0	26	32	13	0.62	1	-	1--00101--11100--11100011--10111000--1--1--0111001--001111--1--10----010010000111--0	CAGCATGTGAGCACCTCACAATTGAGTGGTGGGAGTGCAAGTAGTGTGGCAATGCCCTTGCCAC	13,C>A;13,C>A	A;C;A;C
a59257	RG6	RLG1	55	81.589	<lmxll>	0	26	32	13	0.62	1	-	1--00101--11100--11100011--10111000--1--1--0111001--001111--1--10----010010000111--0	CTGCCAAGGAAGGGGCGACCTTAGCGAAAAACAGTGTGCTGGGAAAATTCCATGGAATGATGTG	28,T>A;28,T>A	A;T;A;T
a53193	RG6	RLG1	55	81.589	<lmxll>	0	26	32	13	0.62	1	-	1--00101--11100--11100011--10111000--1--1--0111001--001111--1--10----010010000111--0	CTGCAATTTACAACAACTCTGAGGTTCAACGACTTGTGCAAAAGAGGTTTATGCAGGATTTGTT	62,T>C;62,T>C	C;T;C;T
a3928	RG6	RLG1	55	81.589	<lmxll>	0	26	32	13	0.62	1	-	1--00101--11100--11100011--10111000--1--1--0111001--001111--1--10----010010000111--0	CTGCACCACTTCATCTGTTACGCCGCGACGAAATATCCCATGAAAAGGGAGATGTGTGTGATCA	15,C>T;15,C>T	C;T;C;T
a2602	RG6	RLG1	55	81.589	<lmxll>	0	26	32	13	0.62	1	-	1--00101--11100--11100011--10111000--1--1--0111001--001111--1--10----010010000111--0	CTGCCTCTCTCATCATCCATTGAAGACTCAGGTCATCAGCTCCGGCTTCCTCTGGGGCGTTGGC	15,T>C;15,T>C	C;T;C;T
a96804	RG6	RLG1	55	81.589	<lmxll>	0	26	32	13	0.62	1	-	1--00101--11100--11100011--10111000--1--1--0111001--001111--1--10----010010000111--0	CTGCATTTGCATGCCCATGCATTGCTAAGCCAGTTATCATTGCATTCCAAGAGGCCAAACTTTT	58,A>G;58,A>G	A;G;A;G
a62050	RG6	RLG1	55	81.589	<lmxll>	0	26	32	13	0.62	1	-	1--00101--11100--11100011--10111000--1--1--0111001--001111--1--10----010010000111--0	CAGCAATTTCATTCCCAGGCACTCTGTGTAGAATCTGCAGTTAAAACACAATTTGGATTGGCTT	6,T>C;6,T>C;60,G>A;60,G>A	CA;TG;CA;TG
a46168	RG6	RLG1	55	81.589	<lmxll>	0	26	32	13	0.62	1	-	1--00101--11100--11100011--10111000--1--1--0111001--001111--1--10----010010000111--0	CTGCATTGCAAGTTGATTGTCCACAGAAACATAGCATACATTCAAAACTGACTCAATCCAACTG	33,A>G;33,A>G	A;G;A;G
a35949	RG6	RLG1	55	81.589	<lmxll>	0	26	32	13	0.62	1	-	1--00101--11100--11100011--10111000--1--1--0111001--001111--1--10----010010000111--0	CAGCTCAAATTCACGGCGAAGCCCGACCACTAGTGGCCGCAATCAGAACGACGTCGAATTGCGA	23,A>C;23,A>C;24,A>G;24,A>G	AA;CG;AA;CG
a56191	RG6	RLG1	55	81.589	<lmxll>	0	26	32	13	0.62	1	-	1--00101--11100--11100011--10111000--1--1--0111001--001111--1--10----010010000111--0	CAGCTCGACTTTAAGATTTCCTCCAAAGAATTAGACTTTGCTATATTGCCTTGAGCCTGCAATT	5,C>T;5,C>T	C;T;C;T
a118090	RG6	RLG1	56	81.845	<lmxll>	0	26	32	13	0.62	1	-	1--00101--11100--11110011--10111000--1--1--0111001--001111--1--10----010010000011--0	CAGCATCAACAGCATGCCCACCCTGCCTAAGAATCGATGCACCGATTTCGGAACAACGAGCATC	58,G>A;58,G>A	A;G;A;G
a152054	RG6	RLG1	57	82.21	<lmxll>	0	31	27	13	0.28	1	-	0--11010--00011--00011100--01000111--0--0--1000110--110000--0--01----111101111000--1	CAGCTTATTTTACACTCATAAATTTCAGTTTTTGTCTTGCTCCACAATGTTCTACCTTTCTGCT	30,C>T;30,C>T;46,G>A;46,G>A	CG;TA;CG;TA
a136797	RG6	RLG1	57	82.21	<lmxll>	1	31	27	13	0.28	1	-	0--11010--00011--00011100--01000111--0--0--1000110--110000--0--01----111101111000--1	CTGCAGTTTGATTAAAAGGTGTTGAACTCTCATTACTACACAAACCACTAAGCCTTGATAGTGC	61,C>T;61,C>T	C;T;C;T
a143506	RG6	RLG1	57	82.21	<lmxll>	0	31	27	13	0.28	1	-	0--11010--00011--00011100--01000111--0--0--1000110--110000--0--01----111101111000--1	CTGCTACCAACATGACAATGCTGGGCAATGGATTTTGTTTTCAAGCATAAAATGGAGGACAAGT	30,G>A;30,G>A	A;G;A;G
a217920	RG6	RLG1	58	82.53	<lmxll>	0	30	28	13	0.07	1	-	0--11010--00011--00011100--01000111--0--0--1000110--110010--0--01----111101111000--1	CAGCCGAGTAATTATGAGTTGGGCTGTACGTGTCGTCCTTGTGCATGCCACCGGGCAGAAAAAA	21,G>A;21,G>A	A;G;A;G
a131671	RG6	RLG1	58	82.53	<lmxll>	1	30	28	13	0.07	1	-	0--11010--00011--00011100--01000111--0--0--1000110--110010--0--01----111101111000--1	CAGCATGAATACGCCACTGGCACATTTGGCAGTGAAGCGAGTCTTGTCAGATTTAATAGTCTGC	63,C>T;63,C>T	C;T;C;T
a164655	RG6	RLG1	59	83.153	<lmxll>	0	32	26	13	0.62	1	-	0--11010--00011--00011100--01000111--0--0--1000110--110000--0--01----101101111000--1	CTGCTTCAAACAAAAGAAAAGAATCCATAGAGGCAATGAAAGGCTCATCATCGAACACAAATGT	46,G>A;46,G>A	A;G;A;G
a198466	RG6	RLG1	59	83.153	<lmxll>	1	32	26	13	0.62	1	-	0--11010--00011--00011100--01000111--0--0--1000110--110000--0--01----101101111000--1	CAGCAGTTTTCCGGGTACTTAAGATTTCACCCTTAGTTAAAACCAAGGGTTTAAAAACCGCTTG	50,T>C;50,T>C	C;T;C;T
a159730	RG6	RLG1	59	83.153	<lmxll>	1	32	26	13	0.62	1	-	0--11010--00011--00011100--01000111--0--0--1000110--110000--0--01----101101111000--1	CAGCTACGGTTTCAGTGAACTAACTACTGTGAAAGAATAGCGCTCCCCAATTAAAACGACGCCG	37,T>A;37,T>A	A;T;A;T
a187880	RG6	RLG1	59	83.153	<lmxll>	0	32	26	13	0.62	1	-	0--11010--00011--00011100--01000111--0--0--1000110--110000--0--01----101101111000--1	CTGCTTTGTGGCTTTGAGCTAGAAATTAAAGGAGAGCTGACCGTACAGCTCTACTTCCTTCCAC	27,G>A;27,G>A	A;G;A;G
a138732	RG6	RLG1	59	83.153	<lmxll>	0	32	26	13	0.62	1	-	0--11010--00011--00011100--01000111--0--0--1000110--110000--0--01----101101111000--1	CAGCTTCCCAGTTCTCATCTTTAATAGAGATGGGTGCTCCAAGAAGAACAACTCTTTCTACAAG	40,G>A;40,G>A	A;G;A;G
a269952	RG6	RLG1	59	83.153	<lmxll>	1	32	26	13	0.62	1	-	0--11010--00011--00011100--01000111--0--0--1000110--110000--0--01----101101111000--1	CTGCACCGGAAAGAGCCGGGGTGTGACGTAGGGGAACACATACAAGTCCGCTTGGGGTTGATCT	11,A>G;11,A>G	A;G;A;G
a194242	RG6	RLG1	59	83.153	<lmxll>	0	32	26	13	0.62	1	-	0--11010--00011--00011100--01000111--0--0--1000110--110000--0--01----101101111000--1	CTGCTACAGATTATCGTCATTTAAATAAGTGCTTGGAGAGTGTTTGGTTATTTACCACGATAAA	7,T>A;7,T>A	A;T;A;T
a262242	RG6	RLG1	59	83.153	<lmxll>	1	32	26	13	0.62	1	-	0--11010--00011--00011100--01000111--0--0--1000110--110000--0--01----101101111000--1	CTGCACACGCGTTTCCGACGTCTCTTGTCATGTTTCACCTCAACTTGTCCTGCCTTCTCTTGGA	26,G>C;26,G>C	C;G;C;G
a235275	RG6	RLG1	59	83.153	<lmxll>	1	32	26	13	0.62	1	-	0--11010--00011--00011100--01000111--0--0--1000110--110000--0--01----101101111000--1	CTGCTTTTTTCTTTTCTATTTTAGACAAATGATATTTAGTTTTCAGAGGATGTAGATATTACAT	31,A>G;31,A>G	A;G;A;G
a168407	RG6	RLG1	59	83.153	<lmxll>	1	32	26	13	0.62	1	-	0--11010--00011--00011100--01000111--0--0--1000110--110000--0--01----101101111000--1	CTGCAATTGATCTTAGCATGGACGCTTGCCAACTCTTCTCACACAAACTTAGGAAGGAGCTTTT	63,G>T;63,G>T	G;T;G;T
a258831	RG6	RLG1	59	83.153	<lmxll>	0	32	26	13	0.62	1	-	0--11010--00011--00011100--01000111--0--0--1000110--110000--0--01----101101111000--1	CTGCATAATGTGATCCAAGAGAAGGCAGGACAAGTTGAGGTGAAACATGAGAAGAGACGTCGGA	50,G>C;50,G>C	C;G;C;G
a134613	RG6	RLG1	59	83.153	<lmxll>	1	32	26	13	0.62	1	-	0--11010--00011--00011100--01000111--0--0--1000110--110000--0--01----101101111000--1	CAGCATTGTTAGATGAACAAGCAGATAAAAGCAACCCAGCTAAAATTCATGGAGAAGCGTTCGT	31,A>C;31,A>C	A;C;A;C
a216468	RG6	RLG1	59	83.153	<lmxll>	1	32	26	13	0.62	1	-	0--11010--00011--00011100--01000111--0--0--1000110--110000--0--01----101101111000--1	CTGCGCAATTGGTGTTTGATAAAAGTCCTAAGAGGGATGTGGTGGTGTGGACGGCAATGATAGA	46,T>G;46,T>G	G;T;G;T
a184262	RG6	RLG1	59	83.153	<lmxll>	1	32	26	13	0.62	1	-	0--11010--00011--00011100--01000111--0--0--1000110--110000--0--01----101101111000--1	CTGCCTGAGCTCCCTGTCCCCGGTGATCCAGACGAGTATCATTTGTTCCATCTAGGAGGTAACA	20,C>T;20,C>T	C;T;C;T
a225123	RG6	RLG1	59	83.153	<lmxll>	1	32	26	13	0.62	1	-	0--11010--00011--00011100--01000111--0--0--1000110--110000--0--01----101101111000--1	CTGCAGAAGAAACCACTGAAACTGAGAAGGCAGAAGATACATCAACTGGTGATGTTAAAGAGCG	40,A>C;40,A>C	A;C;A;C
a139984	RG6	RLG1	59	83.153	<lmxll>	1	32	26	13	0.62	1	-	0--11010--00011--00011100--01000111--0--0--1000110--110000--0--01----101101111000--1	CAGCGTTTTGACACACATGTCATTTGCCGACTTTGCCCCTGAGCTTCACGTCCAGAACCTTCTC	20,C>T;20,C>T	C;T;C;T
a198240	RG6	RLG1	59	83.153	<lmxll>	1	32	26	13	0.62	1	-	0--11010--00011--00011100--01000111--0--0--1000110--110000--0--01----101101111000--1	CTGCCATTTCCTTTCAACAGCCGACATTGAGTTTGCTCGGATCTTTTCTCACTTCTCTGGCAAG	59,A>G;59,A>G	A;G;A;G
a192376	RG6	RLG1	59	83.153	<lmxll>	1	32	26	13	0.62	1	-	0--11010--00011--00011100--01000111--0--0--1000110--110000--0--01----101101111000--1	CTGCCCCACTGCTTGGACTGTCCCGTCTGGGGCAGGCAGGGCCAGCACTGGTGCAGAACCCTTG	48,T>C;48,T>C	C;T;C;T
a54145	RG6	RLG1	60	83.46	<lmxll>	1	27	31	13	0.28	1	-	1--00101--11100--11100011--10111000--1--1--0111001--001111--1--10----010010000011--0	CTGCTCTAGGACACCAACTTCATGCTTTGGGAGTTTTAGAGAATCCCAAGATAGACCTTGACGA	31,A>T;31,A>T	A;T;A;T
a97218	RG6	RLG1	60	83.46	<lmxll>	0	27	31	13	0.28	1	-	1--00101--11100--11100011--10111000--1--1--0111001--001111--1--10----010010000011--0	CAGCCATCGATCCAGGCTTCGATTATCCGAGTACTCATACACAAGAAGTTTTGAAGCCTCGCTG	56,T>C;56,T>C	C;T;C;T
a60383	RG6	RLG1	60	83.46	<lmxll>	0	27	31	13	0.28	1	-	1--00101--11100--11100011--10111000--1--1--0111001--001111--1--10----010010000011--0	CTGCATGAAGGGGTCAGAAAATTAGTGAGATCCATTTAAATTCTTGTCATTAGTCACCATTTAC	10,A>G;10,A>G	A;G;A;G
a119079	RG6	RLG1	60	83.46	<lmxll>	0	27	31	13	0.28	1	-	1--00101--11100--11100011--10111000--1--1--0111001--001111--1--10----010010000011--0	CTGCCTCAGTTTTTCAGTCATCTTTGCCGTCAAATCCTGATATTCTTGACAATAATGAGTCTGC	24,C>T;24,C>T	C;T;C;T
a50934	RG6	RLG1	60	83.46	<lmxll>	0	27	31	13	0.28	1	-	1--00101--11100--11100011--10111000--1--1--0111001--001111--1--10----010010000011--0	CTGCTGGAAAATTAGAATCAAATGGCATCGGACTACCAACATCTCCCTCATCATCAGATGTCAA	52,C>A;52,C>A	A;C;A;C
a78333	RG6	RLG1	60	83.46	<lmxll>	0	27	31	13	0.28	1	-	1--00101--11100--11100011--10111000--1--1--0111001--001111--1--10----010010000011--0	CTGCCTATAACAGTAGCGTACACCGCAAGCCACCTGGACTGTGAACCCACCACCACATAAGTCA	14,T>A;14,T>A	A;T;A;T
a53380	RG6	RLG1	60	83.46	<lmxll>	0	27	31	13	0.28	1	-	1--00101--11100--11100011--10111000--1--1--0111001--001111--1--10----010010000011--0	CAGCAGAAGCACATAAATGATTGCAACTCAAGACAACTGATCACTTTTTCACGACCATGGCATG	53,G>A;53,G>A	A;G;A;G
a3024	RG6	RLG1	60	83.46	<lmxll>	0	27	31	13	0.28	1	-	1--00101--11100--11100011--10111000--1--1--0111001--001111--1--10----010010000011--0	CAGCTAAACAAGTCTTTGATGGTATGGAAGCCAAAAGTTTGGCCTCTTGGAATGCAATGATAAC	37,C>T;37,C>T	C;T;C;T
a120266	RG6	RLG1	60	83.46	<lmxll>	1	27	31	13	0.28	1	-	1--00101--11100--11100011--10111000--1--1--0111001--001111--1--10----010010000011--0	CAGCTCCGCCGTACATCTTTTCACTTTTTTCTCATTTCTTTTACAGTTTTACCAAAAACAAGGA	21,C>T;21,C>T	C;T;C;T
a85726	RG6	RLG1	60	83.46	<lmxll>	0	27	31	13	0.28	1	-	1--00101--11100--11100011--10111000--1--1--0111001--001111--1--10----010010000011--0	CAGCTACACAACAATGATGTTAACACTTCATATACTCAAATACACCTTATTCGTCAATATCAGA	15,G>A;15,G>A;26,T>A;26,T>A	AA;GT;AA;GT
a42591	RG6	RLG1	60	83.46	<lmxll>	0	27	31	13	0.28	1	-	1--00101--11100--11100011--10111000--1--1--0111001--001111--1--10----010010000011--0	CAGCTATCCATGCCATGGTCGTGAAAAAGTGATCAGTTGTCTTGAGTTGCAATCATTTATGTGC	18,T>C;18,T>C	C;T;C;T
a118270	RG6	RLG1	60	83.46	<lmxll>	0	27	31	13	0.28	1	-	1--00101--11100--11100011--10111000--1--1--0111001--001111--1--10----010010000011--0	CAGCATTTCACATGTATCTTATATTAAGTACCATTTCCATCATTTGTACCAATCTTCACTTGAT	8,C>T;8,C>T	C;T;C;T
a121204	RG6	RLG1	60	83.46	<lmxll>	0	27	31	13	0.28	1	-	1--00101--11100--11100011--10111000--1--1--0111001--001111--1--10----010010000011--0	CTGCATAAGATTGCACACTGTAAAAGCCCAACAAAGGCATCAAAATTTCAACACTTGAACACTC	36,G>A;36,G>A	A;G;A;G
a91408	RG6	RLG1	61	83.96	<lmxll>	0	26	32	13	0.62	1	-	1--00101--11100--11100011--10111000--1--1--0111001--001111--1--10----010010000011--1	CTGCAACATCTACACAACAATGCCACTTTTCTTTTGGTGAGAATCGGAGCCAAGAGGCCCCAAG	47,A>C;47,A>C	A;C;A;C
a61139	RG6	RLG1	61	83.96	<lmxll>	0	26	32	13	0.62	1	-	1--00101--11100--11100011--10111000--1--1--0111001--001111--1--10----010010000011--1	CAGCAATTTCCAAATCCATGTCAGAAAGTTCACAAACATTGAGAAGAAAAAAGCCACCAAATTT	63,G>T;63,G>T	G;T;G;T
a38183	RG6	RLG1	61	83.96	<lmxll>	0	26	32	13	0.62	1	-	1--00101--11100--11100011--10111000--1--1--0111001--001111--1--10----010010000011--1	CAGCTCTCTCTCGATACGAGACAAATCTTTCTATAGAGACAACAGGTTGAACAGCAGTGGCATT	37,G>A;37,G>A	A;G;A;G
a103709	RG6	RLG1	61	83.96	<lmxll>	0	26	32	13	0.62	1	-	1--00101--11100--11100011--10111000--1--1--0111001--001111--1--10----010010000011--1	CTGCAATGCGTGGGTATCGCTTGCTTCCAGTATACAAGTTGCTCTGGTCTTCGTATGAACGGCC	49,A>T;49,A>T	A;T;A;T
a104184	RG6	RLG1	61	83.96	<lmxll>	0	26	32	13	0.62	1	-	1--00101--11100--11100011--10111000--1--1--0111001--001111--1--10----010010000011--1	CAGCCTCCTGGATGAGGTGGACATCCCGGCCGCGAATATAACCGGTTATGGCGTCGGACTTGGT	25,C>A;25,C>A	A;C;A;C
a36218	RG6	RLG1	61	83.96	<lmxll>	0	26	32	13	0.62	1	-	1--00101--11100--11100011--10111000--1--1--0111001--001111--1--10----010010000011--1	CAGCAGTACATCATCCAAACAAGAACGGGAAAAAAGGGAGATGCAATGAGTCAAAAACTCAAAA	36,G>A;36,G>A	A;G;A;G
a65703	RG6	RLG1	61	83.96	<lmxll>	0	26	32	13	0.62	1	-	1--00101--11100--11100011--10111000--1--1--0111001--001111--1--10----010010000011--1	CAGCAGAGGAGGATTACGGACGAGATGAAAACTATGAACGTGATAGTTGTTATTGCAGTGGCAG	29,A>G;29,A>G	A;G;A;G
a34870	RG6	RLG1	61	83.96	<lmxll>	0	26	32	13	0.62	1	-	1--00101--11100--11100011--10111000--1--1--0111001--001111--1--10----010010000011--1	CTGCAACATTCCAAAATTGCTATTTCTTCCGGCTTCTCTACTATGCAGGAACCCAATATCCAAT	37,G>C;37,G>C	C;G;C;G
a112510	RG6	RLG1	61	83.96	<lmxll>	0	26	32	13	0.62	1	-	1--00101--11100--11100011--10111000--1--1--0111001--001111--1--10----010010000011--1	CTGCCACCAATCCCGATTGGAATGGTGACTGTGCCATGTATTGCAATAGGACCGGGGAACTTGT	22,C>T;22,C>T	C;T;C;T
a36619	RG6	RLG1	61	83.96	<lmxll>	0	26	32	13	0.62	1	-	1--00101--11100--11100011--10111000--1--1--0111001--001111--1--10----010010000011--1	CTGCCTTCTTTCAGAGACTGGCCAAGGCCACCCCAATCGCCGCCTTTGGAGTCCAATCCAAGTC	51,G>T;51,G>T	G;T;G;T
a197667	RG6	RLG1	62	84.352	<lmxll>	1	31	27	13	0.28	1	-	0--11010--00011--00011100--01000111--0--0--1000110--110000--0--01----101101111100--1	CAGCCAGCCAAAGCGTTTATACTACAAAGGTTAACAGATAGATATGAACAAAAGGTCAGGACTC	62,T>A;62,T>A	A;T;A;T
a168679	RG6	RLG1	62	84.352	<lmxll>	1	31	27	13	0.28	1	-	0--11010--00011--00011100--01000111--0--0--1000110--110000--0--01----101101111100--1	CTGCGATTGCTCCAAATGGAATGCGAAAGCTGGACTTGGATTGGACTCCAAAGGCGGCGATTGG	44,C>A;44,C>A	A;C;A;C
a166282	RG6	RLG1	62	84.352	<lmxll>	1	31	27	13	0.28	1	-	0--11010--00011--00011100--01000111--0--0--1000110--110000--0--01----101101111100--1	CAGCGAATCGAATAGAGAGACGAAGATGAATGTGGTGGGGAGACAGATGTCGCGATCTAATTCG	13,C>A;13,C>A	A;C;A;C
a207467	RG6	RLG1	62	84.352	<lmxll>	1	31	27	13	0.28	1	-	0--11010--00011--00011100--01000111--0--0--1000110--110000--0--01----101101111100--1	CAGCCATCACAACCACGTAACAAATCTATAGTTCAGTGAACAGAGACCTCGTCCACCCGAACAT	21,G>A;21,G>A	A;G;A;G
a224909	RG6	RLG1	62	84.352	<lmxll>	1	31	27	13	0.28	1	-	0--11010--00011--00011100--01000111--0--0--1000110--110000--0--01----101101111100--1	CAGCACTTCGTGAGGCCCAACAACCTGACACAGCCGCTATGTTCGTTCTTGCTTGCCGAGAAAT	44,G>A;44,G>A	A;G;A;G
a191063	RG6	RLG1	62	84.352	<lmxll>	1	31	27	13	0.28	1	-	0--11010--00011--00011100--01000111--0--0--1000110--110000--0--01----101101111100--1	CTGCTCAAGGTTGTACTGTGAGATCATCCCACAAACTGCTATTCGGCCTTTAGGCCTCATGTTT	51,A>G;51,A>G	A;G;A;G
a152492	RG6	RLG1	62	84.352	<lmxll>	1	31	27	13	0.28	1	-	0--11010--00011--00011100--01000111--0--0--1000110--110000--0--01----101101111100--1	CTGCGATTAGGGTGTCGAGCAAATGGGATCGGAAAGCTGAGACCTCAGTCTCGGCCAAAATGCC	47,T>G;47,T>G	G;T;G;T
a191614	RG6	RLG1	62	84.352	<lmxll>	1	31	27	13	0.28	1	-	0--11010--00011--00011100--01000111--0--0--1000110--110000--0--01----101101111100--1	CAGCGAGGCTTCTTCAATCTCCATCGAAGCCCCACGAGGTTGCCTCAGGTTCTTTCTCTCTCAT	36,G>A;36,G>A	A;G;A;G
a170256	RG6	RLG1	62	84.352	<lmxll>	1	31	27	13	0.28	1	-	0--11010--00011--00011100--01000111--0--0--1000110--110000--0--01----101101111100--1	CTGCTCCAAAAATCATCTGATAGGCCAGGTTTCTTTACCGTTCTGCCTTGAATTTTCAATCCCT	22,T>G;22,T>G	G;T;G;T
a196446	RG6	RLG1	62	84.352	<lmxll>	1	31	27	13	0.28	1	-	0--11010--00011--00011100--01000111--0--0--1000110--110000--0--01----101101111100--1	CAGCGTCACAAGTTCCCCGGTCCTATTGCAATACATGGCACAGTCACCATTCCAATCGGGATTG	48,G>A;48,G>A	A;G;A;G
a196760	RG6	RLG1	62	84.352	<lmxll>	1	31	27	13	0.28	1	-	0--11010--00011--00011100--01000111--0--0--1000110--110000--0--01----101101111100--1	CAGCTGTACTCATCATATCAATTAATAAATACGATGAAGAAGATTTTACAAATATATGTAGGAT	22,G>T;22,G>T;52,G>T;52,G>T	GG;TT;GG;TT
a170856	RG6	RLG1	62	84.352	<lmxll>	1	31	27	13	0.28	1	-	0--11010--00011--00011100--01000111--0--0--1000110--110000--0--01----101101111100--1	CAGCTGGTTCTTCTCACATAACATCTGCTTGATGTATTCCAAGCGGTTTTTAAACCCTTGGTTT	52,A>G;52,A>G	A;G;A;G
a194880	RG6	RLG1	62	84.352	<lmxll>	1	31	27	13	0.28	1	-	0--11010--00011--00011100--01000111--0--0--1000110--110000--0--01----101101111100--1	CAGCGCCAAATCCAAGGGTGTCATGAAACAAATCCTGCATAAACCTCTTTTGCACAAGTCGTTG	27,A>G;27,A>G	A;G;A;G
a131021	RG6	RLG1	62	84.352	<lmxll>	1	31	27	13	0.28	1	-	0--11010--00011--00011100--01000111--0--0--1000110--110000--0--01----101101111100--1	CAGCAGATCTACACCGAGAACAAATGAAAGGTCGTGTTGTTGATTGGGACGTACCTGAGCAGGC	11,C>T;11,C>T	C;T;C;T
a173367	RG6	RLG1	62	84.352	<lmxll>	1	31	27	13	0.28	1	-	0--11010--00011--00011100--01000111--0--0--1000110--110000--0--01----101101111100--1	CTGCAAAAATCTGATGCAACACTTCCAGTCCTTATCTATCCATCACATCGATGTTTAGGGAATG	27,G>C;27,G>C;55,T>C;55,T>C	CC;GT;CC;GT
a127451	RG6	RLG1	62	84.352	<lmxll>	1	31	27	13	0.28	1	-	0--11010--00011--00011100--01000111--0--0--1000110--110000--0--01----101101111100--1	CAGCAATTTACGCCTTCACCAGTCGTCTCAGATACCCAGACTCCTCTCTCTTTCTTCTTCCAAA	5,A>T;5,A>T	A;T;A;T
a168398	RG6	RLG1	62	84.352	<lmxll>	1	31	27	13	0.28	1	-	0--11010--00011--00011100--01000111--0--0--1000110--110000--0--01----101101111100--1	CAGCCTATTGTATTCTCTGATCTGAAGAGTAGTAAAATAAAGCTTATTCTTGTATGCATTTGAC	23,G>A;23,G>A;25,A>G;25,A>G	AG;GA;AG;GA
a135194	RG6	RLG1	62	84.352	<lmxll>	1	31	27	13	0.28	1	-	0--11010--00011--00011100--01000111--0--0--1000110--110000--0--01----101101111100--1	CAGCCTTTAGCAAGAACCTTCCTTTGGGGACGGACATAGTGGTTGTCTGGGCAGAGATGCATGC	42,T>C;42,T>C	C;T;C;T
a235175	RG6	RLG1	62	84.352	<lmxll>	1	31	27	13	0.28	1	-	0--11010--00011--00011100--01000111--0--0--1000110--110000--0--01----101101111100--1	CAGCATGTGTAGTGTAGGTACACTGAGGGAAAAGCTGTGCCTGGAGGGTTGCCCCATATAGTGT	22,A>C;22,A>C	A;C;A;C
a227790	RG6	RLG1	62	84.352	<lmxll>	1	31	27	13	0.28	1	-	0--11010--00011--00011100--01000111--0--0--1000110--110000--0--01----101101111100--1	CTGCCCAGATGCCTGCTCAGGTACGTCCCAATCAACAACACGACCTTTCATTTGTTCTCGGTGT	62,G>A;62,G>A	A;G;A;G
a148428	RG6	RLG1	62	84.352	<lmxll>	1	31	27	13	0.28	1	-	0--11010--00011--00011100--01000111--0--0--1000110--110000--0--01----101101111100--1	CAGCCGAACACACCGCCACCACACACAGCCCAATAGCCCATGTGGGCTTGTCAATCGAATACTC	25,C>A;25,C>A;49,G>A;49,G>A	AA;CG;AA;CG
a130521	RG6	RLG1	62	84.352	<lmxll>	1	31	27	13	0.28	1	-	0--11010--00011--00011100--01000111--0--0--1000110--110000--0--01----101101111100--1	CAGCAAAGATGATGGCTTTGTACTCCTCTGACAAAAAGAGCTTCTGGGTAGGCTCTGTTCTAGA	36,A>G;36,A>G	A;G;A;G
a176065	RG6	RLG1	62	84.352	<lmxll>	1	31	27	13	0.28	1	-	0--11010--00011--00011100--01000111--0--0--1000110--110000--0--01----101101111100--1	CTGCAAAGCTCCCAGGAGTTCCAGCTTTTCACCTCATCATACAAGCAAGCTTGAAGAGCATCAT	34,C>T;34,C>T;56,A>C;56,A>C	CA;TC;CA;TC
a231081	RG6	RLG1	62	84.352	<lmxll>	1	31	27	13	0.28	1	-	0--11010--00011--00011100--01000111--0--0--1000110--110000--0--01----101101111100--1	CTGCTTCATGTGCAACTTCAATTGCATTCTCTGCCAACAAAATTACAATTTGGTTAGCAACTCA	10,C>T;10,C>T	C;T;C;T
a220980	RG6	RLG1	62	84.352	<lmxll>	1	31	27	13	0.28	1	-	0--11010--00011--00011100--01000111--0--0--1000110--110000--0--01----101101111100--1	CAGCCTCTCTGCCGTACAAAAGCATATTTTTTGTTTCTTAAACCAAAGCCACCGATCTAGAAGC	63,C>A;63,C>A	A;C;A;C
a217644	RG6	RLG1	62	84.352	<lmxll>	1	31	27	13	0.28	1	-	0--11010--00011--00011100--01000111--0--0--1000110--110000--0--01----101101111100--1	CAGCTCTTTCAAGAGCACTTGCCAGAGAAGTGAGAAAAGATCCGAGCAAACTCAATGTCGGCTG	21,C>T;21,C>T	C;T;C;T
a90828	RG6	RLG1	63	85.234	<lmxll>	0	26	32	13	0.62	1	-	1--00101--11100--11100011--10111000--1--1--0111001--001101--1--10----010010100111--0	CAGCATTTTCTCCGTAATGAGCCTGTTATTGGGATTGAGTATGAGGCTCAACTCCAGAAGACCC	47,T>C;47,T>C	C;T;C;T
a90632	RG6	RLG1	63	85.234	<lmxll>	0	26	32	13	0.62	1	-	1--00101--11100--11100011--10111000--1--1--0111001--001101--1--10----010010100111--0	CAGCATACATGATTTATGGATACCAAAGTAAGGTACCCTTATTTATTTTAGGAAGAAAACTACA	20,C>T;20,C>T	C;T;C;T
a19929	RG6	RLG1	63	85.234	<lmxll>	0	26	32	13	0.62	1	-	1--00101--11100--11100011--10111000--1--1--0111001--001101--1--10----010010100111--0	CAGCAGACACCCTGTAACCACCACAAATGGCAGAAATTCCATACACTCTTCCTTCCATTGCCTA	36,T>C;36,T>C	C;T;C;T
a90845	RG6	RLG1	63	85.234	<lmxll>	1	26	32	13	0.62	1	-	1--00101--11100--11100011--10111000--1--1--0111001--001101--1--10----010010100111--0	CAGCTTTGATGGTAAGTAGGCCTGTTGTGGTTGGTAGTTTTCATACTCGGAGGACAAAGGTGTG	34,C>T;34,C>T	C;T;C;T
a88969	RG6	RLG1	63	85.234	<lmxll>	1	26	32	13	0.62	1	-	1--00101--11100--11100011--10111000--1--1--0111001--001101--1--10----010010100111--0	CAGCTTAAGTTTGGTTCCCACCCAGTTGTCATTGCTTCCTCTGCAGAAATGGCAAAGCAATTTC	38,A>C;38,A>C	A;C;A;C
a69089	RG6	RLG1	63	85.234	<lmxll>	1	26	32	13	0.62	1	-	1--00101--11100--11100011--10111000--1--1--0111001--001101--1--10----010010100111--0	CTGCAGAATCTTCTGTACATGGATAAAACTAATGGTTCTGAATTACAGTGCTCAGCTACTGCCA	28,T>C;28,T>C	C;T;C;T
a44376	RG6	RLG1	63	85.234	<lmxll>	1	26	32	13	0.62	1	-	1--00101--11100--11100011--10111000--1--1--0111001--001101--1--10----010010100111--0	CTGCTCTCTGGAGATCTGATTTTGTCAAAACTCCATTAACTTCACCGTAGCTGAAAATGGCCAA	18,A>C;18,A>C	A;C;A;C
a11563	RG6	RLG1	63	85.234	<lmxll>	0	26	32	13	0.62	1	-	1--00101--11100--11100011--10111000--1--1--0111001--001101--1--10----010010100111--0	CTGCCAAACATGAGGCCTAAAGGCCGAATAGCAGTTTGTGGGATGATCTCACAGTACAACCTTG	17,C>T;17,C>T	C;T;C;T
a35239	RG6	RLG1	63	85.234	<lmxll>	0	26	32	13	0.62	1	-	1--00101--11100--11100011--10111000--1--1--0111001--001101--1--10----010010100111--0	CTGCCTCAATAGCCCAGGATGATGCCAAGGCAACTGAGGTTGTGGTTGGAATGTTGGGATTCGC	16,T>G;16,T>G	G;T;G;T
a55363	RG6	RLG1	63	85.234	<lmxll>	0	26	32	13	0.62	1	-	1--00101--11100--11100011--10111000--1--1--0111001--001101--1--10----010010100111--0	CTGCCATTGTCAGTCAATTCTGCTTCAATCTTCTTGCCCACCTCATGAACACCCGAACTCTTAT	8,A>G;8,A>G	A;G;A;G
a32001	RG6	RLG1	64	85.425	<lmxll>	0	27	31	13	0.28	1	-	1--00101--11100--11100011--10111000--1--1--0111001--001101--1--10----010010100011--0	CAGCACCCCCTGCTTCCTTTGCAATGCCTTCTGAGAGAACAGCGATGGATACTGATAGAAGAGG	10,T>G;10,T>G;43,G>C;43,G>C	GC;TG;GC;TG
a15508	RG6	RLG1	64	85.425	<lmxll>	0	27	31	13	0.28	1	-	1--00101--11100--11100011--10111000--1--1--0111001--001101--1--10----010010100011--0	CAGCTTAACAATGAAAACTTAGTGCCAACAACTCTATATCAGCAAGATTAGCTGGAGCAACCAA	30,C>A;30,C>A	A;C;A;C
a210612	RG6	RLG1	65	85.846	<lmxll>	1	33	25	13	1.1	1	-	0--11010--00011--00011100--01000111--0--0--1000110--110000--0--01----101101011000--1	CTGCTGACTCCTCGATCGTTATGGGGGATGGAATAATATTCGCATGCAAGCATGGATTGGATCC	58,G>A;58,G>A	A;G;A;G
a129536	RG6	RLG1	65	85.846	<lmxll>	1	33	25	13	1.1	1	-	0--11010--00011--00011100--01000111--0--0--1000110--110000--0--01----101101011000--1	CAGCAATCCTATTTAGTGGAATCACCAATGCCACTGCTGTTCAACCTGTTGTCTCTATAGAAAG	52,T>C;52,T>C	C;T;C;T
a176017	RG6	RLG1	65	85.846	<lmxll>	1	33	25	13	1.1	1	-	0--11010--00011--00011100--01000111--0--0--1000110--110000--0--01----101101011000--1	CTGCTTGAATTTGACAGATGAAGTTGTTGTGGCCTTGGCTAGGCTACATGGGGAAACCCTGGAG	12,A>G;12,A>G	A;G;A;G
a131741	RG6	RLG1	65	85.846	<lmxll>	1	33	25	13	1.1	1	-	0--11010--00011--00011100--01000111--0--0--1000110--110000--0--01----101101011000--1	CTGCCTGCAACACCCGGTTTTTGACATCTGATGATGAGGGAGATGTTGGTAGTCCGATGCCATT	31,G>T;31,G>T	G;T;G;T
a211169	RG6	RLG1	65	85.846	<lmxll>	0	33	25	13	1.1	1	-	0--11010--00011--00011100--01000111--0--0--1000110--110000--0--01----101101011000--1	CAGCTAGTTGATTAGCTCCAAATCCTGAGCACCAGCCCATACGTAGCTTTCGCTTTCATGATCC	19,A>G;19,A>G	A;G;A;G
a198082	RG6	RLG1	65	85.846	<lmxll>	1	33	25	13	1.1	1	-	0--11010--00011--00011100--01000111--0--0--1000110--110000--0--01----101101011000--1	CAGCACCGCGTATGTTATGAGTCCCAGGCTCATTAAGTTCATCATAACCATCTGGGTTTCTGAA	57,C>T;57,C>T	C;T;C;T
a147780	RG6	RLG1	65	85.846	<lmxll>	1	33	25	13	1.1	1	-	0--11010--00011--00011100--01000111--0--0--1000110--110000--0--01----101101011000--1	CAGCACAATGTTTCAATAACAAATAAGAAACAAGTTCAAACTGTACGTACCGGAACTTTGGCTC	8,T>C;8,T>C	C;T;C;T
a29173	RG6	RLG1	65	85.846	<lmxll>	0	25	33	13	1.1	1	-	1--00101--11100--11100011--10111000--1--1--0111001--001111--1--10----010010100111--0	CAGCACAAGCAAGCACAACAGCTTCCCCGGAAAATGTCCTAGAGTGGGTCAAGCAGGACAAACG	10,A>T;10,A>T	A;T;A;T
a96634	RG6	RLG1	65	85.846	<lmxll>	0	25	33	13	1.1	1	-	1--00101--11100--11100011--10111000--1--1--0111001--001111--1--10----010010100111--0	CTGCTCATACAAATTGGCATAGGCTTATTGAAAAGAAAAAAATTAGAGAGGAAAGACCAGGTCT	41,T>A;41,T>A	A;T;A;T
a87518	RG6	RLG1	65	85.846	<lmxll>	0	25	33	13	1.1	1	-	1--00101--11100--11100011--10111000--1--1--0111001--001111--1--10----010010100111--0	CAGCAAGACTCTTTCCACCAGATGCTGAACTTGATGGGTCTTCACAAAGAAGGCATTTTGGCCG	26,G>C;26,G>C;45,A>C;45,A>C	CC;GA;CC;GA
a6259	RG6	RLG1	65	85.846	<lmxll>	0	25	33	13	1.1	1	-	1--00101--11100--11100011--10111000--1--1--0111001--001111--1--10----010010100111--0	CAGCATTGCACTGCTGGCCCTCTCCTTCCAATGCTGTAAGTTTCTTCTTCATGTTGCTTAGCTT	49,C>T;49,C>T	C;T;C;T
a6345	RG6	RLG1	65	85.846	<lmxll>	0	25	33	13	1.1	1	-	1--00101--11100--11100011--10111000--1--1--0111001--001111--1--10----010010100111--0	CAGCAATTGTGAGTACACTTCAAATCCATGTGACAGAACCACCTGGAGATATATTGGTGTTCCT	58,G>C;58,G>C	C;G;C;G
a119465	RG6	RLG1	65	85.846	<lmxll>	1	25	33	13	1.1	1	-	1--00101--11100--11100011--10111000--1--1--0111001--001111--1--10----010010100111--0	CAGCAAGCATACATGCATACATATATAAACGCGTACGTACGTAAGTTACTAGGCGAATCCGCCA	7,T>C;7,T>C	C;T;C;T
a100283	RG6	RLG1	66	86.138	<lmxll>	0	26	32	13	0.62	1	-	1--00101--11100--11100011--10111000--1--1--0111001--001111--1--10----010010100011--0	CAGCTCTGCGTTGTGACTTGTGGCGAAGATAGGGTTATTAAGGTATGATGACTTGCGCTACTTT	56,G>A;56,G>A	A;G;A;G
a119083	RG6	RLG1	66	86.138	<lmxll>	0	26	32	13	0.62	1	-	1--00101--11100--11100011--10111000--1--1--0111001--001111--1--10----010010100011--0	CTGCCCTCACTGGTGAGTCCCTGCCGGTTACCAGGAACCCCGGCGATGAGGTCTTCTCTGGATC	43,C>T;43,C>T	C;T;C;T
a62795	RG6	RLG1	66	86.138	<lmxll>	0	26	32	13	0.62	1	-	1--00101--11100--11100011--10111000--1--1--0111001--001111--1--10----010010100011--0	CAGCCAGTCACTGATTTTGTGGATGCTTCTGAAGTTAGTAATTTAATTCAGTTGAAAGGATACT	27,C>T;27,C>T	C;T;C;T
a29121	RG6	RLG1	66	86.138	<lmxll>	0	26	32	13	0.62	1	-	1--00101--11100--11100011--10111000--1--1--0111001--001111--1--10----010010100011--0	CAGCAAGAACACTAAAATTCAAATTGAAAAAAGGCAAAAAGAAAAAAGAAAAAAAAGTGATGAG	34,A>C;34,A>C;59,G>A;59,G>A	AG;CA;AG;CA
a105663	RG6	RLG1	66	86.138	<lmxll>	0	26	32	13	0.62	1	-	1--00101--11100--11100011--10111000--1--1--0111001--001111--1--10----010010100011--0	CAGCTGACTCAGCCGGCCGAGTGTGTTGGGTGGAATCGGGCCCACAAGGCCAACACCCGGCAGG	28,G>A;28,G>A	A;G;A;G
a123419	RG6	RLG1	66	86.138	<lmxll>	0	26	32	13	0.62	1	-	1--00101--11100--11100011--10111000--1--1--0111001--001111--1--10----010010100011--0	CTGCACTGGGCGTGGGCTCCAAGTTTCTAGAGTATTCGATTGACAAGCCCACATGGGCTATTGG	11,G>C;11,G>C;43,C>T;43,C>T	CT;GC;CT;GC
a7355	RG6	RLG1	66	86.138	<lmxll>	0	26	32	13	0.62	1	-	1--00101--11100--11100011--10111000--1--1--0111001--001111--1--10----010010100011--0	CTGCCTTGCAAGAAAGAAAGCTCAGAAGAATCAACGTCAACGACTGCCCATTTCCAGACCACCA	61,G>C;61,G>C	C;G;C;G
a84838	RG6	RLG1	66	86.138	<lmxll>	0	26	32	13	0.62	1	-	1--00101--11100--11100011--10111000--1--1--0111001--001111--1--10----010010100011--0	CAGCCCATCCCACCAAGATTATAGCTGACTATGTTGCCTCGAAGCTGGTAATGGTTGATAACCA	14,A>G;14,A>G	A;G;A;G
a27816	RG6	RLG1	66	86.138	<lmxll>	0	26	32	13	0.62	1	-	1--00101--11100--11100011--10111000--1--1--0111001--001111--1--10----010010100011--0	CTGCACAACAGCCACTCAAGGAAACAAGATAGCAATGGTTTTCAATCGTGCTTGTAAAATTCAG	47,G>A;47,G>A	A;G;A;G
a2107	RG6	RLG1	66	86.138	<lmxll>	0	26	32	13	0.62	1	-	1--00101--11100--11100011--10111000--1--1--0111001--001111--1--10----010010100011--0	CAGCTGAAATGTACCAAGGAGGGTTTGACTGCAGAGGAGGGTCTGAAGAGGCTCCAGGTCTTCG	29,T>G;29,T>G	G;T;G;T
a34010	RG6	RLG1	66	86.138	<lmxll>	0	26	32	13	0.62	1	-	1--00101--11100--11100011--10111000--1--1--0111001--001111--1--10----010010100011--0	CAGCAATATCGCCAACGCCCCAGAGGAAGCCGGAGCTGATGACCTGAGTCTTCAATGGATGATG	7,A>G;7,A>G;58,A>G;58,A>G	AA;GG;AA;GG
a36241	RG6	RLG1	66	86.138	<lmxll>	0	26	32	13	0.62	1	-	1--00101--11100--11100011--10111000--1--1--0111001--001111--1--10----010010100011--0	CTGCATCCAGATACAATAGCATTAATAAGCAAGGATTCAGCATTGGAAACACCACACCAAATCC	57,A>C;57,A>C	A;C;A;C
a110325	RG6	RLG1	66	86.138	<lmxll>	0	26	32	13	0.62	1	-	1--00101--11100--11100011--10111000--1--1--0111001--001111--1--10----010010100011--0	CAGCCTTAAGAGGGAGGTAAAGGGTTGAGCAATCAGACGCTGAATTTTACAAGCACGATTGAAA	55,T>C;55,T>C	C;T;C;T
a43378	RG6	RLG1	66	86.138	<lmxll>	0	26	32	13	0.62	1	-	1--00101--11100--11100011--10111000--1--1--0111001--001111--1--10----010010100011--0	CTGCAGGGACAATATATAATTAGCGAACAAGATAGATGAAGCTGATCGAATTGAGGAGCTACAA	16,T>A;16,T>A	A;T;A;T
a62899	RG6	RLG1	66	86.138	<lmxll>	0	26	32	13	0.62	1	-	1--00101--11100--11100011--10111000--1--1--0111001--001111--1--10----010010100011--0	CTGCGGCATCCCATAAGTCATCATTGGTTGTGGACCATAGTAGCCAGACCCGCCGGAAAGCTTG	54,A>G;54,A>G	A;G;A;G
a123359	RG6	RLG1	66	86.138	<lmxll>	0	26	32	13	0.62	1	-	1--00101--11100--11100011--10111000--1--1--0111001--001111--1--10----010010100011--0	CTGCACTGATAATTGCCTTGCCCATTTTACCACTACAACCGTTTACCTGATGAGAGACAAGACA	19,C>G;19,C>G;50,A>T;50,A>T	CA;GT;CA;GT
a113486	RG6	RLG1	66	86.138	<lmxll>	0	26	32	13	0.62	1	-	1--00101--11100--11100011--10111000--1--1--0111001--001111--1--10----010010100011--0	CTGCAGATGACAGTTCAAAGCTAGTGTGTCCAAACATGGATATACCCCATACGTTACACTCACC	56,T>C;56,T>C	C;T;C;T
a4357	RG6	RLG1	66	86.138	<lmxll>	1	26	32	13	0.62	1	-	1--00101--11100--11100011--10111000--1--1--0111001--001111--1--10----010010100011--0	CTGCCCGGTGGCATGCACAAGGACGACACGTACAGCCCAACTCATAATTACTCGGCTGAAAAAA	36,C>T;36,C>T	C;T;C;T
a119589	RG6	RLG1	66	86.138	<lmxll>	1	26	32	13	0.62	1	-	1--00101--11100--11100011--10111000--1--1--0111001--001111--1--10----010010100011--0	CTGCCTCTTCTCCTCCTTCTTTCTCTCGGCTTCCTTGGCCTCCTCTTTGCTCTTCTTTTCTGCT	29,C>A;29,C>A	A;C;A;C
a225412	RG6	RLG1	67	87.578	<lmxll>	1	34	24	13	1.72	1	-	0--11010--00011--00011100--01000111--0--0--1000110--110000--0--01----101101001000--1	CAGCATCTGTCTCAACAAATGACCTTGTTATCACCTTTTCTAGCTCTACAGGAAAGTCGGAATC	40,A>T;40,A>T	A;T;A;T
a225422	RG6	RLG1	67	87.578	<lmxll>	1	34	24	13	1.72	1	-	0--11010--00011--00011100--01000111--0--0--1000110--110000--0--01----101101001000--1	CAGCACAAACAGCTATGTCATAACTTAACCAACTCAACTACACCTTAATGCAAAATGAAAGAGA	37,C>T;37,C>T	C;T;C;T
a217292	RG6	RLG1	67	87.578	<lmxll>	1	34	24	13	1.72	1	-	0--11010--00011--00011100--01000111--0--0--1000110--110000--0--01----101101001000--1	CTGCACAAAGTCGAACCCCATTGCTCTCTATGATTCCAGCCCGGCAAGAATTACGTTGAGCTCG	22,G>T;22,G>T	G;T;G;T
a238609	RG6	RLG1	67	87.578	<lmxll>	0	34	24	13	1.72	1	-	0--11010--00011--00011100--01000111--0--0--1000110--110000--0--01----101101001000--1	CAGCAAGAACAGTGTTGACCATCATAGCTTCTAGAACAGAGCCTACCCAGAAGCTCCTTTTGTC	56,C>T;56,C>T	C;T;C;T
a177762	RG6	RLG1	67	87.578	<lmxll>	1	34	24	13	1.72	1	-	0--11010--00011--00011100--01000111--0--0--1000110--110000--0--01----101101001000--1	CAGCATCCTTGGCCTCCAATCTTCTCTCCCTTTCCCTCTCTCGGCGTCGCTCCTCACGGATCTT	7,C>T;7,C>T	C;T;C;T
a233917	RG6	RLG1	67	87.578	<lmxll>	1	34	24	13	1.72	1	-	0--11010--00011--00011100--01000111--0--0--1000110--110000--0--01----101101001000--1	CAGCGGCCTTCTTCTGAAGTACTTTCTCCTTTTTCTCAAGCATTTCAAGAGTCTGTACAAGCAT	49,A>T;49,A>T	A;T;A;T
a228029	RG6	RLG1	67	87.578	<lmxll>	1	34	24	13	1.72	1	-	0--11010--00011--00011100--01000111--0--0--1000110--110000--0--01----101101001000--1	CAGCCGCATGCATCTCTGCCCAGACAACCACTATGTCCGTCCCCAAAGGAAGGTTCTTGCTAAA	26,A>G;26,A>G	A;G;A;G
a29735	RG4	RLG2	68	0	<lmxll>	1	24	33	14	1.42	1	-	0--11--00--11101--10011111--00010111--1--1--1011100--101110--0--00----000111010101--1	CTGCTAGTTTTTGTTTAGGTAGAACATAAAAGGAACCTACCAAGCCCTTTGACTTTGCCCAAAT	35,T>C;35,T>C	C;T;C;T
a102299	RG4	RLG2	68	0	<lmxll>	1	24	33	14	1.42	1	-	0--11--00--11101--10011111--00010111--1--1--1011100--101110--0--00----000111010101--1	CAGCATGTTCTGAACAAGCTTGCACCGAGATTTCTGATAGTAGTACCGACCCTTCTTTAAACAT	46,C>T;46,C>T	C;T;C;T
a55468	RG4	RLG2	68	0	<lmxll>	1	24	33	14	1.42	1	-	0--11--00--11101--10011111--00010111--1--1--1011100--101110--0--00----000111010101--1	CAGCTGGTTTTCTGGGGATGCAATTGATTTTTGTCTTTCTTCTCTAATGATGAGTCCCATCCGC	12,G>T;12,G>T	G;T;G;T
a196862	RG4	RLG2	68	0	<lmxll>	1	24	33	14	1.42	1	-	0--11--00--11101--10011111--00010111--1--1--1011100--101110--0--00----000111010101--1	CAGCTGATGATCGATTGAAGATCAGATGGAATTGAAGTTTGAATTTGATGAAGGAGGAGCCAAA	52,G>A;52,G>A	A;G;A;G
a10395	RG4	RLG2	68	0	<lmxll>	1	24	33	14	1.42	1	-	0--11--00--11101--10011111--00010111--1--1--1011100--101110--0--00----000111010101--1	CAGCAGAAAGGTAAGTGAGATTACTTGAGCAATTGGAGTGAAAATGCTTCCGCGAGGTGGTTTG	27,A>C;27,A>C	A;C;A;C
a189960	RG4	RLG2	68	0	<lmxll>	1	24	33	14	1.42	1	-	0--11--00--11101--10011111--00010111--1--1--1011100--101110--0--00----000111010101--1	CTGCATCATACGCTCTTGAGTAACACTATAAAAAAGCTAAATCGGCAACACATAAAAGAGGGCA	28,C>T;28,C>T	C;T;C;T
a58464	RG4	RLG2	68	0	<lmxll>	1	24	33	14	1.42	1	-	0--11--00--11101--10011111--00010111--1--1--1011100--101110--0--00----000111010101--1	CAGCAGTAAAAAATGAACTTGAATTAAAGAGAGAATACAAATTGTAGTGACTGACTTGCAGAAA	46,G>A;46,G>A	A;G;A;G
a60724	RG4	RLG2	68	0	<lmxll>	1	24	33	14	1.42	1	-	0--11--00--11101--10011111--00010111--1--1--1011100--101110--0--00----000111010101--1	CAGCAAATCCATAATATTGCAGATTGACAATAAATCTCAGCAAGTTTCTGCAAGTCAGTCACTA	61,C>T;61,C>T	C;T;C;T
a146447	RG4	RLG2	69	1.095	<lmxll>	1	25	32	14	0.86	1	-	0--11--00--11100--10011111--00010111--1--1--1011100--101110--0--00----000111010101--1	CTGCCTACGAGAAGCTTCTCAAGGACGCCGAGGAGCGGCTTCTCAAGATTTATCGCTCCGCCGA	35,C>A;35,C>A	A;C;A;C
a20031	RG4	RLG2	70	2.089	<lmxll>	1	23	34	14	2.12	1	-	0--11--00--11101--10011111--00010111--1--1--1011101--101110--0--00----000111010101--1	CAGCACACTTCTTTGAAAGGGATAACAGACTCTGAAACCATTATTCCATCCAGAACTTCAGAAT	48,T>C;48,T>C	C;T;C;T
a229198	RG4	RLG2	70	2.089	<lmxll>	1	23	34	14	2.12	1	-	0--11--00--11101--10011111--00010111--1--1--1011101--101110--0--00----000111010101--1	CTGCAAGTCAACCCCCGGAAAGTTGGATGAGCTCAAGACTTTACGTTAGTGAAACCTAAATTCC	4,A>T;4,A>T;41,T>C;41,T>C	AT;TC;AT;TC
a27637	RG4	RLG2	70	2.089	<lmxll>	1	23	34	14	2.12	1	-	0--11--00--11101--10011111--00010111--1--1--1011101--101110--0--00----000111010101--1	CTGCACCAAAATTAAAAACAAATGCCCCTCTTGTTCCTGCCTCATTGGCTCTAATCGTTGCCGG	14,A>G;14,A>G	A;G;A;G
a112649	RG4	RLG2	70	2.089	<lmxll>	1	23	34	14	2.12	1	-	0--11--00--11101--10011111--00010111--1--1--1011101--101110--0--00----000111010101--1	CTGCACACTTTGCAAAGTAGCGGATAAGGTCACTTTTTATTATACGAAGCTCAAAGTGTTGGGC	31,G>A;31,G>A	A;G;A;G
a107425	RG4	RLG2	70	2.089	<lmxll>	1	23	34	14	2.12	1	-	0--11--00--11101--10011111--00010111--1--1--1011101--101110--0--00----000111010101--1	CTGCTAATCAGCCACATCAGCATCTCAATCATAATAACTAAAATATCGACTAACATCGTTACTT	25,C>T;25,C>T	C;T;C;T
a197023	RG4	RLG2	70	2.089	<lmxll>	1	23	34	14	2.12	1	-	0--11--00--11101--10011111--00010111--1--1--1011101--101110--0--00----000111010101--1	CAGCCTCTTCAGGATTTGCAGAACCAAGACTCTCGGATGAATCTGAGCCACTATTCTCGCCTTG	58,T>G;58,T>G	G;T;G;T
a24877	RG4	RLG2	70	2.089	<lmxll>	1	23	34	14	2.12	1	-	0--11--00--11101--10011111--00010111--1--1--1011101--101110--0--00----000111010101--1	CTGCAATTGCCCAACACTTTGAGCTTCGTATAATAAAAAGTGACCTTATCCGCTACTTTGCAAA	40,C>T;40,C>T	C;T;C;T
a22984	RG4	RLG2	70	2.089	<lmxll>	1	23	34	14	2.12	1	-	0--11--00--11101--10011111--00010111--1--1--1011101--101110--0--00----000111010101--1	CTGCAGAAGCGTTTTTGCCAAGTTTATCCTCAAAGAATCTGAAATGAAGATTCTCATTCATTAC	10,A>G;10,A>G	A;G;A;G
aRub236b	RG4	RLG2	70	2.089	<lmxll>	1	23	34	14	2.12	1	-	0--11--00--11101--10011111--00010111--1--1--1011101--101110--0--00----000111010101--1	#N/A	#N/A	#N/A
a159634	RG4	RLG2	71	3.175	<lmxll>	1	24	33	14	1.42	1	-	0--11--00--11100--10011111--00010111--1--1--1011101--101110--0--00----000111010101--1	CAGCCTTCGCCGTGGGCGCGGATATAAGCAATGAGGCGATCATCCTCTTCTTTGGTCCAAGCTC	16,C>T;16,C>T	C;T;C;T
a1777	RG4	RLG2	72	4.272	<lmxll>	0	22	35	14	2.96	1	-	1--11--00--11101--10011111--00010111--1--1--1011101--101110--0--00----000111010101--1	CAGCCTTTCGTTGCTTGTCGTCCTCATCTTGGCTTTCCTGTTCAGTATCCCCTTCCTCCTCCTT	58,C>T;58,C>T	C;T;C;T
a4253	RG4	RLG2	72	4.272	<lmxll>	1	22	35	14	2.96	1	-	1--11--00--11101--10011111--00010111--1--1--1011101--101110--0--00----000111010101--1	CAGCATAGAGCAAAATAGTTCTTCCTCTGCTGTTTGGAGAGCAGAGAATCTATACTCACACCAT	9,G>T;9,G>T;42,A>C;42,A>C	GA;TC;GA;TC
a115048	RG4	RLG2	73	5.395	<lmxll>	1	21	36	14	3.95	1	*	1--11--00--11101--10011111--00010111--1--1--1011101--101110--0--00----100111010101--1	CTGCAACTTCCCCGTGCTCTCCATTCTCTCACTGCCGTGCATCACTGCTCTGCCAAAAGCCCAG	12,T>C;12,T>C;34,T>C;34,T>C	CC;TT;CC;TT
a132769	RG4	RLG2	74	8.492	<lmxll>	1	23	34	14	2.12	1	-	0--11--00--11100--10111111--00010111--1--1--1011101--101111--0--00----000110010101--1	CTGCGGATGGGACTCATCATTAGAGAAGAAAGACAAAAATCAATTGCATCCCCAGAAAACCAGC	53,C>A;53,C>A	A;C;A;C
a200193	RG4	RLG2	75	9.638	<lmxll>	0	21	36	14	3.95	1	*	1--11--00--11100--10011111--00010111--1--1--1011101--101111--0--00----100111010101--1	CAGCCAGCCAAGGTTCAAAACCTCTTCCTTTTGATTTCTTTCATCTTTCTCTATCTGCATGCAT	5,G>A;5,G>A	A;G;A;G
a30474	RG4	RLG2	75	9.638	<lmxll>	0	21	36	14	3.95	1	*	1--11--00--11100--10011111--00010111--1--1--1011101--101111--0--00----100111010101--1	CTGCAAGTATGAGAAGGTTGGTGAAAGAAAGAGGGGTGAGGGTTGTTGCTGGTTATAGCTTAGT	54,A>T;54,A>T	A;T;A;T
a29679	RG4	RLG2	75	9.638	<lmxll>	0	21	36	14	3.95	1	*	1--11--00--11100--10011111--00010111--1--1--1011101--101111--0--00----100111010101--1	CAGCCCAAAATCAAAAACTAAAATCAAAATAAAATAGATGGTGATCACATACCGGGAGATTTGA	12,C>A;12,C>A	A;C;A;C
a101444	RG4	RLG2	75	9.638	<lmxll>	0	21	36	14	3.95	1	*	1--11--00--11100--10011111--00010111--1--1--1011101--101111--0--00----100111010101--1	CAGCATTAGGGATGACTGGAATAGAAGGTACCTTTAGGTCAAACTGTGAATCGGTTATTGGTGT	5,T>C;5,T>C	C;T;C;T
a167534	RG4	RLG2	75	9.638	<lmxll>	0	21	36	14	3.95	1	*	1--11--00--11100--10011111--00010111--1--1--1011101--101111--0--00----100111010101--1	CAGCTTCCTCTTCTTTGTTATCCTGGTAATCTTCTTCCTCTTCTTTAACCTCTTTGAGTTTGTT	57,A>G;57,A>G	A;G;A;G
a229436	RG4	RLG2	75	9.638	<lmxll>	0	21	36	14	3.95	1	*	1--11--00--11100--10011111--00010111--1--1--1011101--101111--0--00----100111010101--1	CTGCAAAACTTTGGAGGGCAATATGGACCATCTGCATGGAGCAGGACATCCACAACACTAGCTG	35,A>G;35,A>G;56,A>T;56,A>T	AA;GT;AA;GT
a192801	RG4	RLG2	75	9.638	<lmxll>	0	21	36	14	3.95	1	*	1--11--00--11100--10011111--00010111--1--1--1011101--101111--0--00----100111010101--1	CAGCAGAGAGAATGGTAAAGGTAGCAATCTGGTGTGTTCAGTATAAGCCCGAGTTGAGGCCTTT	61,T>G;61,T>G	G;T;G;T
a40081	RG4	RLG2	76	11.104	<lmxll>	1	20	37	14	5.07	1	*	1--11--00--11100--10111111--00010111--1--1--1011101--101111--0--00----100111010101--1	CAGCGGCGCGGCCTGAGGAAAACGGTGGCGAAGGTGGAGATTTGGTCGCTGGAATTTAGGTGGA	41,T>A;41,T>A	A;T;A;T
a152951	RG4	RLG2	77	11.808	<lmxll>	1	21	36	14	3.95	1	*	1--11--00--11100--10111111--00010111--1--1--1011101--101111--0--00----100110010101--1	CTGCAATTAAAACATAAAATTTCATCAATACTAGATATTTACACTTAGATAAATTCAAAGAAGA	46,A>G;46,A>G	A;G;A;G
a151771	RG4	RLG2	77	11.808	<lmxll>	1	21	36	14	3.95	1	*	1--11--00--11100--10111111--00010111--1--1--1011101--101111--0--00----100110010101--1	CTGCTTCCGATTCTCTAACCACCCACAAGAATTTGCTTTTGATCCTCCTCAATCCCCATGCCAG	28,G>A;28,G>A;31,T>C;31,T>C	AC;GT;AC;GT
a8044	RG4	RLG2	77	11.808	<lmxll>	1	21	36	14	3.95	1	*	1--11--00--11100--10111111--00010111--1--1--1011101--101111--0--00----100110010101--1	CAGCATTGTTGTTAAAGTATACCAAAGACATGGGAGGGGATGAAGGTGATGATGATGATGATGA	46,T>C;46,T>C	C;T;C;T
a79307	RG4	RLG2	77	11.808	<lmxll>	0	21	36	14	3.95	1	*	1--11--00--11100--10111111--00010111--1--1--1011101--101111--0--00----100110010101--1	CAGCACTCACAAAACAATTAAAGAAAGCAACAATTTTCTTTAATCGATGAGGAGAACATGTGAA	55,A>G;55,A>G	A;G;A;G
a282673	RG4	RLG2	77	11.808	<lmxll>	0	21	36	14	3.95	1	*	1--11--00--11100--10111111--00010111--1--1--1011101--101111--0--00----100110010101--1	CTGCATTTTCTGGTTCAGTAACTTTGCAATGGCGCTCTTTATCATAGTCATCGTGGCACTGCTA	49,A>G;49,A>G	A;G;A;G
a207110	RG4	RLG2	77	11.808	<lmxll>	1	21	36	14	3.95	1	*	1--11--00--11100--10111111--00010111--1--1--1011101--101111--0--00----100110010101--1	CTGCTGTTCCCAAGCTTTCGCCGGCGTTAATCTTCACTCACCCAGGCCCGTGCCTCCTCAAGCC	29,A>C;29,A>C	A;C;A;C
a28818	RG4	RLG2	78	12.959	<lmxll>	0	23	34	14	2.12	1	-	1--11--00--11100--10010111--00010111--1--1--1011101--101111--0--00----100110010101--1	CTGCTGGCACGGGTTGGACTGCCATGGGAGTACGGCACAGTGAGCTGAAAAAAAAAAAAAAAAA	4,T>A;4,T>A	A;T;A;T
a33328	RG4	RLG2	78	12.959	<lmxll>	0	23	34	14	2.12	1	-	1--11--00--11100--10010111--00010111--1--1--1011101--101111--0--00----100110010101--1	CAGCAATTCCTTCACTTATTACTCTTGGTTTTTCACTTCTTGATCATTTTGTGATGGCGATGAT	56,G>A;56,G>A	A;G;A;G
a87411	RG4	RLG2	78	12.959	<lmxll>	1	23	34	14	2.12	1	-	1--11--00--11100--10010111--00010111--1--1--1011101--101111--0--00----100110010101--1	CTGCCCATTGTGACCAGACAAGGCGTTAATCCACCAATCAAAGACTTCGCTTGGGAGGATTGGA	45,G>T;45,G>T	G;T;G;T
a104370	RG4	RLG2	78	12.959	<lmxll>	1	23	34	14	2.12	1	-	1--11--00--11100--10010111--00010111--1--1--1011101--101111--0--00----100110010101--1	CAGCAATGCAGGGCTCACATCTTTTATACATAAATCACGGAAAAGACTCTGCAACCATGTGAGC	37,C>A;37,C>A	A;C;A;C
a108345	RG4	RLG2	78	12.959	<lmxll>	1	23	34	14	2.12	1	-	1--11--00--11100--10010111--00010111--1--1--1011101--101111--0--00----100110010101--1	CTGCTGATTTTGAAGATGTTAGAAGTCTTGAGAGTTTCACCATTCTGGTGAATGGTGTGAGTAT	37,T>C;37,T>C	C;T;C;T
a137527	RG4	RLG2	78	12.959	<lmxll>	0	23	34	14	2.12	1	-	1--11--00--11100--10010111--00010111--1--1--1011101--101111--0--00----100110010101--1	CAGCAAAGAGCATTGCCGACATGCAAAACCCTGCTGAGGACTCTGAAGAATCTTCCAAGGAGGA	61,G>A;61,G>A	A;G;A;G
a117776	RG4	RLG2	78	12.959	<lmxll>	1	23	34	14	2.12	1	-	1--11--00--11100--10010111--00010111--1--1--1011101--101111--0--00----100110010101--1	CTGCCAGTTTTTTGTTTCAGAGGTTCAGGATCAGAGTCAGCCAAACCACTATTGCAAATTTTGG	13,G>T;13,G>T	G;T;G;T
a192526	RG4	RLG2	78	12.959	<lmxll>	1	23	34	14	2.12	1	-	1--11--00--11100--10010111--00010111--1--1--1011101--101111--0--00----100110010101--1	CTGCCCCGACCTCCTCTTCTCCGACGTCGAGTTCTGCCTCCGCCCGACGCTGAAAAAAAAAAAA	25,G>C;25,G>C	C;G;C;G
a26121	RG4	RLG2	78	12.959	<lmxll>	0	23	34	14	2.12	1	-	1--11--00--11100--10010111--00010111--1--1--1011101--101111--0--00----100110010101--1	CTGCCATCCCTGCTTTGGGGCGTGATGACGAAGCCTGAGAAGTTTCAGAACTGAAGAGTGAAGC	11,T>G;11,T>G	G;T;G;T
a74294	RG4	RLG2	78	12.959	<lmxll>	1	23	34	14	2.12	1	-	1--11--00--11100--10010111--00010111--1--1--1011101--101111--0--00----100110010101--1	CTGCTCGGATGAGACCAATACCCAGCCTGAGGGGTACCCGTTGGCTGGCCGTAAGGAGGTGCAT	6,A>G;6,A>G	A;G;A;G
a86526	RG4	RLG2	78	12.959	<lmxll>	0	23	34	14	2.12	1	-	1--11--00--11100--10010111--00010111--1--1--1011101--101111--0--00----100110010101--1	CTGCAGGTATACACATTCGAAGTTGTCAATCCAACAAACTCAAAGAGGTTAAAGAAGAGGAAGA	38,C>T;38,C>T	C;T;C;T
a32503	RG4	RLG2	78	12.959	<lmxll>	1	23	34	14	2.12	1	-	1--11--00--11100--10010111--00010111--1--1--1011101--101111--0--00----100110010101--1	CAGCTGAAGCATTAATGAAACTTGAACCCGAAAGCTCAGCCCCATATGTATTGTTGTACAATAT	32,A>T;32,A>T	A;T;A;T
a152312	RG4	RLG2	79	13.91	<lmxll>	1	22	35	14	2.96	1	-	1--11--00--11100--10110111--00010111--1--1--1011101--101111--0--00----100110010101--1	CAGCGTTGGTTGCGTTGGGATGTGCATTTGTGATTGGCATCATCAATGTGACCTGGACGGTGAT	51,C>G;51,C>G	C;G;C;G
a46842	RG4	RLG2	79	13.91	<lmxll>	0	22	35	14	2.96	1	-	1--11--00--11100--10110111--00010111--1--1--1011101--101111--0--00----100110010101--1	CAGCTTGAACCACCAGCATAGAGTCAACCTCGAAAACAATTGGTGAGAAAGAGAAATTGAGAGA	13,C>T;13,C>T	C;T;C;T
a152769	RG4	RLG2	79	13.91	<lmxll>	0	22	35	14	2.96	1	-	1--11--00--11100--10110111--00010111--1--1--1011101--101111--0--00----100110010101--1	CTGCTGAAATTACTCAAAATATATTTCAGCAATTCCAGTTTCATATTCACTACATTGGATAAAT	29,C>T;29,C>T;52,C>A;52,C>A	CC;TA;CC;TA
a173743	RG4	RLG2	79	13.91	<lmxll>	1	22	35	14	2.96	1	-	1--11--00--11100--10110111--00010111--1--1--1011101--101111--0--00----100110010101--1	CTGCACCACTACCACAACCGGCCACCACCTCACGTTGCCGCCACTACCAAAGGGAGCAGAAAAA	17,C>T;17,C>T	C;T;C;T
a186534	RG4	RLG2	79	13.91	<lmxll>	1	22	35	14	2.96	1	-	1--11--00--11100--10110111--00010111--1--1--1011101--101111--0--00----100110010101--1	CTGCCTCGAGAGATTGTCCAGAATTACAAAGATCAATTCCCTTAAAAAGAGGGAAAAAGAAAAT	33,T>C;33,T>C	C;T;C;T
a80408	RG4	RLG2	79	13.91	<lmxll>	0	22	35	14	2.96	1	-	1--11--00--11100--10110111--00010111--1--1--1011101--101111--0--00----100110010101--1	CTGCTTTGCCGATCCCCAGATCACCGCCGAGCCAAGCTAGCTCCGGCGTCCCTCCTGCTGATGC	6,T>C;6,T>C	C;T;C;T
a174182	RG4	RLG2	80	14.836	<lmxll>	0	22	35	14	2.96	1	-	1--11--00--11100--10111111--00010111--1--1--1010101--101111--0--00----100110010101--1	CAGCCAAATCGTTTGATGCCACCACGATGACCACTTTTTCTGATTTAATTCCTACAAAGCTTGC	55,G>A;55,G>A	A;G;A;G
a140806	RG4	RLG2	80	14.836	<lmxll>	1	22	35	14	2.96	1	-	1--11--00--11100--10111111--00010111--1--1--1010101--101111--0--00----100110010101--1	CAGCTTGCAGGGGGATTCCATTGCTTCAAAACCTGCAAAAGAGAAGAAGATTAATTAGATTGAG	58,A>G;58,A>G	A;G;A;G
a155465	RG4	RLG2	80	14.836	<lmxll>	0	22	35	14	2.96	1	-	1--11--00--11100--10111111--00010111--1--1--1010101--101111--0--00----100110010101--1	CTGCAATCACCGCGTTGCCACTCAAGCCCAGCACGCTACTGCCCTCTTCTCGCCGTGCCCAGCC	54,G>A;54,G>A	A;G;A;G
a141710	RG4	RLG2	80	14.836	<lmxll>	0	22	35	14	2.96	1	-	1--11--00--11100--10111111--00010111--1--1--1010101--101111--0--00----100110010101--1	CTGCGTTTGCTCCCCACACATGCATGTTCCTTTGGCTCTTTGGGGTTCTGCCAGACATGATATA	23,T>A;23,T>A	A;T;A;T
a180462	RG4	RLG2	80	14.836	<lmxll>	0	22	35	14	2.96	1	-	1--11--00--11100--10111111--00010111--1--1--1010101--101111--0--00----100110010101--1	CAGCATTGCACATACCCTGCCAGGACTCCAGCTTTCGACGTCATACAAAAGTGACAGTGGACTT	18,G>T;18,G>T	G;T;G;T
a37289	RG4	RLG2	80	14.836	<lmxll>	1	22	35	14	2.96	1	-	1--11--00--11100--10111111--00010111--1--1--1010101--101111--0--00----100110010101--1	CAGCAAACAGGTCAGAGACATTATTGCATGTTTTACCCAAGTGTCTCCACTTTGTGAGTCTCCA	10,G>A;10,G>A	A;G;A;G
a131906	RG4	RLG2	81	15.479	<lmxll>	0	23	34	14	2.12	1	-	1--11--00--10100--10111111--00010111--1--1--1010101--101111--0--00----100110010101--1	CTGCGGCGGTGGTTGCGAGTCCGGAGTTCTGGAATGGTCGGGGATAACGGCGTCGTATTTGCAA	39,G>A;39,G>A	A;G;A;G
a143921	RG4	RLG2	81	15.479	<lmxll>	1	23	34	14	2.12	1	-	1--11--00--10100--10111111--00010111--1--1--1010101--101111--0--00----100110010101--1	CAGCACCGACCCGTTATCCTTCCACTGCAAAGAGCGGGAGGTAGTCGCTGAAAAAAAAAAAAAA	11,C>T;11,C>T;28,A>T;28,A>T	CA;TT;CA;TT
a10744	RG4	RLG2	82	17.061	<lmxll>	0	24	33	14	1.42	1	-	1--11--00--11100--10110111--00010011--1--1--1010101--101111--0--00----100110010101--1	CAGCTTGTGCAATCTGTGGTGTCTCTATGTCCTCCCCTTCTTTTTTCACTTCCTCACCATCTTT	32,T>G;32,T>G	G;T;G;T
a45354	RG4	RLG2	82	17.061	<lmxll>	0	24	33	14	1.42	1	-	1--11--00--11100--10110111--00010011--1--1--1010101--101111--0--00----100110010101--1	CAGCATCGCTACACATTGATTATCCAATGTTGTTTGAGCTTCGTAACGACGCTGAAAAAAAAAA	16,C>T;16,C>T	C;T;C;T
a214201	RG4	RLG2	83	17.069	<lmxll>	0	23	34	14	2.12	1	-	1--11--00--10100--10110111--00010011--1--1--1010101--101111--0--01----101110010101--1	CAGCTCACCCATCCAATTGTTAACTTCACCGCCGGCGTCAATATCAATCCAGTTCCGGCGTCTC	20,C>T;20,C>T	C;T;C;T
a191938	RG4	RLG2	83	17.069	<lmxll>	0	23	34	14	2.12	1	-	1--11--00--10100--10110111--00010011--1--1--1010101--101111--0--01----101110010101--1	CAGCTATATTGCAAAAAGAGCACCGAGAACACAAAGATTCCCCACGCCTTTGCAAAGCCGTGTC	10,G>A;10,G>A	A;G;A;G
a69299	RG4	RLG2	83	17.069	<lmxll>	0	23	34	14	2.12	1	-	1--11--00--10100--10110111--00010011--1--1--1010101--101111--0--01----101110010101--1	CTGCCACGTTGGTTTTCAACACCTTCGTCACTACGTCTCCCTTGATAACAGCCTCACAGACCAC	19,T>C;19,T>C	C;T;C;T
a215950	RG4	RLG2	83	17.069	<lmxll>	1	23	34	14	2.12	1	-	1--11--00--10100--10110111--00010011--1--1--1010101--101111--0--01----101110010101--1	CTGCAGAGGTATATATCATAGTGATCCTAAGAAATTTCTAGTGGGATTTAGTTCATATGGGTAG	22,G>T;22,G>T;40,G>A;40,G>A	GG;TA;GG;TA
a19938	RG4	RLG2	83	17.069	<lmxll>	0	23	34	14	2.12	1	-	1--11--00--10100--10110111--00010011--1--1--1010101--101111--0--01----101110010101--1	CAGCAAGCTTTGTAGGAATTAAATCAGAAAAAGTGGTCATCGTGGTGGCATCAAACGATTTGGC	10,T>C;10,T>C	C;T;C;T
a46021	RG4	RLG2	84	17.26	<lmxll>	0	23	34	14	2.12	1	-	1--11--00--11100--10110111--00010111--1--1--1010101--101111--0--00----100110010101--1	CAGCAAGTTCTGAATAAGCCTGCACTGAGATTTCTGATAGTAGTACCAATCCTTCTTTAAACAT	60,C>A;60,C>A	A;C;A;C
aRub57a-I	RG4	RLG2	84	17.26	<lmxll>	0	23	34	14	2.12	1	-	1--11--00--11100--10110111--00010111--1--1--1010101--101111--0--00----100110010101--1	#N/A	#N/A	#N/A
a203913	RG4	RLG2	84	17.26	<lmxll>	1	23	34	14	2.12	1	-	1--11--00--11100--10110111--00010111--1--1--1010101--101111--0--00----100110010101--1	CTGCTAGGTTTGTAGCCAATAGTCACATCATAAACTGCAGTACACAGAAAAACCAAGTACAGTG	17,A>G;17,A>G	A;G;A;G
a16574	RG4	RLG2	84	17.26	<lmxll>	0	23	34	14	2.12	1	-	1--11--00--11100--10110111--00010111--1--1--1010101--101111--0--00----100110010101--1	CTGCAATACTTCTTTTCCTTCTAGAAATTCTTATTTTCGGTGCCATATCTACGAAATATATACA	32,A>G;32,A>G	A;G;A;G
a98000	RG4	RLG2	84	17.26	<lmxll>	0	23	34	14	2.12	1	-	1--11--00--11100--10110111--00010111--1--1--1010101--101111--0--00----100110010101--1	CTGCCCCATGAACCCAGGCTACAGATTCAGCAGGTGGTTCGGGCATGACAACTGAAAGACCAGT	61,G>A;61,G>A	A;G;A;G
a132080	RG4	RLG2	84	17.26	<lmxll>	1	23	34	14	2.12	1	-	1--11--00--11100--10110111--00010111--1--1--1010101--101111--0--00----100110010101--1	CTGCAATAATGTTCTGGAGGTCTATAACTTTTCCCTTAATGAAGTGGCTGAGTTTATTGTCAAA	17,G>A;17,G>A	A;G;A;G
a5935	RG4	RLG2	84	17.26	<lmxll>	0	23	34	14	2.12	1	-	1--11--00--11100--10110111--00010111--1--1--1010101--101111--0--00----100110010101--1	CAGCAGGGGAAAGGATTAATGGGTTCTGCTGTCTTGTAAATAACTACAAACTAGTGCACCAACA	46,T>C;46,T>C	C;T;C;T
a20740	RG4	RLG2	84	17.26	<lmxll>	1	23	34	14	2.12	1	-	1--11--00--11100--10110111--00010111--1--1--1010101--101111--0--00----100110010101--1	CAGCACCACTTCTCAATCTGAAGAAAGAGCCACTGCAAAGGGTTTACAAGTTCATCTTCTGAAG	38,A>C;38,A>C	A;C;A;C
a97850	RG4	RLG2	84	17.26	<lmxll>	0	23	34	14	2.12	1	-	1--11--00--11100--10110111--00010111--1--1--1010101--101111--0--00----100110010101--1	CTGCTCAGGAACAATTTCAAGAGCTTTAACTTCACATGTTCTCCTCATCGATTAAAGAAAATTG	38,C>T;38,C>T	C;T;C;T
a49298	RG4	RLG2	84	17.26	<lmxll>	0	23	34	14	2.12	1	-	1--11--00--11100--10110111--00010111--1--1--1010101--101111--0--00----100110010101--1	CAGCTTCTCTTGCTTCTCGAGCACTTGCTTTGTCAGTCTTGTGAAGAAGTACTTCCATTTCCTT	4,T>C;4,T>C	C;T;C;T
a222875	RG4	RLG2	84	17.26	<lmxll>	0	23	34	14	2.12	1	-	1--11--00--11100--10110111--00010111--1--1--1010101--101111--0--00----100110010101--1	CTGCAAAATAATTCTCCTATTTGCTCTTTTGAGGTCTTTATCCACATAAATGAAGTAGGTGTTT	41,C>T;41,C>T	C;T;C;T
a126659	RG4	RLG2	84	17.26	<lmxll>	1	23	34	14	2.12	1	-	1--11--00--11100--10110111--00010111--1--1--1010101--101111--0--00----100110010101--1	CTGCAGAGAAAATGCGGGAAAGCAACACAAAGTTTTGAATTTTGTTCTGGGTTTTCTTTGCTTA	61,T>C;61,T>C	C;T;C;T
a139305	RG4	RLG2	84	17.26	<lmxll>	0	23	34	14	2.12	1	-	1--11--00--11100--10110111--00010111--1--1--1010101--101111--0--00----100110010101--1	CAGCCATGCTACAACAAGCGACTCTGTTGATGGTGAATCCAGCCATATTCCTTTAGTACAGCAA	50,C>A;50,C>A	A;C;A;C
a133831	RG4	RLG2	85	17.463	<lmxll>	1	24	33	14	1.42	1	-	1--11--00--11100--10010111--00010111--1--1--1010101--101111--0--00----100110010101--1	CAGCTGATGGCTGAGTCGTTTGTGCGGAAGAGCTTCCATCTACACTTGATGACACTGCAGGTGG	4,T>C;4,T>C	C;T;C;T
a15448	RG4	RLG2	86	17.558	<lmxll>	1	25	32	14	0.86	1	-	1--11--00--10100--10110111--00010011--1--1--1010101--101111--0--00----100110010101--1	CTGCTTGATGAATATGACAGCTCTAAATGAAGCCCTAACCTCAGAGGTCCAACGTTTGAAGCTT	48,T>C;48,T>C	C;T;C;T
a72969	RG4	RLG2	87	17.866	<lmxll>	1	24	33	14	1.42	1	-	1--11--00--10100--10110111--00010011--1--1--1010101--101111--0--01----100110010101--1	CAGCAAGAAGAACTTTGGTTTGAGCCTTTGTACTCGAATTTGGTGGCTAGGTTGGCATGTCTTT	18,T>G;18,T>G	G;T;G;T
a68078	RG4	RLG2	88	18.664	<lmxll>	1	25	32	14	0.86	1	-	1--11--00--11100--10110111--00010011--1--1--1010101--101101--0--00----100110010101--1	CTGCTATGAGGTCCAAAACTTTTAGTGGTCAGGGTGGAGATAATCACAAGATGCGCCCTTCTTG	33,A>G;33,A>G	A;G;A;G
a174363	RG4	RLG2	89	18.721	<lmxll>	0	24	33	14	1.42	1	-	1--11--00--11100--10110111--00010011--1--1--1010101--101101--0--01----100110010101--1	CAGCAGAAAAATTACAATTCACTTATCATCGCCATCACAAAATGATCAAGAAGTGAAAAACCAA	31,C>T;31,C>T	C;T;C;T
a9635	RG4	RLG2	90	19.276	<lmxll>	0	25	32	14	0.86	1	-	1--11--00--10100--10110111--00010011--1--1--1010101--101101--0--01----100110010101--1	CAGCAGATTATGTTGTTGGTGACAGCTTGGGCTGGACTCTTCCCCCCAACACCTCCTTCTATTC	12,T>A;12,T>A	A;T;A;T
a6224	RG4	RLG2	91	19.431	<lmxll>	0	24	33	14	1.42	1	-	1--11--00--11100--10110111--00010111--1--1--1010101--101101--0--00----100110010101--1	CTGCTCTCAGGTCGTCACTGGACTCACTGCATAGCCTAGAAGAAGCATTCACCAAAGTCATCGA	13,G>T;13,G>T	G;T;G;T
a215948	RG4	RLG2	91	19.431	<lmxll>	0	24	33	14	1.42	1	-	1--11--00--11100--10110111--00010111--1--1--1010101--101101--0--00----100110010101--1	CAGCCATGAACCAATCGCATCCATATACATAACCTACCCTCATCCCATTTACACTTTTATCATC	58,C>A;58,C>A	A;C;A;C
a191449	RG4	RLG2	91	19.431	<lmxll>	0	24	33	14	1.42	1	-	1--11--00--11100--10110111--00010111--1--1--1010101--101101--0--00----100110010101--1	CAGCAGCGTGATGATGACTGGGCTAAGAGCAGCGGTGCGACAGAGAGATGTGGAATGGGCTTCA	17,C>T;17,C>T	C;T;C;T
a117095	RG4	RLG2	91	19.431	<lmxll>	1	24	33	14	1.42	1	-	1--11--00--11100--10110111--00010111--1--1--1010101--101101--0--00----100110010101--1	CTGCTTAAAATGTGGGGGGCAATCAGTAAAGCTTTTCCACTGCCCAGGAGGTGCCTTCCTGCAT	44,C>G;44,C>G	C;G;C;G
a89700	RG4	RLG2	91	19.431	<lmxll>	1	24	33	14	1.42	1	-	1--11--00--11100--10110111--00010111--1--1--1010101--101101--0--00----100110010101--1	CTGCTTGATGCATCAGTGGGCGATGGATTCCACCTCCAAGTCCACTGTCACTTTTGTATGACGT	4,G>T;4,G>T	G;T;G;T
a231479	RG4	RLG2	91	19.431	<lmxll>	0	24	33	14	1.42	1	-	1--11--00--11100--10110111--00010111--1--1--1010101--101101--0--00----100110010101--1	CAGCTTGAAATTCCAGACATCGACACTTCAATCTCGAGCCCATGCTCTCTGTTACGCGCACCTC	51,C>T;51,C>T	C;T;C;T
a231143	RG4	RLG2	91	19.431	<lmxll>	0	24	33	14	1.42	1	-	1--11--00--11100--10110111--00010111--1--1--1010101--101101--0--00----100110010101--1	CTGCATTTGGTAACATGGCAACAAAATTGGACAGCAAAGTTGTGACAGTGCGGAGGAGACAGAT	51,G>A;51,G>A	A;G;A;G
a156091	RG4	RLG2	91	19.431	<lmxll>	1	24	33	14	1.42	1	-	1--11--00--11100--10110111--00010111--1--1--1010101--101101--0--00----100110010101--1	CTGCTATCTTCAATCTGTTGTCCAACATGACACACTTGGTTTCCTCGTTGATAAGAGGAACATA	36,T>A;36,T>A;54,G>C;54,G>C	AC;TG;AC;TG
a121210	RG4	RLG2	91	19.431	<lmxll>	1	24	33	14	1.42	1	-	1--11--00--11100--10110111--00010111--1--1--1010101--101101--0--00----100110010101--1	CTGCTAAGGTGGAAAAGAAGGAGCCGGCCATGTGAGGGAGGAATCTTGGCGAAGTGGTATGTGA	56,G>C;56,G>C	C;G;C;G
a148134	RG4	RLG2	91	19.431	<lmxll>	1	24	33	14	1.42	1	-	1--11--00--11100--10110111--00010111--1--1--1010101--101101--0--00----100110010101--1	CAGCAGCAAGGGTGGTGAAGACTTGAATTTCTGGGCAGAGAAGGCATGGCTCTTCGATGGTGAC	11,C>G;11,C>G	C;G;C;G
a133252	RG4	RLG2	91	19.431	<lmxll>	0	24	33	14	1.42	1	-	1--11--00--11100--10110111--00010111--1--1--1010101--101101--0--00----100110010101--1	CTGCCCAAGGACTTAGATCTTTTTCTCCATACCATTCAAATTTCTTAAGGTCAATAGCTGTTGA	26,A>C;26,A>C	A;C;A;C
a114327	RG4	RLG2	91	19.431	<lmxll>	0	24	33	14	1.42	1	-	1--11--00--11100--10110111--00010111--1--1--1010101--101101--0--00----100110010101--1	CAGCAAATTGTTTCGTAGACCGAATGGACAAGGTTTTGAAGCTGATGAAAGATGATCCTCTGGT	47,G>A;47,G>A	A;G;A;G
a190311	RG4	RLG2	91	19.431	<lmxll>	0	24	33	14	1.42	1	-	1--11--00--11100--10110111--00010111--1--1--1010101--101101--0--00----100110010101--1	CAGCTCGGGAATGTACAGTTAAGCGAATTCATGGAAACTGTTATATACATTCTGGTTGTAATGT	7,C>G;7,C>G	C;G;C;G
a176965	RG4	RLG2	91	19.431	<lmxll>	1	24	33	14	1.42	1	-	1--11--00--11100--10110111--00010111--1--1--1010101--101101--0--00----100110010101--1	CAGCTTCCTTTCCCTCCTCCATGGCCTCAGTCTCAATAGTCTCATCAACCATGTCAGTCACAAT	28,A>G;28,A>G	A;G;A;G
a218458	RG4	RLG2	91	19.431	<lmxll>	0	24	33	14	1.42	1	-	1--11--00--11100--10110111--00010111--1--1--1010101--101101--0--00----100110010101--1	CAGCATTACATGGTCTAACAGAATCTAATGAAGAAACATAATATTAAGCAGACCTGTAATGAAT	60,G>A;60,G>A	A;G;A;G
a52080	RG4	RLG2	91	19.431	<lmxll>	0	24	33	14	1.42	1	-	1--11--00--11100--10110111--00010111--1--1--1010101--101101--0--00----100110010101--1	CTGCCATGATAGGAGTGTCTGGCATCAACTGCGGAAATGGATTAATTGAAGGCTTAGGAATCTC	54,G>T;54,G>T	G;T;G;T
a14198	RG4	RLG2	91	19.431	<lmxll>	0	24	33	14	1.42	1	-	1--11--00--11100--10110111--00010111--1--1--1010101--101101--0--00----100110010101--1	CTGCTGTATGTGTTTGTTACAGTGGAAGCTCTCTCTAATTATTTTGATGACTCTTCACAGGATT	7,G>A;7,G>A	A;G;A;G
a244725	RG4	RLG2	92	19.677	<lmxll>	1	25	32	14	0.86	1	-	1--11--00--11100--10010111--00010111--1--1--1010101--101101--0--00----100110010101--1	CTGCTCATTTCAGATGCTATTTCTGCTCCCCCATGAGGGCTAGATTGTTCATAGCTCTTGTTCC	4,T>C;4,T>C;43,A>C;43,A>C	CC;TA;CC;TA
a74533	RG4	RLG2	93	20.049	<lmxll>	1	25	32	14	0.86	1	-	1--11--00--11100--10110111--00010111--1--1--1000101--101101--0--00----100110010101--1	CTGCAAATGGATTATCCTCGGGTTCAGATCAAGATGTGTGGTCTGCTGTACAAGAAAGGGCGCT	12,T>C;12,T>C	C;T;C;T
a126833	RG4	RLG2	93	20.049	<lmxll>	1	25	32	14	0.86	1	-	1--11--00--11100--10110111--00010111--1--1--1000101--101101--0--00----100110010101--1	CAGCGACTACCTCCCGCTCTTTGCAGTGGAAGGATAACGGGTCGGTGCTGAAAAAAAAAAAAAA	21,T>A;21,T>A;38,G>A;38,G>A	AA;TG;AA;TG
a185817	RG4	RLG2	94	21.013	<lmxll>	1	26	31	14	0.44	1	-	1--11--00--10100--10110111--00010111--1--1--1000101--101101--0--00----100110010101--1	CAGCATCCGATGTGCCTCGCCAGGGTTCTCTACGGAGATGGCAACTGCACATTCGAAAAGAAGA	57,G>A;57,G>A	A;G;A;G
a91925	RG4	RLG2	95	21.761	<lmxll>	1	22	35	14	2.96	1	-	1--11--00--10100--10111111--00010111--1--1--1010101--101111--0--00----101110010101--1	CTGCCGTCACAATATCCCCAGTCAAATCATTCACATAAATTGCAGATATTGGTGCTGGGAACTC	22,C>T;22,C>T	C;T;C;T
a109151	RG4	RLG2	96	23.146	<lmxll>	0	25	32	14	0.86	1	-	1--11--00--10100--00110111--00010011--1--1--1010101--101101--0--01----101110010101--1	CTGCTGAAGAAAGATCTGGAACTTCCGGAGACTCCATGTTTAAAGAAGGATTGGTACTACTATC	38,T>G;38,T>G	G;T;G;T
a177606	RG4	RLG2	97	23.621	<lmxll>	0	24	33	14	1.42	1	-	1--11--00--10100--10110111--00010111--1--1--1000101--101111--0--00----101110010101--1	CAGCAATCTAGAATTTTTGAAGAAGTTCATACTTCAGTGCGAGGTTTGACTGGGAAGGTGTTTT	52,T>G;52,T>G	G;T;G;T
a171359	RG4	RLG2	98	23.844	<lmxll>	0	25	32	14	0.86	1	-	1--11--00--10100--10110111--00010011--1--1--1000101--101111--0--00----101110010101--1	CTGCACTTCCATGTGTCCACATCCCACTTACAATTTCAATTGCTTTCTCCAATTTCCCATCGTT	13,C>T;13,C>T;61,A>G;61,A>G	CA;TG;CA;TG
a121308	RG4	RLG2	98	23.844	<lmxll>	0	25	32	14	0.86	1	-	1--11--00--10100--10110111--00010011--1--1--1000101--101111--0--00----101110010101--1	CAGCTAGCGGTATCTTACTGTAATTTGAGTTCCTGAGAAACTTAATCTAGATAGCACGTCCCAC	5,G>A;5,G>A	A;G;A;G
a144475	RG4	RLG2	99	24.724	<lmxll>	1	24	33	14	1.42	1	-	1--11--00--10100--10110111--00010011--1--1--1000101--101111--0--01----101110010101--1	CAGCTTATACCAGAGTTCCTTTCGACTGTCATCCAAGACCTGTATCAAGCAATCAGCAACGGAG	22,C>T;22,C>T;57,A>G;57,A>G	CA;TG;CA;TG
a76675	RG4	RLG2	99	24.724	<lmxll>	0	24	33	14	1.42	1	-	1--11--00--10100--10110111--00010011--1--1--1000101--101111--0--01----101110010101--1	CAGCCCTAGCTCAATCAGAAACTCACCCCTGTTCTTTGTTGGTTCAAGCCTCCACTAGTAGCTA	26,T>C;26,T>C	C;T;C;T
a51824	RG4	RLG2	99	24.724	<lmxll>	0	24	33	14	1.42	1	-	1--11--00--10100--10110111--00010011--1--1--1000101--101111--0--01----101110010101--1	CTGCTCAGCAATCCCTACATACAGAGAGAGAGAGAGAGAGAGAGGAAAGTTCAGACAAGCAAGC	39,A>G;39,A>G	A;G;A;G
a108801	RG4	RLG2	99	24.724	<lmxll>	0	24	33	14	1.42	1	-	1--11--00--10100--10110111--00010011--1--1--1000101--101111--0--01----101110010101--1	CTGCTTAGTATGCTTGATGGGTTCTGTGATACCGAGTTTTGGTATGTTGACCGGGGGATAATTG	53,A>G;53,A>G	A;G;A;G
a71080	RG4	RLG2	99	24.724	<lmxll>	0	24	33	14	1.42	1	-	1--11--00--10100--10110111--00010011--1--1--1000101--101111--0--01----101110010101--1	CTGCTCAGAAAGGCTTTATCAGAAAGTCCTAGCACCATTGCTTCAAGTGGGTCTGTTTGCACCA	46,T>G;46,T>G	G;T;G;T
a134075	RG4	RLG2	99	24.724	<lmxll>	0	24	33	14	1.42	1	-	1--11--00--10100--10110111--00010011--1--1--1000101--101111--0--01----101110010101--1	CTGCTGAGAACATTTTGTCCTTGGAACATGATAATACCGGGTGTTACGTCTTGCTTTCCAATAT	37,C>A;37,C>A	A;C;A;C
a13118	RG4	RLG2	99	24.724	<lmxll>	0	24	33	14	1.42	1	-	1--11--00--10100--10110111--00010011--1--1--1000101--101111--0--01----101110010101--1	CTGCTGTTGGTGACATTGCAATAGTCACAAACCGAACAAAGATTGTGGATTTCACTCAGCCATA	26,A>C;26,A>C	A;C;A;C
a58687	RG4	RLG2	99	24.724	<lmxll>	0	24	33	14	1.42	1	-	1--11--00--10100--10110111--00010011--1--1--1000101--101111--0--01----101110010101--1	CTGCTATATATTCGGACAGAAGTTGATCTCCCCGAACCAGATTGTTTATCACTTTGGACAATGA	1,A>T;1,A>T	A;T;A;T
a125046	RG4	RLG2	100	25.987	<lmxll>	0	26	31	14	0.44	1	-	1--11--00--10100--00110111--00010011--1--1--1000101--101101--0--01----101110010101--1	CAGCAGTTGTGGATTGTGATCAGCGCGAGCAGGAACTGAAAGCATTCGACGAAAGCAAAGCTGG	17,G>A;17,G>A	A;G;A;G
a55557	RG4	RLG2	100	25.987	<lmxll>	0	26	31	14	0.44	1	-	1--11--00--10100--00110111--00010011--1--1--1000101--101101--0--01----101110010101--1	CAGCTGTAAGGGCAAGTACAACAGCATGGGAAAGCCGGACTGATGCAATGTGTATGTTTTGCAG	40,T>C;40,T>C	C;T;C;T
a122124	RG4	RLG2	100	25.987	<lmxll>	0	26	31	14	0.44	1	-	1--11--00--10100--00110111--00010011--1--1--1000101--101101--0--01----101110010101--1	CTGCTCAGCTTGGGCAAAGAACTCGTCCATATCAAGTGCGGTTGGAATAGTTCTCTGTGTCTCA	57,T>A;57,T>A	A;T;A;T
a95689	RG4	RLG2	100	25.987	<lmxll>	0	26	31	14	0.44	1	-	1--11--00--10100--00110111--00010011--1--1--1000101--101101--0--01----101110010101--1	CTGCATCTGATAAAAGTAAAGCTCTCCAACAACTAAAATGAAAGTGTACCTGCGAAATAGAAGT	31,G>A;31,G>A	A;G;A;G
a195768	RG4	RLG2	100	25.987	<lmxll>	0	26	31	14	0.44	1	-	1--11--00--10100--00110111--00010011--1--1--1000101--101101--0--01----101110010101--1	CAGCCACAAGAGAAAGCTTTCTCTGTGAACTTTTATCAAACACAGCACCTACACCTTTGGCAAT	47,T>C;47,T>C	C;T;C;T
a99200	RG4	RLG2	100	25.987	<lmxll>	0	26	31	14	0.44	1	-	1--11--00--10100--00110111--00010011--1--1--1000101--101101--0--01----101110010101--1	CTGCTGAGTGGCAGTTATTGAGGAAAAATGCAGAGCATCAACTTCACTTATGGAGTTGTATCCC	50,T>C;50,T>C	C;T;C;T
a182066	RG4	RLG2	100	25.987	<lmxll>	0	26	31	14	0.44	1	-	1--11--00--10100--00110111--00010011--1--1--1000101--101101--0--01----101110010101--1	CAGCACCAATAGAAAAAATGTAATCCCTGTGTCTTTCCCACAGCAGACATTCTCAGCGGTAGGC	27,T>C;27,T>C	C;T;C;T
a107229	RG4	RLG2	100	25.987	<lmxll>	1	26	31	14	0.44	1	-	1--11--00--10100--00110111--00010011--1--1--1000101--101101--0--01----101110010101--1	CTGCACTGTTTCTCTATTCTATATTATGGTCGTGGCAGAAATGATCATGCCTCTTGTCTGACCC	37,G>A;37,G>A	A;G;A;G
a66561	RG4	RLG2	100	25.987	<lmxll>	0	26	31	14	0.44	1	-	1--11--00--10100--00110111--00010011--1--1--1000101--101101--0--01----101110010101--1	CTGCATTGGCCTCCACAACAAAGGCACGTGTACTTGCCCCCACCCCACATTTTGCAGTGTCTTT	35,G>A;35,G>A;58,G>A;58,G>A	AA;GG;AA;GG
a125518	RG4	RLG2	100	25.987	<lmxll>	0	26	31	14	0.44	1	-	1--11--00--10100--00110111--00010011--1--1--1000101--101101--0--01----101110010101--1	CAGCTTTAGAAACGCATTCTAAATTCAAGATCTTTACATCTAAGGGGAATGAGGTGAATACTTA	13,C>G;13,C>G;43,A>G;43,A>G	CA;GG;CA;GG
a162606	RG4	RLG2	100	25.987	<lmxll>	0	26	31	14	0.44	1	-	1--11--00--10100--00110111--00010011--1--1--1000101--101101--0--01----101110010101--1	CAGCAACAACAACACTCATACCCTCCAACAAGTACCAGCACCAGTTTCTCTGCTTCCTCATTGC	21,C>T;21,C>T;22,C>T;22,C>T	CC;TT;CC;TT
a213954	RG4	RLG2	100	25.987	<lmxll>	0	26	31	14	0.44	1	-	1--11--00--10100--00110111--00010011--1--1--1000101--101101--0--01----101110010101--1	CAGCTTGAGATGAATGAATATTTACTTGGTAAGAAAAAAAAGGTGAAGGAGATTAGCAAACCAC	4,T>C;4,T>C;16,A>G;16,A>G	CG;TA;CG;TA
a184308	RG4	RLG2	100	25.987	<lmxll>	0	26	31	14	0.44	1	-	1--11--00--10100--00110111--00010011--1--1--1000101--101101--0--01----101110010101--1	CTGCCCCATCAGGAGTCTTGTAGTCAAGAACCTCATCAGCCCCTAAGCTCCTCACCAATTCCAT	13,G>A;13,G>A	A;G;A;G
a229797	RG4	RLG2	100	25.987	<lmxll>	0	26	31	14	0.44	1	-	1--11--00--10100--00110111--00010011--1--1--1000101--101101--0--01----101110010101--1	CTGCCAAATTGTTTGGTGTAAAGACACTGCAAAATGTGGGGTGGGGGCAAGTACACGTGCCTTT	24,C>T;24,C>T;47,C>T;47,C>T	CC;TT;CC;TT
a200641	RG4	RLG2	100	25.987	<lmxll>	0	26	31	14	0.44	1	-	1--11--00--10100--00110111--00010011--1--1--1000101--101101--0--01----101110010101--1	CTGCTGGTCATCTTGTTAGGAGTCACATGAAGTACAACAGATCCAGCAAAGATGTCTCAACAAT	18,A>G;18,A>G	A;G;A;G
a156224	RG4	RLG2	100	25.987	<lmxll>	0	26	31	14	0.44	1	-	1--11--00--10100--00110111--00010011--1--1--1000101--101101--0--01----101110010101--1	CAGCCCCTGGTTTCCCTGGTTCACCTTATGCCATCGACTTTAAGTTGACTGTTCCTGAGTCATC	34,T>C;34,T>C	C;T;C;T
a209774	RG4	RLG2	100	25.987	<lmxll>	1	26	31	14	0.44	1	-	1--11--00--10100--00110111--00010011--1--1--1000101--101101--0--01----101110010101--1	CAGCACTGCAAAATTCAGGTAATAAAAGGATTGAATTGAATGTCTAAAACAACCAGCAATCCAA	53,C>T;53,C>T	C;T;C;T
a199161	RG4	RLG2	100	25.987	<lmxll>	0	26	31	14	0.44	1	-	1--11--00--10100--00110111--00010011--1--1--1000101--101101--0--01----101110010101--1	CAGCGGCCGATGTAAAAACGCTTCCCAATCGATACTTGTCCATAGCTACTAGTGGAGGCTTGAA	13,A>G;13,A>G	A;G;A;G
a51236	RG4	RLG2	100	25.987	<lmxll>	1	26	31	14	0.44	1	-	1--11--00--10100--00110111--00010011--1--1--1000101--101101--0--01----101110010101--1	CTGCAACCCCTGCACTTGTGCTAGGAGCGCTGTCACCACTGGGGTTGGCAAGGCCTACTGCAAG	20,T>C;20,T>C	C;T;C;T
a215048	RG4	RLG2	101	26.639	<lmxll>	1	23	34	14	2.12	1	-	1--11--00--10100--00111111--00010011--1--1--1010101--101111--0--00----111110010101--1	CAGCAACGAGCACTAACTTCCTCACAAACCCCCAAATCCCTTCTCTATCCCCAAACACAACCAC	42,C>A;42,C>A	A;C;A;C
a156018	RG4	RLG2	102	27.498	<lmxll>	0	22	35	14	2.96	1	-	1--11--00--10100--00111111--00010011--1--1--1010101--101111--0--01----111110010101--1	CAGCCTGTGTCGGATGAAATCGATCCCAGAACAAGTATTGATCGCGATTTGAACAAAGATTAGC	31,C>A;31,C>A	A;C;A;C
a210214	RG4	RLG2	103	28.067	<lmxll>	1	23	34	14	2.12	1	-	1--11--00--10100--00111111--00010011--1--1--1000101--101111--0--01----111110010101--1	CAGCTCGTAGTGATCACGATCAGCACTGGCCTCGTCTTCACCGAAGCTTCTGCGGGTGGCTTTT	36,G>T;36,G>T;39,G>A;39,G>A	GG;TA;GG;TA
a229641	RG4	RLG2	104	29.617	<lmxll>	0	24	33	14	1.42	1	-	1--11--00--10100--00111111--00010011--1--1--1000101--101101--0--01----111110010101--1	CTGCAGTGTGAGTCATTTTTCGGTAAATGGCATTCACTCGAAAGTCCTTTGGACCCATCTCTCC	11,C>G;11,C>G	C;G;C;G
a54675	RG4	RLG2	104	29.617	<lmxll>	0	24	33	14	1.42	1	-	1--11--00--10100--00111111--00010011--1--1--1000101--101101--0--01----111110010101--1	CTGCACAATTGCTGTCTTTTCGAACTTTATGGGAACCCGAATCACTTGATCCACCGACTTGTTG	10,G>T;10,G>T	G;T;G;T
a12672	RG4	RLG2	104	29.617	<lmxll>	0	24	33	14	1.42	1	-	1--11--00--10100--00111111--00010011--1--1--1000101--101101--0--01----111110010101--1	CAGCTATCAACCTCTTGACTGCATTGGGGTTCCTTGTGGCGTTTGCTTTGCTGAAAAAAAAAAA	28,G>T;28,G>T	G;T;G;T
a272903	RG4	RLG2	104	29.617	<lmxll>	1	24	33	14	1.42	1	-	1--11--00--10100--00111111--00010011--1--1--1000101--101101--0--01----111110010101--1	CTGCAACAGAGAGAGAGTCATTAACTAAACAAGTAACCAACAACAATGTGATAATAGTACTGCA	63,A>G;63,A>G	A;G;A;G
a235146	RG4	RLG2	105	30.515	<lmxll>	0	25	32	14	0.86	1	-	1--11--00--10110--00110111--00010011--1--1--1000101--101101--0--01----101110010101--1	CTGCTCTTCAGCCGGAGTTAGATCACTTTGAGGCTTGCTTGGAAGCTCTGAATTCACTTGACGA	19,A>G;19,A>G	A;G;A;G
a2205	RG4	RLG2	105	30.515	<lmxll>	0	25	32	14	0.86	1	-	1--11--00--10110--00110111--00010011--1--1--1000101--101101--0--01----101110010101--1	CTGCAAGGATCTTGTGTTCATCTGAGCACCATTGGAAGTTAAGTCGACATCAGGGACATCAGGG	49,A>T;49,A>T	A;T;A;T
a147363	RG4	RLG2	105	30.515	<lmxll>	0	25	32	14	0.86	1	-	1--11--00--10110--00110111--00010011--1--1--1000101--101101--0--01----101110010101--1	CTGCGCTTCATGACTGGCGAGGGCGAAGATTCCTCTTTGTAAAACGACGAGTCCAGCACCGAGA	23,C>T;23,C>T	C;T;C;T
a59680	RG4	RLG2	105	30.515	<lmxll>	0	25	32	14	0.86	1	-	1--11--00--10110--00110111--00010011--1--1--1000101--101101--0--01----101110010101--1	CTGCATAAAGGGATTTGTCATTTTAAGCAAACAGTTGCCAGTCTAATGTTACTTTCGATTATGC	12,A>C;12,A>C	A;C;A;C
a128585	RG4	RLG2	105	30.515	<lmxll>	0	25	32	14	0.86	1	-	1--11--00--10110--00110111--00010011--1--1--1000101--101101--0--01----101110010101--1	CAGCTCGAAATGTCCGAAGACATCCGGCTCGGCTCCCCCGACGACGCCTCCAACAATTTGGACT	24,A>C;24,A>C;57,C>T;57,C>T	AC;CT;AC;CT
a129110	RG4	RLG2	105	30.515	<lmxll>	0	25	32	14	0.86	1	-	1--11--00--10110--00110111--00010011--1--1--1000101--101101--0--01----101110010101--1	CAGCCTCTGAATGCTTCTCATTTGTCCTTGCAATGAATATGTCCCAGAAAACAGACCACCATTC	16,C>T;16,C>T	C;T;C;T
a213664	RG4	RLG2	105	30.515	<lmxll>	0	25	32	14	0.86	1	-	1--11--00--10110--00110111--00010011--1--1--1000101--101101--0--01----101110010101--1	CTGCTGTAACACTACACCTTAATTCCGTTCATGTTTCTCATTTTAATGTATCAACTCTGGGTTA	58,G>A;58,G>A	A;G;A;G
a148707	RG4	RLG2	105	30.515	<lmxll>	0	25	32	14	0.86	1	-	1--11--00--10110--00110111--00010011--1--1--1000101--101101--0--01----101110010101--1	CTGCACCTGCAATGTTGCCAGGTGCTCCGCTATCTCCATCTCCCGCCTTATCCCCAGATATTTC	35,C>T;35,C>T	C;T;C;T
a16644	RG4	RLG2	105	30.515	<lmxll>	0	25	32	14	0.86	1	-	1--11--00--10110--00110111--00010011--1--1--1000101--101101--0--01----101110010101--1	CAGCTGAGCAGTTTCCTTTTCTCTTTCTCAGTTCATTTTGTTAATATGAAGTCTCTCACAAAAA	1,A>T;1,A>T	A;T;A;T
a115258	RG4	RLG2	105	30.515	<lmxll>	0	25	32	14	0.86	1	-	1--11--00--10110--00110111--00010011--1--1--1000101--101101--0--01----101110010101--1	CTGCAGTAAAAGATCCAAAGTACATTGCTCCAGCTTATGCAGAAACCCAGCCCGAAACAGTTTT	58,G>A;58,G>A	A;G;A;G
a160208	RG4	RLG2	105	30.515	<lmxll>	0	25	32	14	0.86	1	-	1--11--00--10110--00110111--00010011--1--1--1000101--101101--0--01----101110010101--1	CAGCATTTGTTTGTTTTTGCTGAAATAATCGGATTCATTGGCTTTAGGGTACTAGACTACTAGC	24,G>A;24,G>A	A;G;A;G
a197228	RG4	RLG2	105	30.515	<lmxll>	0	25	32	14	0.86	1	-	1--11--00--10110--00110111--00010011--1--1--1000101--101101--0--01----101110010101--1	CTGCTGAGTTGAAGTTCTACATGGAAGACCCCGACAATTACGAAACCATCTCCATGGTTTTCAA	12,C>A;12,C>A	A;C;A;C
a195370	RG4	RLG2	105	30.515	<lmxll>	0	25	32	14	0.86	1	-	1--11--00--10110--00110111--00010011--1--1--1000101--101101--0--01----101110010101--1	CAGCTCTGAATAGCCCATCTGGTCGGAAATACGATGCGGTGATCCACTGTTCAACAGGCATTCC	40,G>C;40,G>C;50,T>G;50,T>G	CG;GT;CG;GT
a121506	RG4	RLG2	105	30.515	<lmxll>	0	25	32	14	0.86	1	-	1--11--00--10110--00110111--00010011--1--1--1000101--101101--0--01----101110010101--1	CTGCTGTGAAACCCTAATTTTCGCCACTTTGAAGTTTGAGAAAATTAGGGTTTTTGGTTTGTGA	28,T>G;28,T>G	G;T;G;T
a274976	RG4	RLG2	105	30.515	<lmxll>	0	25	32	14	0.86	1	-	1--11--00--10110--00110111--00010011--1--1--1000101--101101--0--01----101110010101--1	CAGCAGGAAATTGAAAGGTAGGAGCTTTTTTCGTTTTCTTTGTATTCATGTAATTTTCTAGTTC	31,C>T;31,C>T;41,G>T;41,G>T	CG;TT;CG;TT
a105197	RG4	RLG2	105	30.515	<lmxll>	0	25	32	14	0.86	1	-	1--11--00--10110--00110111--00010011--1--1--1000101--101101--0--01----101110010101--1	CAGCGGAGTTGTACCTGGACGTCCTTAATTTGTTCCTCTCTCTGAGTGATCTCTTACGCGGCGG	56,C>A;56,C>A	A;C;A;C
a107856	RG4	RLG2	105	30.515	<lmxll>	0	25	32	14	0.86	1	-	1--11--00--10110--00110111--00010011--1--1--1000101--101101--0--01----101110010101--1	CAGCTGTGTTGCATTTCTGATTTCCTTGAAATGACTGAAGAGTTCTCTAAAGATAATCTTGGCT	14,A>T;14,A>T	A;T;A;T
a130688	RG4	RLG2	105	30.515	<lmxll>	0	25	32	14	0.86	1	-	1--11--00--10110--00110111--00010011--1--1--1000101--101101--0--01----101110010101--1	CTGCGGACCGAGTCGACGGAAGCTTGTACGAGCTTTTGACCTTGGCGAGCTTATCGGAGCTCAC	1,A>T;1,A>T	A;T;A;T
a168192	RG4	RLG2	105	30.515	<lmxll>	1	25	32	14	0.86	1	-	1--11--00--10110--00110111--00010011--1--1--1000101--101101--0--01----101110010101--1	CAGCAATTGAGAAGGCTCAAGCAGAGCTTAGGTATGGTTTTTTTATTATTCCTTTTTTAAACCT	55,C>T;55,C>T	C;T;C;T
a12432	RG4	RLG2	105	30.515	<lmxll>	0	25	32	14	0.86	1	-	1--11--00--10110--00110111--00010011--1--1--1000101--101101--0--01----101110010101--1	CAGCCGCCCAAGAAGACGAAGAGGACGAAGACGAGGAAGAAGACGACCAGGACGACGAAGCAGA	46,T>C;46,T>C	C;T;C;T
a224852	RG4	RLG2	105	30.515	<lmxll>	0	25	32	14	0.86	1	-	1--11--00--10110--00110111--00010011--1--1--1000101--101101--0--01----101110010101--1	CTGCCTAGACCATATTAATTCCAAATCAGACTTCCTATGCATCTTTGCAGTTCTCTAGAAAAGA	9,T>C;9,T>C;47,G>C;47,G>C	CC;TG;CC;TG
a3265	RG4	RLG2	105	30.515	<lmxll>	0	25	32	14	0.86	1	-	1--11--00--10110--00110111--00010011--1--1--1000101--101101--0--01----101110010101--1	CAGCTGAGTCATGGGGCTTCTTTCAGTTAGTCAACCATGGAATTCCGCTTGGTGTTATGGAGGA	31,C>G;31,C>G;55,T>C;55,T>C	CT;GC;CT;GC
a91458	RG4	RLG2	105	30.515	<lmxll>	0	25	32	14	0.86	1	-	1--11--00--10110--00110111--00010011--1--1--1000101--101101--0--01----101110010101--1	CAGCTCTCCGACAGCCGCTTGATTACACATTAGTATGGAGCCCTGATGACGGGAATGAGGAAAG	16,G>A;16,G>A	A;G;A;G
a30037	RG4	RLG2	105	30.515	<lmxll>	0	25	32	14	0.86	1	-	1--11--00--10110--00110111--00010011--1--1--1000101--101101--0--01----101110010101--1	CTGCAATCGGAGTTGTTATTTTTTCAATGGCCTCTAGGCCTTCCTTTGAAAGACGAAGTTTTGT	54,G>A;54,G>A	A;G;A;G
a118448	RG4	RLG2	105	30.515	<lmxll>	0	25	32	14	0.86	1	-	1--11--00--10110--00110111--00010011--1--1--1000101--101101--0--01----101110010101--1	CTGCAGGAGGTACTGTTTTCAACAGTAAGGAAGAAGCGCTGGAAGCAAGTTATCATGAAAAGGG	36,T>C;36,T>C	C;T;C;T
a193469	RG4	RLG2	105	30.515	<lmxll>	0	25	32	14	0.86	1	-	1--11--00--10110--00110111--00010011--1--1--1000101--101101--0--01----101110010101--1	CAGCCATGGTCGACGTTTAAACCGAAAAAAGGAAGCGTAATTCCAAAAAAGAGGAGGTTAGTAA	34,T>G;34,T>G	G;T;G;T
a119332	RG4	RLG2	105	30.515	<lmxll>	1	25	32	14	0.86	1	-	1--11--00--10110--00110111--00010011--1--1--1000101--101101--0--01----101110010101--1	CTGCAATATCTATCATTTTCATAATGTGCTCCCGGACATTCCCTGAACCATTATACTTCATGTT	37,A>G;37,A>G;62,T>C;62,T>C	AT;GC;AT;GC
a90066	RG4	RLG2	105	30.515	<lmxll>	1	25	32	14	0.86	1	-	1--11--00--10110--00110111--00010011--1--1--1000101--101101--0--01----101110010101--1	CAGCTCATCACAAGATCAAATGTGATGTGGTCATTGTTGGTTCTGGTTGTGGTGGAGGAGTTGC	28,C>G;28,C>G	C;G;C;G
a33791	RG4	RLG2	105	30.515	<lmxll>	0	25	32	14	0.86	1	-	1--11--00--10110--00110111--00010011--1--1--1000101--101101--0--01----101110010101--1	CTGCAAGACGGTTGTATATTGAAAGAAAAAAGAAAACAAGAAGAAATGGAGTAACCAAGCACAT	10,G>C;10,G>C;20,G>T;20,G>T	CT;GG;CT;GG
a200429	RG4	RLG2	105	30.515	<lmxll>	0	25	32	14	0.86	1	-	1--11--00--10110--00110111--00010011--1--1--1000101--101101--0--01----101110010101--1	CAGCAGATTCAAAAACAAAATGATTTCTATACATACAACTAGCTAGAATAACCCTACAAATAGG	21,C>G;21,C>G;25,C>T;25,C>T	CC;GT;CC;GT
a13237	RG4	RLG2	105	30.515	<lmxll>	1	25	32	14	0.86	1	-	1--11--00--10110--00110111--00010011--1--1--1000101--101101--0--01----101110010101--1	CAGCATCTGATGTGGACAGCATTGTTGATGAGGAAAAAGATGCAACTGGAAAATATGGCTATAG	54,C>A;54,C>A	A;C;A;C
a123191	RG4	RLG2	105	30.515	<lmxll>	0	25	32	14	0.86	1	-	1--11--00--10110--00110111--00010011--1--1--1000101--101101--0--01----101110010101--1	CAGCTAGTTACTGTACATTTGACACAAGAAAAACAACAGAAAACTAGAATCAATCAAGATTATA	5,A>G;5,A>G	A;G;A;G
a149359	RG4	RLG2	105	30.515	<lmxll>	0	25	32	14	0.86	1	-	1--11--00--10110--00110111--00010011--1--1--1000101--101101--0--01----101110010101--1	CAGCAATGCAGTATTTGTCTTGGTGATCTAATCAGTTTTTTTCTGTATTCTAAAGCTACAAAAT	37,T>G;37,T>G	G;T;G;T
a155394	RG4	RLG2	105	30.515	<lmxll>	1	25	32	14	0.86	1	-	1--11--00--10110--00110111--00010011--1--1--1000101--101101--0--01----101110010101--1	CTGCCATGCCTTGGATTATTTTCTCAATTTTTGACCTTGCATCTACATCCAAGGGCTTTTCAGC	52,C>G;52,C>G	C;G;C;G
a62995	RG4	RLG2	105	30.515	<lmxll>	0	25	32	14	0.86	1	-	1--11--00--10110--00110111--00010011--1--1--1000101--101101--0--01----101110010101--1	CTGCTTCATAATTGTGTAAAAAGTAAAAACCCTTCTAATTCTTTCAACTTCTAAGAACTTTTGG	54,G>A;54,G>A	A;G;A;G
a33628	RG4	RLG2	105	30.515	<lmxll>	0	25	32	14	0.86	1	-	1--11--00--10110--00110111--00010011--1--1--1000101--101101--0--01----101110010101--1	CTGCTGTGTTGAAATTGAATTACTGCTTTGATATTTATGTGGCAAATTCTCTGCTTGCTATGTA	7,A>G;7,A>G	A;G;A;G
a225616	RG4	RLG2	105	30.515	<lmxll>	0	25	32	14	0.86	1	-	1--11--00--10110--00110111--00010011--1--1--1000101--101101--0--01----101110010101--1	CTGCATGACCAAGCTTCAGATACGATGTTAAAGAGGATTATAGTCATTGATGACTGATGAGTTT	23,C>G;23,C>G;24,T>A;24,T>A	CT;GA;CT;GA
a81246	RG4	RLG2	105	30.515	<lmxll>	0	25	32	14	0.86	1	-	1--11--00--10110--00110111--00010011--1--1--1000101--101101--0--01----101110010101--1	CAGCAGGGTCGTAGTAACGCAGTTAAAGTACATAATGTGACGTACAGAAACATAACCGGGACGG	45,A>C;45,A>C;51,A>G;51,A>G	AA;CG;AA;CG
a122970	RG4	RLG2	105	30.515	<lmxll>	0	25	32	14	0.86	1	-	1--11--00--10110--00110111--00010011--1--1--1000101--101101--0--01----101110010101--1	CAGCTATATTTCTTCAAAACCCTATAAGGTATTACCGATCTCTACATGTGAAGAAGGATATCAT	36,G>A;36,G>A;49,G>C;49,G>C	AC;GG;AC;GG
a204087	RG4	RLG2	105	30.515	<lmxll>	1	25	32	14	0.86	1	-	1--11--00--10110--00110111--00010011--1--1--1000101--101101--0--01----101110010101--1	CAGCTCCCTGAGTTCCCAGCACCAATATCTGCAATTTATGTGAATGATTTGACTGGGGATATTG	50,A>G;50,A>G	A;G;A;G
a27862	RG4	RLG2	105	30.515	<lmxll>	0	25	32	14	0.86	1	-	1--11--00--10110--00110111--00010011--1--1--1000101--101101--0--01----101110010101--1	CAGCTATTTATCTGGCATAAGTTCTCGAAGAGATGTAAAGAAAGACAGGCAGAGCATATGACTA	53,A>G;53,A>G	A;G;A;G
a176557	RG4	RLG2	105	30.515	<lmxll>	1	25	32	14	0.86	1	-	1--11--00--10110--00110111--00010011--1--1--1000101--101101--0--01----101110010101--1	CTGCGCCTTCAAATCTGTCTCCCACCCATCTTACACAGCCCTCCTCTACACTCTACCCGCACTC	33,C>T;33,C>T;61,C>T;61,C>T	CC;TT;CC;TT
a42923	RG4	RLG2	105	30.515	<lmxll>	1	25	32	14	0.86	1	-	1--11--00--10110--00110111--00010011--1--1--1000101--101101--0--01----101110010101--1	CTGCATTACTAAAATTGCTGGTTGCTAGCAGAAAAGAAAAAGTGAAATTTGCGAATTGTCTCCT	29,A>G;29,A>G	A;G;A;G
a137956	RG4	RLG2	105	30.515	<lmxll>	1	25	32	14	0.86	1	-	1--11--00--10110--00110111--00010011--1--1--1000101--101101--0--01----101110010101--1	CTGCTGATGTATTCCCCCAACAAAAGTATGATGTGTTCCTTAGTTTCAGAGGTTCGGACACCCG	22,A>C;22,A>C	A;C;A;C
a78024	RG4	RLG2	105	30.515	<lmxll>	1	25	32	14	0.86	1	-	1--11--00--10110--00110111--00010011--1--1--1000101--101101--0--01----101110010101--1	CAGCTTCCAAGAAATAACCAATACTGCCATTGCCTCCTAGACTGTAACTTTCATCAATTGGTGC	10,A>G;10,A>G;58,C>T;58,C>T	AC;GT;AC;GT
a50268	RG4	RLG2	105	30.515	<lmxll>	0	25	32	14	0.86	1	-	1--11--00--10110--00110111--00010011--1--1--1000101--101101--0--01----101110010101--1	CAGCTTCTGTTTCCACCTCCTTAAGCTGTCATCATCCTGTTAAACACAAGTCACGTCAAAATTA	60,A>C;60,A>C	A;C;A;C
a131423	RG4	RLG2	105	30.515	<lmxll>	1	25	32	14	0.86	1	-	1--11--00--10110--00110111--00010011--1--1--1000101--101101--0--01----101110010101--1	CTGCATGTCACATAGAACTTATCATGTTAACCATCAAAAGGGATATGCACTGATCATAAAATAC	48,A>G;48,A>G	A;G;A;G
a138439	RG4	RLG2	105	30.515	<lmxll>	0	25	32	14	0.86	1	-	1--11--00--10110--00110111--00010011--1--1--1000101--101101--0--01----101110010101--1	CAGCAAACCTACTATAAGGTTCTTTGGCTTGTGATCTTCCTATTTGTAGGGTTATTCTAGCTAG	30,C>G;30,C>G	C;G;C;G
a140009	RG4	RLG2	105	30.515	<lmxll>	0	25	32	14	0.86	1	-	1--11--00--10110--00110111--00010011--1--1--1000101--101101--0--01----101110010101--1	CAGCAAGGTCTTACCAGTAAGTGACTCGACATTATCAACCTCGACTAACACAAATCATGACCCT	30,A>G;30,A>G	A;G;A;G
a118990	RG4	RLG2	106	31.155	<lmxll>	0	23	34	14	2.12	1	-	1--11--00--10110--00111111--00010011--1--1--1000101--101101--0--01----111110010101--1	CTGCTTCATGGGTGTGCACAAGTATAGGTAACGTTGCAGGACGCTCCAACGTATACAGAGTAAG	23,G>A;23,G>A	A;G;A;G
a68781	RG4	RLG2	106	31.155	<lmxll>	0	23	34	14	2.12	1	-	1--11--00--10110--00111111--00010011--1--1--1000101--101101--0--01----111110010101--1	CTGCTATCTGCAGTATAGGACTATCATCTTAGTCCCCAAAAGCAAGTGACATTCTGGGGGCAGG	28,T>C;28,T>C	C;T;C;T
a152818	RG4	RLG2	107	32.246	<lmxll>	0	24	33	14	1.42	1	-	1--11--00--10110--00110111--00010011--1--1--1000101--101101--0--01----111110010101--1	CAGCAGATGTGGTGTATGGAGTTACAGCTTTGCTTGAATCGTTTATTGAGTCAGATGGTTCTTG	22,C>T;22,C>T;49,A>G;49,A>G	CA;TG;CA;TG
a137198	RG4	RLG2	107	32.246	<lmxll>	0	24	33	14	1.42	1	-	1--11--00--10110--00110111--00010011--1--1--1000101--101101--0--01----111110010101--1	CAGCATGATGATGCTAACAGATCGAGGCCTAGATATATAGTTAGTTTTGTTTGATAGGCGCAAA	55,A>G;55,A>G	A;G;A;G
a222907	RG4	RLG2	107	32.246	<lmxll>	0	24	33	14	1.42	1	-	1--11--00--10110--00110111--00010011--1--1--1000101--101101--0--01----111110010101--1	CTGCCGCCACAGAATCAGCACTTCTCTTGGTCCCAGCTGTGACATTAGCGCTGAAAAAAAAAAA	28,G>A;28,G>A	A;G;A;G
a197001	RG4	RLG2	107	32.246	<lmxll>	0	24	33	14	1.42	1	-	1--11--00--10110--00110111--00010011--1--1--1000101--101101--0--01----111110010101--1	CAGCCATTGTGTGTAAACCTGTCTGTTAGACAATCGAAGAGAACTTCATTTTGAGTCTTTTCAC	36,C>A;36,C>A	A;C;A;C
a86701	RG4	RLG2	107	32.246	<lmxll>	0	24	33	14	1.42	1	-	1--11--00--10110--00110111--00010011--1--1--1000101--101101--0--01----111110010101--1	CAGCCAGTTCGCGACGCCGCAAGGAGGCTCCTCCTTACTCTTATGGAGGTTTGTTAATTTGTTC	56,A>T;56,A>T	A;T;A;T
a178846	RG4	RLG2	107	32.246	<lmxll>	0	24	33	14	1.42	1	-	1--11--00--10110--00110111--00010011--1--1--1000101--101101--0--01----111110010101--1	CAGCCATATCATCACTCTCCAAATATCAGAATCTGAAGTCGATCCGGATCCACGTCCAGTGCCC	63,T>C;63,T>C	C;T;C;T
a118580	RG4	RLG2	107	32.246	<lmxll>	0	24	33	14	1.42	1	-	1--11--00--10110--00110111--00010011--1--1--1000101--101101--0--01----111110010101--1	CAGCTTGTTTCCAGAAACCCCAGAACTTAAATCAAAGAGGTTGACCATTCTTCCCAGGCATCCT	17,T>C;17,T>C;38,T>G;38,T>G	CG;TT;CG;TT
a203905	RG4	RLG2	107	32.246	<lmxll>	1	24	33	14	1.42	1	-	1--11--00--10110--00110111--00010011--1--1--1000101--101101--0--01----111110010101--1	CTGCTCCCATCAAACTTGATGCCTGAAATTGATGCTAGATTAATCGGAATAAATTGATGCCTTT	37,G>C;37,G>C	C;G;C;G
a49175	RG4	RLG2	107	32.246	<lmxll>	0	24	33	14	1.42	1	-	1--11--00--10110--00110111--00010011--1--1--1000101--101101--0--01----111110010101--1	CTGCAGAAGGCAACGAAATTCCAACAAGGAGGAGCAGAAGTAGAAGAAGCACTAGTAGTATGAA	19,T>C;19,T>C	C;T;C;T
a191664	RG4	RLG2	107	32.246	<lmxll>	0	24	33	14	1.42	1	-	1--11--00--10110--00110111--00010011--1--1--1000101--101101--0--01----111110010101--1	CAGCTCTTAAGAAGCTGGACAACAGCATCATTATTGTGGTGGAAGACGGTTTGAGAAGCAGAAA	30,C>T;30,C>T	C;T;C;T
a212989	RG4	RLG2	107	32.246	<lmxll>	0	24	33	14	1.42	1	-	1--11--00--10110--00110111--00010011--1--1--1000101--101101--0--01----111110010101--1	CTGCTGATCTGCGGACTGGCTGACGGCCAACATGTTGAAATCCGAGTCCAAATTGTTGGAGGCG	50,G>A;50,G>A	A;G;A;G
a103673	RG4	RLG2	107	32.246	<lmxll>	0	24	33	14	1.42	1	-	1--11--00--10110--00110111--00010011--1--1--1000101--101101--0--01----111110010101--1	CAGCTATGTGCAAGGTCAGCTCATAATGAGGATGCCTGTCTAAATTTCGAATCCCAGAACTTTA	60,A>T;60,A>T	A;T;A;T
a70527	RG4	RLG2	107	32.246	<lmxll>	0	24	33	14	1.42	1	-	1--11--00--10110--00110111--00010011--1--1--1000101--101101--0--01----111110010101--1	CAGCTGGTACCAATTTTGCAATTAAAGCATGAGATTTTGTATCAGATTCATGTCAAACTAAGAC	55,G>A;55,G>A	A;G;A;G
a213293	RG4	RLG2	107	32.246	<lmxll>	0	24	33	14	1.42	1	-	1--11--00--10110--00110111--00010011--1--1--1000101--101101--0--01----111110010101--1	CTGCTGTCTCTCAGACTAACCGCACAAACCAAACACACCCATTTCTCCAGAACGCACTGAACTT	15,C>G;15,C>G;21,G>C;21,G>C	CG;GC;CG;GC
a28050	RG4	RLG2	107	32.246	<lmxll>	0	24	33	14	1.42	1	-	1--11--00--10110--00110111--00010011--1--1--1000101--101101--0--01----111110010101--1	CAGCAGAGGCTGGCTGTGATGGAGATTGCTGAACTGTAAGCTTCTTGTTCTCTGATGTTTGTAC	34,C>T;34,C>T;60,C>G;60,C>G	CC;TG;CC;TG
a223784	RG4	RLG2	107	32.246	<lmxll>	1	24	33	14	1.42	1	-	1--11--00--10110--00110111--00010011--1--1--1000101--101101--0--01----111110010101--1	CAGCCAACTTACCATCAAGACTTTTGAGGAGATGGTCGTGCAGAAATGAACTTTGTGAGCAGAA	15,C>T;15,C>T	C;T;C;T
a226721	RG4	RLG2	107	32.246	<lmxll>	0	24	33	14	1.42	1	-	1--11--00--10110--00110111--00010011--1--1--1000101--101101--0--01----111110010101--1	CTGCATAAATACCAACTTAGGCGCACCAGTTCAGCTTCTGTTTAGGCTTCTAGCTAGCTAGCTA	38,T>C;38,T>C	C;T;C;T
a124862	RG4	RLG2	107	32.246	<lmxll>	0	24	33	14	1.42	1	-	1--11--00--10110--00110111--00010011--1--1--1000101--101101--0--01----111110010101--1	CAGCAATGCTCAGAGAGATCAGGCAGGGGAGAGAGGAGTGCATGAAAGCTAACATGATGCTTCT	54,T>G;54,T>G	G;T;G;T
a39664	RG4	RLG2	107	32.246	<lmxll>	0	24	33	14	1.42	1	-	1--11--00--10110--00110111--00010011--1--1--1000101--101101--0--01----111110010101--1	CAGCAAGAAGTTTTGTGATGTTATATGGGGAAACTTCTCCTTATGCATCAGAAGTTATTAAGTG	28,A>G;28,A>G	A;G;A;G
a201863	RG4	RLG2	107	32.246	<lmxll>	0	24	33	14	1.42	1	-	1--11--00--10110--00110111--00010011--1--1--1000101--101101--0--01----111110010101--1	CTGCACCGCCATGATCTATTATCGAAGATAGATAGCAATCTTTTTCAGATGCTCACTTTGATTA	13,A>C;13,A>C;23,G>C;23,G>C	AG;CC;AG;CC
a216988	RG4	RLG2	107	32.246	<lmxll>	1	24	33	14	1.42	1	-	1--11--00--10110--00110111--00010011--1--1--1000101--101101--0--01----111110010101--1	CAGCAGGGGCTTTAGCCTTGGCCGGAGACTTGCTTGCCGCCTTGACTGTCTTGGTCTTTCCTCC	7,G>T;7,G>T	G;T;G;T
a43547	RG4	RLG2	107	32.246	<lmxll>	1	24	33	14	1.42	1	-	1--11--00--10110--00110111--00010011--1--1--1000101--101101--0--01----111110010101--1	CTGCGACTCGATCAAAATGGGTGTATGACGTTGATGATAGGAAAAAAGCACCAGCAAAAGTATT	24,G>A;24,G>A	A;G;A;G
a207365	RG4	RLG2	107	32.246	<lmxll>	0	24	33	14	1.42	1	-	1--11--00--10110--00110111--00010011--1--1--1000101--101101--0--01----111110010101--1	CAGCCTCCTGAAGAAGCTCAAAGGCTGAGAAGGCAACTTGCTCCTGAATCTGGGCGGCCTCAGC	18,C>T;18,C>T	C;T;C;T
a197101	RG4	RLG2	107	32.246	<lmxll>	0	24	33	14	1.42	1	-	1--11--00--10110--00110111--00010011--1--1--1000101--101101--0--01----111110010101--1	CTGCAAAACATACACATTGCATCAGTCCGGCTTTCCCATGCTGTTGTACTTGCCCTTACAGCTG	23,G>A;23,G>A	A;G;A;G
a93424	RG4	RLG2	107	32.246	<lmxll>	0	24	33	14	1.42	1	-	1--11--00--10110--00110111--00010011--1--1--1000101--101101--0--01----111110010101--1	CAGCATTCTTGAGACGATATTTAGGCCCCGATCAGAGCCGGAGTTAATGTATAAAATGTGAAGA	49,C>T;49,C>T;52,G>A;52,G>A	CG;TA;CG;TA
a59320	RG4	RLG2	107	32.246	<lmxll>	0	24	33	14	1.42	1	-	1--11--00--10110--00110111--00010011--1--1--1000101--101101--0--01----111110010101--1	CAGCTATTGCGCTTCACTTTGAGATACAAACAGTCAAGTCTGACAAGACTCGTTTTACTGCCAA	28,G>A;28,G>A	A;G;A;G
a103132	RG4	RLG2	107	32.246	<lmxll>	0	24	33	14	1.42	1	-	1--11--00--10110--00110111--00010011--1--1--1000101--101101--0--01----111110010101--1	CAGCCTGTTCTCACAACTACTTATCTCTTGGCATTTCCCAGCATTCTTGCAAGGTCATTATTTA	22,A>T;22,A>T	A;T;A;T
a209820	RG4	RLG2	107	32.246	<lmxll>	0	24	33	14	1.42	1	-	1--11--00--10110--00110111--00010011--1--1--1000101--101101--0--01----111110010101--1	CTGCAGTGTACACTATTATCTCTTGGAGGAAAGGTGAAAGATGAACACATCACCCTTTTAATGA	50,C>T;50,C>T	C;T;C;T
a170284	RG4	RLG2	107	32.246	<lmxll>	1	24	33	14	1.42	1	-	1--11--00--10110--00110111--00010011--1--1--1000101--101101--0--01----111110010101--1	CAGCTGTTGGGGGAATGAGAATACTTTTGCTGGTGCTTTTTTCCTATCATCAACGTCATACACC	58,C>T;58,C>T	C;T;C;T
a226975	RG4	RLG2	107	32.246	<lmxll>	1	24	33	14	1.42	1	-	1--11--00--10110--00110111--00010011--1--1--1000101--101101--0--01----111110010101--1	CTGCTCCGCTTGCCCTCCTTCCTCCTTAAGCCTGCACACACTTACTCTGTATACGTTGGAGCGT	29,G>A;29,G>A	A;G;A;G
a146921	RG4	RLG2	107	32.246	<lmxll>	0	24	33	14	1.42	1	-	1--11--00--10110--00110111--00010011--1--1--1000101--101101--0--01----111110010101--1	CAGCATCTTGGTTTGTGAATATAGTTTTTGGCTTCTTTTGCTCGGGCACTGGACGTGGATCCGG	43,A>G;43,A>G	A;G;A;G
a30156	RG4	RLG2	107	32.246	<lmxll>	0	24	33	14	1.42	1	-	1--11--00--10110--00110111--00010011--1--1--1000101--101101--0--01----111110010101--1	CTGCACCATAGCTGATGATGTTCCTCCACTGCAACTGATCACCATATTTTCTTGTCCTTGATCA	44,A>T;44,A>T	A;T;A;T
a187056	RG4	RLG2	107	32.246	<lmxll>	0	24	33	14	1.42	1	-	1--11--00--10110--00110111--00010011--1--1--1000101--101101--0--01----111110010101--1	CAGCAACCATCAGGTATGTGTCTGCCTACATATACATTCATAAATTAATTGCTTGCAACAGTTA	37,A>T;37,A>T	A;T;A;T
a204355	RG4	RLG2	107	32.246	<lmxll>	0	24	33	14	1.42	1	-	1--11--00--10110--00110111--00010011--1--1--1000101--101101--0--01----111110010101--1	CTGCTTTGCTTATGTCATCGATGATTTCTTTTCGCCTCTCGCTGTTATCAAAACCGCTTAGATC	18,C>T;18,C>T	C;T;C;T
a27681	RG4	RLG2	107	32.246	<lmxll>	0	24	33	14	1.42	1	-	1--11--00--10110--00110111--00010011--1--1--1000101--101101--0--01----111110010101--1	CAGCAAAGCTCACAACGTCGATAAGCCTTTCCCAGGATGCCTGGGAAGAATGGTCAACCTCTTT	58,A>C;58,A>C	A;C;A;C
a233354	RG4	RLG2	107	32.246	<lmxll>	1	24	33	14	1.42	1	-	1--11--00--10110--00110111--00010011--1--1--1000101--101101--0--01----111110010101--1	CAGCATCTTTCTTCCCTCTAAGAGTCCCCGAGGCTAGAAGATCAACCAAGGCCTTAACTGCACC	32,G>C;32,G>C	C;G;C;G
a154730	RG4	RLG2	107	32.246	<lmxll>	0	24	33	14	1.42	1	-	1--11--00--10110--00110111--00010011--1--1--1000101--101101--0--01----111110010101--1	CTGCTGGAGAGGTTATCCAACTAAAACCCACAATGTTAAGACCAGCACTGAGCATCTCTCCCAA	10,A>G;10,A>G	A;G;A;G
a99980	RG4	RLG2	107	32.246	<lmxll>	0	24	33	14	1.42	1	-	1--11--00--10110--00110111--00010011--1--1--1000101--101101--0--01----111110010101--1	CTGCAGATGCAGAAGTACCACTCCATCGCCGACGTGATGGTGGAGCTCCGGAACCTCGGGGCGA	11,G>A;11,G>A	A;G;A;G
a169326	RG4	RLG2	107	32.246	<lmxll>	0	24	33	14	1.42	1	-	1--11--00--10110--00110111--00010011--1--1--1000101--101101--0--01----111110010101--1	CAGCAAGTACATTTGAGAAAATAGAAGAGAATGCGGGGGGCAAAAGAGGAACAAATTAACAAAC	55,A>T;55,A>T	A;T;A;T
a235595	RG4	RLG2	107	32.246	<lmxll>	1	24	33	14	1.42	1	-	1--11--00--10110--00110111--00010011--1--1--1000101--101101--0--01----111110010101--1	CTGCAGTGGAATTGCTGGTTTAGCAATCCTTGGAGGAAAATTAATATCCAAAAGCTGAATTTGG	5,G>A;5,G>A	A;G;A;G
a111245	RG4	RLG2	107	32.246	<lmxll>	1	24	33	14	1.42	1	-	1--11--00--10110--00110111--00010011--1--1--1000101--101101--0--01----111110010101--1	CAGCTGATCTGGACCGCATCGTCAAATGCCACTGCGAATTTCGCTTGAGGCAGAGAAGGAAGAA	9,C>T;9,C>T	C;T;C;T
a233386	RG4	RLG2	108	33.692	<lmxll>	0	25	32	14	0.86	1	-	1--11--00--00110--00110111--00010011--1--1--1000101--101101--0--01----111110010101--1	CAGCTCCATCCATCGCGCGCAGTTCGTGTTAATTATGACAATAATGACAAGATTTACCGTTGGT	57,C>G;57,C>G	C;G;C;G
a81460	RG4	RLG2	108	33.692	<lmxll>	0	25	32	14	0.86	1	-	1--11--00--00110--00110111--00010011--1--1--1000101--101101--0--01----111110010101--1	CTGCAAGGCCTACCAAGAACCTTTCATGCATGAACATATCTGTAAAAGGTAAAAACTGCTCTAA	37,A>G;37,A>G	A;G;A;G
a226812	RG4	RLG2	108	33.692	<lmxll>	1	25	32	14	0.86	1	-	1--11--00--00110--00110111--00010011--1--1--1000101--101101--0--01----111110010101--1	CAGCTTTCTTCGGCGCAGGCTTAGCCGCCGGAGCCTTCCTCCCAGGTGATGACCTGGTCAACGT	13,G>C;13,G>C	C;G;C;G
a73574	RG4	RLG2	108	33.692	<lmxll>	0	25	32	14	0.86	1	-	1--11--00--00110--00110111--00010011--1--1--1000101--101101--0--01----111110010101--1	CAGCCTGAATTTGGCAAAGTCTGTTGCATTGGAGGTTAGCTTTCTTCCCATCTTGTCACGAATG	7,G>A;7,G>A	A;G;A;G
a171151	RG4	RLG2	108	33.692	<lmxll>	0	25	32	14	0.86	1	-	1--11--00--00110--00110111--00010011--1--1--1000101--101101--0--01----111110010101--1	CAGCACACAGAGAGAGAGAGAGAGTGTGTTGTTGTTGTACTGGGCGACTGGCGATGTTTGCTAC	21,T>G;21,T>G	G;T;G;T
a229773	RG4	RLG2	108	33.692	<lmxll>	0	25	32	14	0.86	1	-	1--11--00--00110--00110111--00010011--1--1--1000101--101101--0--01----111110010101--1	CAGCAGAAGTAAGGGCAGACGATGAAGAATCGGAATTTGGTGAGACGAAAGTGCTGGTTGATGA	14,G>C;14,G>C;31,G>C;31,G>C	CC;GG;CC;GG
a161454	RG4	RLG2	108	33.692	<lmxll>	0	25	32	14	0.86	1	-	1--11--00--00110--00110111--00010011--1--1--1000101--101101--0--01----111110010101--1	CTGCTCTCGTTAGTTTAACAATAACCTATAAACTTGATAAAACTTCTGAACGTGCCCTCGCCCT	16,T>A;16,T>A	A;T;A;T
a88478	RG4	RLG2	108	33.692	<lmxll>	0	25	32	14	0.86	1	-	1--11--00--00110--00110111--00010011--1--1--1000101--101101--0--01----111110010101--1	CTGCTAGATAGCACTCATTATATGCTAGAATAAAACATCAGATGCTTATTATGCGGTGCATCCA	8,T>C;8,T>C	C;T;C;T
a6077	RG4	RLG2	108	33.692	<lmxll>	0	25	32	14	0.86	1	-	1--11--00--00110--00110111--00010011--1--1--1000101--101101--0--01----111110010101--1	CAGCTTGTCTAAATAATTAAGCTAGCTAGCTTGATCATTAAGGTTAACCAACGGTAAATCTTGT	52,G>C;52,G>C	C;G;C;G
a118272	RG4	RLG2	108	33.692	<lmxll>	1	25	32	14	0.86	1	-	1--11--00--00110--00110111--00010011--1--1--1000101--101101--0--01----111110010101--1	CAGCCTATTGATAAGCAATCTCTCCTTGATTCGGGGATATTATGCTGTCTCATTCATATTCTCA	44,C>T;44,C>T	C;T;C;T
a98398	RG4	RLG2	108	33.692	<lmxll>	0	25	32	14	0.86	1	-	1--11--00--00110--00110111--00010011--1--1--1000101--101101--0--01----111110010101--1	CTGCCAATTTCGTACAAACATCAGAGAACAAGAAGCTTACAGTTCAGCAATCTCCATCACAGCC	14,C>G;14,C>G;40,A>G;40,A>G	CA;GG;CA;GG
a173890	RG4	RLG2	108	33.692	<lmxll>	0	25	32	14	0.86	1	-	1--11--00--00110--00110111--00010011--1--1--1000101--101101--0--01----111110010101--1	CTGCAATGACTTACTACTGGCGTATGAAGATGCCCGAGACTGCCCGTTACACTGCTCTTGTTGC	55,T>C;55,T>C	C;T;C;T
a55472	RG4	RLG2	108	33.692	<lmxll>	0	25	32	14	0.86	1	-	1--11--00--00110--00110111--00010011--1--1--1000101--101101--0--01----111110010101--1	CAGCATGATGAGCTTTCATTTTATTCTTTTACACATTGCATGCATAAAACAAGCTTTTATGCTT	16,G>C;16,G>C	C;G;C;G
a135645	RG4	RLG2	108	33.692	<lmxll>	0	25	32	14	0.86	1	-	1--11--00--00110--00110111--00010011--1--1--1000101--101101--0--01----111110010101--1	CAGCTGAACTAGGAGAGTACTAATTGATTAACTGTTGCAAGCAATTAATTTATGAATGTATATG	20,C>T;20,C>T;54,T>A;54,T>A	CT;TA;CT;TA
a109266	RG4	RLG2	108	33.692	<lmxll>	0	25	32	14	0.86	1	-	1--11--00--00110--00110111--00010011--1--1--1000101--101101--0--01----111110010101--1	CAGCAAGAATATTCAATAACGAAACCTGGTCAGGTTTCTCACCAATCCTCTGCATATCACGGAA	1,A>T;1,A>T	A;T;A;T
a189230	RG4	RLG2	108	33.692	<lmxll>	1	25	32	14	0.86	1	-	1--11--00--00110--00110111--00010011--1--1--1000101--101101--0--01----111110010101--1	CTGCGACCCTTTCCTTTGTTGGCTTTATGAAGACGATGACCCTCTGGATATCCATGGAGCTTGT	22,C>T;22,C>T;62,G>A;62,G>A	CG;TA;CG;TA
a155889	RG4	RLG2	109	34.218	<lmxll>	1	26	31	14	0.44	1	-	1--11--00--00110--00110111--00010011--1--1--1000101--101001--0--01----111110010101--1	CTGCCTATGAAATAGCTTGAGATGTTTTGTTGAGGTTTTGCTCATTCAATGAAGAAACCTTTGC	33,G>C;33,G>C;62,G>A;62,G>A	CA;GG;CA;GG
a108174	RG4	RLG2	109	34.218	<lmxll>	1	26	31	14	0.44	1	-	1--11--00--00110--00110111--00010011--1--1--1000101--101001--0--01----111110010101--1	CAGCAGGTACGTACCTATAGATATTTAGACAGACATTATATCTCCACCCAAAACCCGAATTAAA	27,G>A;27,G>A	A;G;A;G
a172185	RG4	RLG2	109	34.218	<lmxll>	0	26	31	14	0.44	1	-	1--11--00--00110--00110111--00010011--1--1--1000101--101001--0--01----111110010101--1	CTGCATTGGCTTTGGCAACCGTTGTTGCAGTAATCAGGTGTAGTGCCACACCAGCCCCACTGGC	53,T>G;53,T>G	G;T;G;T
a155891	RG4	RLG2	109	34.218	<lmxll>	0	26	31	14	0.44	1	-	1--11--00--00110--00110111--00010011--1--1--1000101--101001--0--01----111110010101--1	CTGCTTCTGGTGGTGTGGGTCATTATGCAGTCCAACTAGCAAAGCTTGGAAACACTCATGTTAC	59,A>G;59,A>G	A;G;A;G
a164976	RG4	RLG2	110	34.824	<lmxll>	0	23	34	14	2.12	1	-	1--11--00--10110--00110111--00010011--1--1--1000111--101101--0--01----111110010101--1	CTGCCTCGGCATCTTTGGTGGGTAATGGGTCCATGGATCTGGATGACCCGTTGACCGAGTTGAC	49,A>G;49,A>G	A;G;A;G
a100781	RG4	RLG2	110	34.824	<lmxll>	1	23	34	14	2.12	1	-	1--11--00--10110--00110111--00010011--1--1--1000111--101101--0--01----111110010101--1	CAGCAAAATTATGTTTGTTGTACCTTCATTCTCGATGAACAATTTTCTGTGACTTCGAATTCTT	14,T>G;14,T>G	G;T;G;T
a8003	RG4	RLG2	110	34.824	<lmxll>	0	23	34	14	2.12	1	-	1--11--00--10110--00110111--00010011--1--1--1000111--101101--0--01----111110010101--1	CAGCAATTTGCTCTCAGGAGCAATACCTTCAAACTTGGGCAAGCTCATACAATTGGTGGTTTTC	24,A>T;24,A>T	A;T;A;T
a153693	RG4	RLG2	110	34.824	<lmxll>	0	23	34	14	2.12	1	-	1--11--00--10110--00110111--00010011--1--1--1000111--101101--0--01----111110010101--1	CTGCAAGGTAAGCCAATTTGAATGGATATGAGCTAAATCGTCCGAATACCCTTTTCGTGTTTTA	34,C>A;34,C>A	A;C;A;C
a18593	RG4	RLG2	110	34.824	<lmxll>	0	23	34	14	2.12	1	-	1--11--00--10110--00110111--00010011--1--1--1000111--101101--0--01----111110010101--1	CTGCTCAATCATACTATAAATCTTTGCTAGAGAAACAGACAGATCTGGGCGACATTTTGTTGAA	36,A>G;36,A>G	A;G;A;G
a134944	RG4	RLG2	110	34.824	<lmxll>	0	23	34	14	2.12	1	-	1--11--00--10110--00110111--00010011--1--1--1000111--101101--0--01----111110010101--1	CTGCAGGCATGAACATGATTTTATATATCTAGGCCTGGATGACTTTGCGCCTATCAAACAAAAC	51,C>T;51,C>T	C;T;C;T
a43448	RG4	RLG2	110	34.824	<lmxll>	0	23	34	14	2.12	1	-	1--11--00--10110--00110111--00010011--1--1--1000111--101101--0--01----111110010101--1	CAGCGGTAGAGAAAACGACAAATCGGCGATTCGTGAGCGAATTGCAGGCAGAAAAAAAAAAAAA	32,G>T;32,G>T	G;T;G;T
a197866	RG4	RLG2	110	34.824	<lmxll>	1	23	34	14	2.12	1	-	1--11--00--10110--00110111--00010011--1--1--1000111--101101--0--01----111110010101--1	CAGCCCTCGCCCAATGCCAACTATGATTTTGTAGCGACTATCCCAATCCAAATGTGCACGCCTG	9,C>T;9,C>T	C;T;C;T
a72656	RG4	RLG2	111	35.483	<lmxll>	1	24	33	14	1.42	1	-	1--11--00--00110--00110111--00010011--1--1--1000111--101101--0--01----111110010101--1	CAGCATGGGTTTGTCTTGGTGAGGGTCCATGGCATCCATGACCCGTTAAGGGTTCATGTTTCAA	32,A>C;32,A>C	A;C;A;C
a159257	RG4	RLG2	111	35.483	<lmxll>	0	24	33	14	1.42	1	-	1--11--00--00110--00110111--00010011--1--1--1000111--101101--0--01----111110010101--1	CAGCATATCATACAAGTGACTTGTAAAGTAAAAAATTTAAGCTTTAATAGCATACCTTCCACAC	29,T>A;29,T>A	A;T;A;T
a114353	RG4	RLG2	112	36.173	<lmxll>	0	25	32	14	0.86	1	-	1--11--00--00110--00110111--00010011--1--1--1000111--101001--0--01----111110010101--1	CTGCCATCACGAACCTGCTCGACAATACCTTCCATGGGCCTGCCCTTGTTTGCTGAAAAAAAAA	29,G>T;29,G>T	G;T;G;T
a75427	RG4	RLG2	112	36.173	<lmxll>	0	25	32	14	0.86	1	-	1--11--00--00110--00110111--00010011--1--1--1000111--101001--0--01----111110010101--1	CTGCGAGGTTTGGACGACGTCGTGTTCGGAGTCGGTGTTGAGCTTCGCCAAGCAGAAAAAAAAA	33,A>G;33,A>G	A;G;A;G
a206239	RG4	RLG2	112	36.173	<lmxll>	1	25	32	14	0.86	1	-	1--11--00--00110--00110111--00010011--1--1--1000111--101001--0--01----111110010101--1	CTGCTACTAATGCTTGATTTTGACCCACAGGGAATTTGAAAGTAGGTCCATGCTAGATTAGAAG	8,A>G;8,A>G	A;G;A;G
a113289	RG4	RLG2	112	36.173	<lmxll>	0	25	32	14	0.86	1	-	1--11--00--00110--00110111--00010011--1--1--1000111--101001--0--01----111110010101--1	CTGCCGCAATAATAATGTCCGCTTCACGAATGATACTCTCTGGATCAGGAGTCTGAGAATGAAC	6,A>C;6,A>C	A;C;A;C
a138759	RG4	RLG2	112	36.173	<lmxll>	0	25	32	14	0.86	1	-	1--11--00--00110--00110111--00010011--1--1--1000111--101001--0--01----111110010101--1	CTGCAAAGCACCTTACACCTGTCCTTCTGGAGCTTGGAGGAAAATCTCCTGTTGTTGTTGATTG	63,C>G;63,C>G	C;G;C;G
a145198	RG4	RLG2	112	36.173	<lmxll>	0	25	32	14	0.86	1	-	1--11--00--00110--00110111--00010011--1--1--1000111--101001--0--01----111110010101--1	CAGCGTGTGCTCTTTTGGTACAGTGCAAGATAATTGAAAGAGATGCAATATGTGGATGTGTTTC	30,G>T;30,G>T;38,G>A;38,G>A	GG;TA;GG;TA
a175336	RG4	RLG2	112	36.173	<lmxll>	0	25	32	14	0.86	1	-	1--11--00--00110--00110111--00010011--1--1--1000111--101001--0--01----111110010101--1	CTGCCTACACTAGTTTCAACAACACAGATTTTAAATCAATGTTTCTCATTCCAGAGATGCAATG	18,A>C;18,A>C;19,C>T;19,C>T	AC;CT;AC;CT
a64469	RG4	RLG2	112	36.173	<lmxll>	0	25	32	14	0.86	1	-	1--11--00--00110--00110111--00010011--1--1--1000111--101001--0--01----111110010101--1	CTGCGTGAGCTTGATATGTCTGTCAGAAGTAGGTTGCTTAATTCACCTAGGCTCTGCTCTATTC	21,C>G;21,C>G	C;G;C;G
a137965	RG4	RLG2	112	36.173	<lmxll>	0	25	32	14	0.86	1	-	1--11--00--00110--00110111--00010011--1--1--1000111--101001--0--01----111110010101--1	CAGCAGAAGAAACCAACCTGGTTAGCAGGCTTATCAATGCAATTGCAAACAATGCGTGCAAAGA	43,C>T;43,C>T	C;T;C;T
a144552	RG4	RLG2	112	36.173	<lmxll>	0	25	32	14	0.86	1	-	1--11--00--00110--00110111--00010011--1--1--1000111--101001--0--01----111110010101--1	CTGCTCTTTGCACGCATTGTTTGCAATTGCATTGATAAGCCTGCTAACCAGGTTGGTTTCTTCT	24,A>G;24,A>G	A;G;A;G
a200386	RG4	RLG2	112	36.173	<lmxll>	0	25	32	14	0.86	1	-	1--11--00--00110--00110111--00010011--1--1--1000111--101001--0--01----111110010101--1	CAGCAGAAACGTTGATCGCTCCTTCTCAAGGAGTAAACAGTGCTGTTTCTTTGGCACCCCAGAC	18,C>T;18,C>T;19,T>G;19,T>G	CT;TG;CT;TG
a43542	RG4	RLG2	112	36.173	<lmxll>	0	25	32	14	0.86	1	-	1--11--00--00110--00110111--00010011--1--1--1000111--101001--0--01----111110010101--1	CTGCAGTTTGACTACCTGTGTAAAATTTTTATTTCGAACAAATAGAAGGTAGTTGCTTGCTAGT	5,G>A;5,G>A;27,T>C;27,T>C	AC;GT;AC;GT
a140366	RG4	RLG2	112	36.173	<lmxll>	0	25	32	14	0.86	1	-	1--11--00--00110--00110111--00010011--1--1--1000111--101001--0--01----111110010101--1	CTGCTATTTAGTTCCAATCCGACACAACATCATTGTCTTTGATCTTCTACAGCTTCTCACACGT	37,A>T;37,A>T	A;T;A;T
a184899	RG4	RLG2	113	37.078	<lmxll>	0	23	34	14	2.12	1	-	1--11--00--00111--00110111--00010011--1--1--1000111--101101--0--01----111110010101--1	CTGCTGAGGCTCTTCTGCAAAAGGTCTGCGCCACAGGACGACAAAACTTTAACCGAGTGGGTTA	53,C>T;53,C>T;56,G>C;56,G>C	CG;TC;CG;TC
a173058	RG4	RLG2	113	37.078	<lmxll>	0	23	34	14	2.12	1	-	1--11--00--00111--00110111--00010011--1--1--1000111--101101--0--01----111110010101--1	CAGCGAATTTCTCCCGGAAATGATAATCGGCGATCAAAGTCCGATATGCATTCGAACCGCTACA	58,A>G;58,A>G	A;G;A;G
a168215	RG4	RLG2	113	37.078	<lmxll>	0	23	34	14	2.12	1	-	1--11--00--00111--00110111--00010011--1--1--1000111--101101--0--01----111110010101--1	CTGCCCGAGAGAGAGTTATCAGGCCAAGTGATCCCCATCCAACTGGGAGGCACCACTCCAGTTT	4,T>C;4,T>C	C;T;C;T
aRubfruitG7	RG4	RLG2	114	37.916	<lmxll>	0	21	36	14	3.95	1	*	1--11--00--10111--00110111--01010011--1--1--1000111--101101--0--01----111110010101--1	#N/A	#N/A	#N/A
a207706	RG4	RLG2	115	38.513	<lmxll>	1	22	35	14	2.96	1	-	1--11--00--00111--00110111--01010011--1--1--1000111--101101--0--01----111110010101--1	CAGCAAGCGATGGGCATTAGTTTGTGGGATGAGGAAGAGTAGTGAGGTTTAGTGAGTGTTTGAA	56,G>T;56,G>T	G;T;G;T
a155596	RG4	RLG2	116	39.3	<lmxll>	0	24	33	14	1.42	1	-	1--11--00--00111--00110111--00010011--1--1--1000111--101001--0--01----111110010101--1	CAGCTTCCTGCAGGAGTGTTACATTTTTGTTAGGTTTCAATGTTTCAACTATCCAAAGGTTCAT	63,A>T;63,A>T	A;T;A;T
a195152	RG4	RLG2	116	39.3	<lmxll>	0	24	33	14	1.42	1	-	1--11--00--00111--00110111--00010011--1--1--1000111--101001--0--01----111110010101--1	CTGCCTGCAATTCGCTCACGAATCGCCGATTTGTCGTTTTCTCTACCGCTGAAAAAAAAAAAAA	18,C>A;18,C>A	A;C;A;C
a30258	RG4	RLG2	116	39.3	<lmxll>	0	24	33	14	1.42	1	-	1--11--00--00111--00110111--00010011--1--1--1000111--101001--0--01----111110010101--1	CTGCAAGCCAATGGTGGAAATTATGGAAGCTTTGTTCTCCTCTGATGCCCCTTTTTTGGAATTT	6,A>G;6,A>G	A;G;A;G
a186835	RG4	RLG2	116	39.3	<lmxll>	0	24	33	14	1.42	1	-	1--11--00--00111--00110111--00010011--1--1--1000111--101001--0--01----111110010101--1	CAGCTCGTAGATGGCGACGTCTGGGGAGAGATTAGGGCATGGTTGAAGCGGCTCCAATTTTTGC	46,G>A;46,G>A	A;G;A;G
a142465	RG4	RLG2	116	39.3	<lmxll>	1	24	33	14	1.42	1	-	1--11--00--00111--00110111--00010011--1--1--1000111--101001--0--01----111110010101--1	CAGCTAAGAGTCACTCTGGCCGGATATTTGCTTTTACTATGGCCACCACGGGCGAGATTGCCTG	9,A>G;9,A>G	A;G;A;G
a69943	RG4	RLG2	116	39.3	<lmxll>	0	24	33	14	1.42	1	-	1--11--00--00111--00110111--00010011--1--1--1000111--101001--0--01----111110010101--1	CAGCCAGGGAGTTTTTGAAAGATCACCGCCGAAATCAAGTTAAGAATGAATTATTAGCCAACAG	50,A>T;50,A>T	A;T;A;T
a62749	RG4	RLG2	116	39.3	<lmxll>	0	24	33	14	1.42	1	-	1--11--00--00111--00110111--00010011--1--1--1000111--101001--0--01----111110010101--1	CTGCTCAGCCAATCCACCAAATGCTTGTTAAGGCGGGAGATATGATACGGCTAAGTTTGAACAT	20,A>G;20,A>G;54,G>T;54,G>T	AG;GT;AG;GT
a32575	RG4	RLG2	116	39.3	<lmxll>	1	24	33	14	1.42	1	-	1--11--00--00111--00110111--00010011--1--1--1000111--101001--0--01----111110010101--1	CAGCCTAGACGAGCACCTGCAACTACCTAGGAAGGCAACTTATTATTTGAAAAGTATTCTTTAT	53,G>C;53,G>C	C;G;C;G
a219979	RG4	RLG2	116	39.3	<lmxll>	0	24	33	14	1.42	1	-	1--11--00--00111--00110111--00010011--1--1--1000111--101001--0--01----111110010101--1	CTGCAGTACCTAACATTGACTAGAGCATATATTCCAAAGCGGCACATTGTTTTTTTCTTTGGTC	8,G>C;8,G>C	C;G;C;G
a143321	RG4	RLG2	116	39.3	<lmxll>	0	24	33	14	1.42	1	-	1--11--00--00111--00110111--00010011--1--1--1000111--101001--0--01----111110010101--1	CAGCATCGTCATCCATATCATCATCGTGATTGTTATTATAATCTCTGTTGGCTAATAATTCATT	57,A>T;57,A>T	A;T;A;T
a161566	RG4	RLG2	116	39.3	<lmxll>	0	24	33	14	1.42	1	-	1--11--00--00111--00110111--00010011--1--1--1000111--101001--0--01----111110010101--1	CTGCATCAGTCGTTCGTGGTGCAACAAGCATAAAATTAGCAGACCGCTACATGGGTGTGCACCC	47,G>T;47,G>T	G;T;G;T
a41789	RG4	RLG2	116	39.3	<lmxll>	1	24	33	14	1.42	1	-	1--11--00--00111--00110111--00010011--1--1--1000111--101001--0--01----111110010101--1	CAGCCGCCTACGAGTCGGAAGGTGATAAGCGGCTCGGAATTCGAGGACGTGAAGCCGGAGAAGC	33,C>T;33,C>T	C;T;C;T
a77319	RG4	RLG2	116	39.3	<lmxll>	0	24	33	14	1.42	1	-	1--11--00--00111--00110111--00010011--1--1--1000111--101001--0--01----111110010101--1	CAGCTTGCATTATAGCTTTGCCTATAGATTGATCAAGACCATACTCCATGTTCACCTGCACTAG	63,G>T;63,G>T	G;T;G;T
a103149	RG4	RLG2	116	39.3	<lmxll>	0	24	33	14	1.42	1	-	1--11--00--00111--00110111--00010011--1--1--1000111--101001--0--01----111110010101--1	CAGCTTGGTACAGAATTGCTATCTCATCTTCTTGCACAAGAGCATTTTCAGCAAGATATTACCA	62,T>C;62,T>C	C;T;C;T
a217615	RG4	RLG2	116	39.3	<lmxll>	0	24	33	14	1.42	1	-	1--11--00--00111--00110111--00010011--1--1--1000111--101001--0--01----111110010101--1	CAGCTGGTGCACTTTCTATTAATATTGGTAAGTCTTGGAATTGGGGTTATTCTGGCTAATTATG	1,A>T;1,A>T	A;T;A;T
a192818	RG4	RLG2	116	39.3	<lmxll>	0	24	33	14	1.42	1	-	1--11--00--00111--00110111--00010011--1--1--1000111--101001--0--01----111110010101--1	CAGCCACAGAAACCTGAGCAGATCCCAAATCTTTTTTCAAAGAATCCATACCATTCCGATTCCG	59,T>C;59,T>C	C;T;C;T
a169004	RG4	RLG2	116	39.3	<lmxll>	1	24	33	14	1.42	1	-	1--11--00--00111--00110111--00010011--1--1--1000111--101001--0--01----111110010101--1	CAGCATCCAGTTCCCATTTATGCATACACCTGGAACAAACTTTGTAAGAATTGAGAGAGACTAT	26,C>T;26,C>T	C;T;C;T
a79858	RG4	RLG2	116	39.3	<lmxll>	0	24	33	14	1.42	1	-	1--11--00--00111--00110111--00010011--1--1--1000111--101001--0--01----111110010101--1	CTGCAAAGGAGAAGCTAAGAAAGGTAGTGGAATGGGTGAAGAAGAGCAACACTCTTCAGTTCCA	61,T>C;61,T>C	C;T;C;T
a124924	RG4	RLG2	116	39.3	<lmxll>	0	24	33	14	1.42	1	-	1--11--00--00111--00110111--00010011--1--1--1000111--101001--0--01----111110010101--1	CTGCAGAAACATTCGCAAGAAGAGTACCAAATGGAACCCATTTCAACAACCCTGTCTTCCCCAA	18,T>G;18,T>G	G;T;G;T
a125129	RG4	RLG2	116	39.3	<lmxll>	0	24	33	14	1.42	1	-	1--11--00--00111--00110111--00010011--1--1--1000111--101001--0--01----111110010101--1	CTGCAATTAGACAATCTATAATCCTTGGATGTCTATCAGCAAAACCCTCTTTGCACTCAATAAG	46,G>C;46,G>C	C;G;C;G
a130325	RG4	RLG2	116	39.3	<lmxll>	0	24	33	14	1.42	1	-	1--11--00--00111--00110111--00010011--1--1--1000111--101001--0--01----111110010101--1	CTGCCTCTGGAACGCTAAACCTGAAACAAAGAATCGGAAATTTGATTCAATTACTAGAATTCGA	47,C>A;47,C>A	A;C;A;C
a116657	RG4	RLG2	116	39.3	<lmxll>	1	24	33	14	1.42	1	-	1--11--00--00111--00110111--00010011--1--1--1000111--101001--0--01----111110010101--1	CAGCCAATTCAAACGTTTAATGACGGCATTGTGAAGTTGAACGCCACGGCATCGCCACCTGAAG	20,C>T;20,C>T	C;T;C;T
a106949	RG4	RLG2	116	39.3	<lmxll>	0	24	33	14	1.42	1	-	1--11--00--00111--00110111--00010011--1--1--1000111--101001--0--01----111110010101--1	CAGCCACCTGCATTGCCTGGGAGACCACATTGATAGACGTATTGATAAGCTTCATAAGAGCGCC	13,T>A;13,T>A;54,T>C;54,T>C	AC;TT;AC;TT
a221373	RG4	RLG2	116	39.3	<lmxll>	0	24	33	14	1.42	1	-	1--11--00--00111--00110111--00010011--1--1--1000111--101001--0--01----111110010101--1	CTGCAGAAATTGAGAAAATACAGTAAATATTTGCTCTTAACATGGAAGGAGCAAAGTCGTCGTA	57,C>T;57,C>T;61,G>A;61,G>A	CG;TA;CG;TA
a47031	RG4	RLG2	116	39.3	<lmxll>	0	24	33	14	1.42	1	-	1--11--00--00111--00110111--00010011--1--1--1000111--101001--0--01----111110010101--1	CTGCATCACCTTCTTCTTGTATATTGTCGGATACTTCAAAACCTTCTTCTGGTCTTATGATGTG	28,G>A;28,G>A	A;G;A;G
a231429	RG4	RLG2	116	39.3	<lmxll>	0	24	33	14	1.42	1	-	1--11--00--00111--00110111--00010011--1--1--1000111--101001--0--01----111110010101--1	CTGCTTTTTTCTCAACGAATGCGAAAATGGGTTGGCTAAAGACTTGGTATGCACCAACAAGGTG	15,T>C;15,T>C	C;T;C;T
a40774	RG4	RLG2	116	39.3	<lmxll>	0	24	33	14	1.42	1	-	1--11--00--00111--00110111--00010011--1--1--1000111--101001--0--01----111110010101--1	CAGCAAGCAAAATCCCAATGATAGCCCCCAAAACCCCGAAAACCAATTTCAGCAGAGTCTTCCT	37,A>G;37,A>G	A;G;A;G
a192695	RG4	RLG2	116	39.3	<lmxll>	0	24	33	14	1.42	1	-	1--11--00--00111--00110111--00010011--1--1--1000111--101001--0--01----111110010101--1	CAGCAGGGTAGGGTGATAAATCTTACAAATTTTGCAATCACTACTTCAGGATCTTTTTCAAATG	57,T>G;57,T>G	G;T;G;T
a171542	RG4	RLG2	116	39.3	<lmxll>	0	24	33	14	1.42	1	-	1--11--00--00111--00110111--00010011--1--1--1000111--101001--0--01----111110010101--1	CTGCTGAAATTCCTCGTACTATTGGCATATGAACGTATTCATCTCAGGGCGTACTGTATTTTTT	48,G>C;48,G>C	C;G;C;G
a122632	RG4	RLG2	117	40.3	<lmxll>	1	26	31	14	0.44	1	-	1--11--00--00111--00110111--00010010--1--1--1000101--101001--0--01----111110010101--1	CAGCTAAAAGAACTTTTCTTCACCCTGGAGCCACTCACCATAGCAAAAGACTAGGAGGGCATCA	50,G>C;50,G>C	C;G;C;G
a231726	RG4	RLG2	118	41.36	<lmxll>	1	25	32	14	0.86	1	-	1--11--00--00111--00110111--00010010--1--1--1000111--101001--0--01----111110010101--1	CTGCCTAACACATTCCTTGAGGGCTCCATCAAGATGGCTTACCCGATCTTCCAGAGCTGAGTTT	37,C>A;37,C>A;42,C>T;42,C>T	AT;CC;AT;CC
a68865	RG4	RLG2	118	41.36	<lmxll>	0	25	32	14	0.86	1	-	1--11--00--00111--00110111--00010010--1--1--1000111--101001--0--01----111110010101--1	CAGCACTGTTGACCGTCTTGTGGAGCAACTATGGCGTTGTGATATCCTTTCCTAGACTATGAGA	63,A>T;63,A>T	A;T;A;T
a66713	RG4	RLG2	118	41.36	<lmxll>	0	25	32	14	0.86	1	-	1--11--00--00111--00110111--00010010--1--1--1000111--101001--0--01----111110010101--1	CTGCTGCAGTTGACAGCCATGGAACTGAAGAGTGTTGCTCTTCTTCACCCATTCCACTACCTTT	21,A>G;21,A>G	A;G;A;G
a51935	RG4	RLG2	118	41.36	<lmxll>	0	25	32	14	0.86	1	-	1--11--00--00111--00110111--00010010--1--1--1000111--101001--0--01----111110010101--1	CAGCAACAAAAAACTTAAACCAACAAAGGATGGGGATAAGTAGTGTAGCTTGGAAGATCAGCGG	38,A>T;38,A>T	A;T;A;T
a114699	RG4	RLG2	118	41.36	<lmxll>	0	25	32	14	0.86	1	-	1--11--00--00111--00110111--00010010--1--1--1000111--101001--0--01----111110010101--1	CTGCCTGAGTGAAATTTAAGGCTTCAATACAATCAATCCATCCTTCCCTTCAAGATCCTCTCCT	59,C>T;59,C>T	C;T;C;T
a91067	RG4	RLG2	118	41.36	<lmxll>	0	25	32	14	0.86	1	-	1--11--00--00111--00110111--00010010--1--1--1000111--101001--0--01----111110010101--1	CTGCTCAAGGAGCATCTCTTATGAATACACTGTCTTAACTTGTTCTGTGCTCAAGGAGTATCTC	32,C>T;32,C>T	C;T;C;T
a39803	RG4	RLG2	118	41.36	<lmxll>	0	25	32	14	0.86	1	-	1--11--00--00111--00110111--00010010--1--1--1000111--101001--0--01----111110010101--1	CTGCCACAGGTAACTAGCCTTTTTCTTATATTGTTATTATGCTGTTTGCCTGTTTGTTATTCTT	5,T>A;5,T>A	A;T;A;T
a205229	RG4	RLG2	118	41.36	<lmxll>	0	25	32	14	0.86	1	-	1--11--00--00111--00110111--00010010--1--1--1000111--101001--0--01----111110010101--1	CTGCCTCAGTGTAATGAATACCATCCCAGTTTACTCTAGCTGAGGGGTTTTTGCATGAACCAAC	61,A>G;61,A>G	A;G;A;G
a269666	RG4	RLG2	118	41.36	<lmxll>	1	25	32	14	0.86	1	-	1--11--00--00111--00110111--00010010--1--1--1000111--101001--0--01----111110010101--1	CTGCGGCAACGGCGTCGTTTATGGTGGTGAAGTTCCCACTTCCGTCCTGACTCACAGTGACAGT	46,C>G;46,C>G;47,T>C;47,T>C	CT;GC;CT;GC
a29124	RG4	RLG2	118	41.36	<lmxll>	1	25	32	14	0.86	1	-	1--11--00--00111--00110111--00010010--1--1--1000111--101001--0--01----111110010101--1	CAGCGCGGTGGGGCCATTTGGCGGGTACTTGACGAGTTGAGTACACGCCGGGCAGAAAAAAAAA	33,A>G;33,A>G	A;G;A;G
a17014	RG4	RLG2	118	41.36	<lmxll>	1	25	32	14	0.86	1	-	1--11--00--00111--00110111--00010010--1--1--1000111--101001--0--01----111110010101--1	CTGCCGTTTGTTCATGGCTTCAGGTGGCGATGCCGTGGCGTTCAACTTCACAATGCCGTCATTA	60,A>G;60,A>G	A;G;A;G
a1499	RG4	RLG2	118	41.36	<lmxll>	0	25	32	14	0.86	1	-	1--11--00--00111--00110111--00010010--1--1--1000111--101001--0--01----111110010101--1	CTGCTTCTTCAGCGGTGTTGAAGGTACCGAGCCAGACACGAACCCCTTTTCTGGGATCGCGAAT	16,A>G;16,A>G	A;G;A;G
a186910	RG4	RLG2	118	41.36	<lmxll>	1	25	32	14	0.86	1	-	1--11--00--00111--00110111--00010010--1--1--1000111--101001--0--01----111110010101--1	CTGCCGGAGTTGCCGGAGTGCCCAGTGTGTCTGCAAAACTACGACGGCGAGTCCACAATTCCGC	38,C>T;38,C>T	C;T;C;T
a148239	RG4	RLG2	118	41.36	<lmxll>	1	25	32	14	0.86	1	-	1--11--00--00111--00110111--00010010--1--1--1000111--101001--0--01----111110010101--1	CTGCTTTATGAAAAAACTGATCTGCAATTTGGTGCTTATAGGATTGGCTGTGTTGTGTTATACA	42,A>G;42,A>G	A;G;A;G
a148332	RG4	RLG2	118	41.36	<lmxll>	0	25	32	14	0.86	1	-	1--11--00--00111--00110111--00010010--1--1--1000111--101001--0--01----111110010101--1	CTGCATCTAGTCGAATCGTCCTTCTTATTATTCCTCCGCCACACGGCGTCGCATCTCGAGGACG	47,G>A;47,G>A	A;G;A;G
a148531	RG4	RLG2	118	41.36	<lmxll>	0	25	32	14	0.86	1	-	1--11--00--00111--00110111--00010010--1--1--1000111--101001--0--01----111110010101--1	CAGCCAGTTCCTTATGCTCTTCTATTGCTGAATTATTTCGCATTTTAACAAATAGTGATGCAAT	10,T>C;10,T>C	C;T;C;T
a188175	RG4	RLG2	118	41.36	<lmxll>	1	25	32	14	0.86	1	-	1--11--00--00111--00110111--00010010--1--1--1000111--101001--0--01----111110010101--1	CAGCAAGGTCACCAGTCAGCTTGGCGTTTTCATAAGAAAGCTTGGTTACTTCTTCTGCCAAGTT	61,A>G;61,A>G	A;G;A;G
a1399	RG4	RLG2	118	41.36	<lmxll>	0	25	32	14	0.86	1	-	1--11--00--00111--00110111--00010010--1--1--1000111--101001--0--01----111110010101--1	CAGCCTCGGCACCGAATCCGAGTTGTCAAAGTACACGTAATCATTTGGGCGCGTGGCTCCCACC	18,C>A;18,C>A	A;C;A;C
a115188	RG4	RLG2	118	41.36	<lmxll>	0	25	32	14	0.86	1	-	1--11--00--00111--00110111--00010010--1--1--1000111--101001--0--01----111110010101--1	CAGCTAGAAGCCTAGAAACAAACTTCTATCTAAGCAATTCTAGGTTGCAAAGCCGAATCCTTAA	38,G>T;38,G>T	G;T;G;T
a57978	RG4	RLG2	118	41.36	<lmxll>	1	25	32	14	0.86	1	-	1--11--00--00111--00110111--00010010--1--1--1000111--101001--0--01----111110010101--1	CAGCAATAGGTTCAATAAAATGTTGCTCCGAAACTCGATCGCCGCAGTCCGCCATTTCTCGGCG	5,A>G;5,A>G	A;G;A;G
a168680	RG4	RLG2	118	41.36	<lmxll>	1	25	32	14	0.86	1	-	1--11--00--00111--00110111--00010010--1--1--1000111--101001--0--01----111110010101--1	CAGCTTGTTCTAGGTATGAAAAAATAGAGGAGGAACTGAAGCAGGCTAATGTGGACTTAGCTTC	55,C>T;55,C>T	C;T;C;T
a177680	RG4	RLG2	118	41.36	<lmxll>	1	25	32	14	0.86	1	-	1--11--00--00111--00110111--00010010--1--1--1000111--101001--0--01----111110010101--1	CTGCTTTCTGGTTCGCCAAATTGCTTGCTGTCTCTACCAACGCAAGTTCCCAATCAGCTTTTCC	22,A>G;22,A>G	A;G;A;G
a141563	RG4	RLG2	118	41.36	<lmxll>	0	25	32	14	0.86	1	-	1--11--00--00111--00110111--00010010--1--1--1000111--101001--0--01----111110010101--1	CAGCTAATGCAGGTTAATTAACCACAGAAAATTGCAAGTAATTGAACCTAAGCATTTGAAATCT	45,C>A;45,C>A	A;C;A;C
a64837	RG4	RLG2	118	41.36	<lmxll>	0	25	32	14	0.86	1	-	1--11--00--00111--00110111--00010010--1--1--1000111--101001--0--01----111110010101--1	CTGCATTTTGAAATTACGGACTTTAGCATTGGTTTTGTATTTATTTAGTTATGTCAGCGTGGTT	49,T>C;49,T>C	C;T;C;T
a50622	RG4	RLG2	118	41.36	<lmxll>	0	25	32	14	0.86	1	-	1--11--00--00111--00110111--00010010--1--1--1000111--101001--0--01----111110010101--1	CAGCCATGAATCCTCTGGATACTGTGGTAGCAAGGAAAGATACACCGAAACTTGCCATGCAAAT	53,G>T;53,G>T	G;T;G;T
a150896	RG4	RLG2	118	41.36	<lmxll>	1	25	32	14	0.86	1	-	1--11--00--00111--00110111--00010010--1--1--1000111--101001--0--01----111110010101--1	CTGCAGTTAAGGAAAACTCAGCTCTGGAAGATCGGGTAAGCCATCTTGATGGAGCCCTCAAGGA	34,A>G;34,A>G;39,T>G;39,T>G	AT;GG;AT;GG
a107062	RG4	RLG2	118	41.36	<lmxll>	1	25	32	14	0.86	1	-	1--11--00--00111--00110111--00010010--1--1--1000111--101001--0--01----111110010101--1	CAGCTCATCTTACTGAGGAGACGAAAGACGCGGACAGAACTGGTCCTATAGCCATTCTATCTAG	31,A>G;31,A>G	A;G;A;G
a45518	RG4	RLG2	118	41.36	<lmxll>	0	25	32	14	0.86	1	-	1--11--00--00111--00110111--00010010--1--1--1000111--101001--0--01----111110010101--1	CAGCAAACAAGGGCAGGCCCATGGAAGGTATTGTCGAGCAGGTTCGTGATGGCAGAAAAAAAAA	25,A>C;25,A>C	A;C;A;C
a178289	RG4	RLG2	118	41.36	<lmxll>	0	25	32	14	0.86	1	-	1--11--00--00111--00110111--00010010--1--1--1000111--101001--0--01----111110010101--1	CAGCAGAAATCTGCGGATGGCAATCACTTTCCTTTCAAGGTTGCCACAGGTATGTATAAGAAGC	13,T>C;13,T>C	C;T;C;T
a84788	RG4	RLG2	118	41.36	<lmxll>	0	25	32	14	0.86	1	-	1--11--00--00111--00110111--00010010--1--1--1000111--101001--0--01----111110010101--1	CTGCTTGGCGAAGCTCAACACCGACTCCGAACACGACGTCGTCCAAACCTCGCAGAAAAAAAAA	21,T>C;21,T>C	C;T;C;T
a23299	RG4	RLG2	118	41.36	<lmxll>	1	25	32	14	0.86	1	-	1--11--00--00111--00110111--00010010--1--1--1000111--101001--0--01----111110010101--1	CAGCTAATCCAGTTGACATTACATGTGGGAAGAACCATTATGCAGTGCCGACAACCTGGACATG	35,G>C;35,G>C	C;G;C;G
a47711	RG4	RLG2	118	41.36	<lmxll>	1	25	32	14	0.86	1	-	1--11--00--00111--00110111--00010010--1--1--1000111--101001--0--01----111110010101--1	CAGCAAGAAATGTTAGGCAATCACTGCATATGGTTGTTGAAGCAGTAATACTGTATGAACTACT	14,G>A;14,G>A	A;G;A;G
a191264	RG4	RLG2	118	41.36	<lmxll>	0	25	32	14	0.86	1	-	1--11--00--00111--00110111--00010010--1--1--1000111--101001--0--01----111110010101--1	CTGCCTTTTCTCTCCTTGATAACTCGGCCAACATTTCTGAAAATTTTCAAAATAAAAATTTTAA	50,C>A;50,C>A	A;C;A;C
a95857	RG4	RLG2	118	41.36	<lmxll>	0	25	32	14	0.86	1	-	1--11--00--00111--00110111--00010010--1--1--1000111--101001--0--01----111110010101--1	CTGCCATAGTTGTCCACCTTGTTGGTGCATACCAAGTCTTTAGCCAACCCATTTTCGCATTCGT	62,G>A;62,G>A	A;G;A;G
a129153	RG4	RLG2	118	41.36	<lmxll>	0	25	32	14	0.86	1	-	1--11--00--00111--00110111--00010010--1--1--1000111--101001--0--01----111110010101--1	CAGCTGATTGAGAATGGACCCACTAGAGACTATATGGGTCGCCCTTTAATGACACCAACCGATG	60,A>G;60,A>G	A;G;A;G
a20287	RG4	RLG2	118	41.36	<lmxll>	0	25	32	14	0.86	1	-	1--11--00--00111--00110111--00010010--1--1--1000111--101001--0--01----111110010101--1	CTGCTGAAGCACATCCTCCACAACCGAAAACATCGACAGTGCCCCTCCGGCTGAAAAAAAAAAA	29,G>A;29,G>A	A;G;A;G
a70136	RG4	RLG2	118	41.36	<lmxll>	0	25	32	14	0.86	1	-	1--11--00--00111--00110111--00010010--1--1--1000111--101001--0--01----111110010101--1	CAGCTCTGATAAATACAAGACGAAAGCAGGTGAATTGTCACCTTTTCCTTCGAACCATCAGAGT	50,T>C;50,T>C	C;T;C;T
a49068	RG4	RLG2	118	41.36	<lmxll>	0	25	32	14	0.86	1	-	1--11--00--00111--00110111--00010010--1--1--1000111--101001--0--01----111110010101--1	CTGCAGGTGTCATCTTTTTGTTCTGGTTCTTCTGATGAGATTTTCAGCTTTTCATTTGGTGGAT	14,T>C;14,T>C	C;T;C;T
a208117	RG4	RLG2	118	41.36	<lmxll>	0	25	32	14	0.86	1	-	1--11--00--00111--00110111--00010010--1--1--1000111--101001--0--01----111110010101--1	CAGCATTGGCAATGTCAACGAGCCAATAAGGGTTGAAGAAACCGAAACCAGTGAGGAGGTTTCC	26,T>A;26,T>A	A;T;A;T
a201120	RG4	RLG2	118	41.36	<lmxll>	0	25	32	14	0.86	1	-	1--11--00--00111--00110111--00010010--1--1--1000111--101001--0--01----111110010101--1	CTGCAATAGTAAATATAAATGGAGATACCACAAAATTGAAACGAGTATGTACGTGTCCAATACT	56,T>C;56,T>C	C;T;C;T
a91719	RG4	RLG2	118	41.36	<lmxll>	0	25	32	14	0.86	1	-	1--11--00--00111--00110111--00010010--1--1--1000111--101001--0--01----111110010101--1	CTGCCCTATTGAAGACTCAATGCAAAGGCCCTAGTGACAGAACCACAGTTGTAGAAATAGACCC	23,A>C;23,A>C	A;C;A;C
a135306	RG4	RLG2	118	41.36	<lmxll>	0	25	32	14	0.86	1	-	1--11--00--00111--00110111--00010010--1--1--1000111--101001--0--01----111110010101--1	CTGCAGGACACCAACTGAAGTCAAGGAGAGGATCTTGAAGGGAAGGATGGATTGATTGTATTGA	27,A>G;27,A>G	A;G;A;G
a147051	RG4	RLG2	118	41.36	<lmxll>	1	25	32	14	0.86	1	-	1--11--00--00111--00110111--00010010--1--1--1000111--101001--0--01----111110010101--1	CTGCTCTCTTGTGCCTCAAAGGCTCCTCAGCCAATCTCAACTTCCCAGTCAGTGCCTCCTCACA	7,C>T;7,C>T	C;T;C;T
a175696	RG4	RLG2	118	41.36	<lmxll>	1	25	32	14	0.86	1	-	1--11--00--00111--00110111--00010010--1--1--1000111--101001--0--01----111110010101--1	CTGCCAAGCCAAAAGTGACCCGCTCTAGTGTTGAAACATGAACCCTTAACGGGTCATGGATGCC	61,T>G;61,T>G	G;T;G;T
a67220	RG4	RLG2	118	41.36	<lmxll>	1	25	32	14	0.86	1	-	1--11--00--00111--00110111--00010010--1--1--1000111--101001--0--01----111110010101--1	CAGCTCCTGCTAGATTGGCACCGTCAAGATAACGGATTATTGAGTAGACAGTGTTCCGGTGACA	16,G>T;16,G>T	G;T;G;T
a149856	RG4	RLG2	119	42.549	<lmxll>	0	24	33	14	1.42	1	-	1--11--00--00111--00110111--00010010--1--1--1000111--101001--1--01----111110010101--1	CTGCCATGGATTTGAGCAGAGATGGTTGAGGAATTGGTGAATTGAAATTGGGCAGAGGAGCTGA	8,G>A;8,G>A	A;G;A;G
a155471	RG4	RLG2	119	42.549	<lmxll>	0	24	33	14	1.42	1	-	1--11--00--00111--00110111--00010010--1--1--1000111--101001--1--01----111110010101--1	CAGCCGGAATTTGGCTTAACTTCAACAAGTTCTGTTATCGTACTCTATGTGAAGACCTGAACAA	45,T>C;45,T>C	C;T;C;T
a56089	RG4	RLG2	119	42.549	<lmxll>	0	24	33	14	1.42	1	-	1--11--00--00111--00110111--00010010--1--1--1000111--101001--1--01----111110010101--1	CAGCATATAGAAATAAGATGCTATGTCAAATTAAGTGCTTCATATGGGAAATCTTGCCTAGTGT	55,C>G;55,C>G	C;G;C;G
a10664	RG4	RLG2	119	42.549	<lmxll>	0	24	33	14	1.42	1	-	1--11--00--00111--00110111--00010010--1--1--1000111--101001--1--01----111110010101--1	CAGCAGTATAAACATATCTGCCCCATCACAAGATGGGAACCTAAGACTTGGAGCAGGTGGTAGA	52,A>G;52,A>G	A;G;A;G
a58181	RG4	RLG2	119	42.549	<lmxll>	0	24	33	14	1.42	1	-	1--11--00--00111--00110111--00010010--1--1--1000111--101001--1--01----111110010101--1	CAGCTTCCCCAGAAATTTGGGAGTTATCAGCTGGTCAAATTGAAAGTTGAACCTCAAACAAAGC	55,A>G;55,A>G	A;G;A;G
a133466	RG4	RLG2	119	42.549	<lmxll>	0	24	33	14	1.42	1	-	1--11--00--00111--00110111--00010010--1--1--1000111--101001--1--01----111110010101--1	CTGCAAGGCCACTATCACCAAGCAAGCAGGTCAATTTGAACACAACACAGCACTAGTTTTGCAG	4,G>A;4,G>A	A;G;A;G
a201943	RG4	RLG2	119	42.549	<lmxll>	0	24	33	14	1.42	1	-	1--11--00--00111--00110111--00010010--1--1--1000111--101001--1--01----111110010101--1	CAGCTGAGAACAATGACTCAAAATCTGACTCCATGGTGACCAACTCTCCCTGATCTTGACTTGC	9,A>G;9,A>G	A;G;A;G
a177227	RG4	RLG2	119	42.549	<lmxll>	0	24	33	14	1.42	1	-	1--11--00--00111--00110111--00010010--1--1--1000111--101001--1--01----111110010101--1	CAGCTTGTATACAGGTTAACATGCCACGCAGATGAGGTTCTGTCTGCGGATTGAAACCTGCACT	25,A>G;25,A>G	A;G;A;G
a108115	RG4	RLG2	119	42.549	<lmxll>	0	24	33	14	1.42	1	-	1--11--00--00111--00110111--00010010--1--1--1000111--101001--1--01----111110010101--1	CAGCAGGGATCGACCCGGTGGGCTCCACCGAGTAGGGTTGAGCGGGGTGAAGCGCGCGGAAGAT	22,G>C;22,G>C	C;G;C;G
a39778	RG4	RLG2	119	42.549	<lmxll>	0	24	33	14	1.42	1	-	1--11--00--00111--00110111--00010010--1--1--1000111--101001--1--01----111110010101--1	CAGCTAGAAGAAGATCATGGCGGGGCCGGGCAGTTCGATGTTGTATTCCTTCCTTCTGTTCACT	45,C>T;45,C>T	C;T;C;T
a224350	RG4	RLG2	119	42.549	<lmxll>	0	24	33	14	1.42	1	-	1--11--00--00111--00110111--00010010--1--1--1000111--101001--1--01----111110010101--1	CAGCAAACAGCAATAAAGGCATTGGAAAAAATCTCCACAAGCTGGCCAAAGGCAGTTGCTGATG	37,T>C;37,T>C	C;T;C;T
a106235	RG4	RLG2	119	42.549	<lmxll>	0	24	33	14	1.42	1	-	1--11--00--00111--00110111--00010010--1--1--1000111--101001--1--01----111110010101--1	CAGCTGAGTTGTTTTCATGTCTATTTTATTGGGAAATGAGATACTTGAAGCTTGGAGATAAAGT	6,A>G;6,A>G	A;G;A;G
a177094	RG4	RLG2	119	42.549	<lmxll>	0	24	33	14	1.42	1	-	1--11--00--00111--00110111--00010010--1--1--1000111--101001--1--01----111110010101--1	CTGCTACGTGCAGAGGAGTCTCGGAGAAACCATCGACGATGAACCTGTCAAGGGCCAGTCTATC	22,G>A;22,G>A	A;G;A;G
a134696	RG4	RLG2	119	42.549	<lmxll>	0	24	33	14	1.42	1	-	1--11--00--00111--00110111--00010010--1--1--1000111--101001--1--01----111110010101--1	CAGCGCTGTCACCCATCTTTGTTATGAAGAGACCTACAACAACACATAATTAGCCTTTTGTACT	42,T>C;42,T>C	C;T;C;T
a194103	RG4	RLG2	119	42.549	<lmxll>	0	24	33	14	1.42	1	-	1--11--00--00111--00110111--00010010--1--1--1000111--101001--1--01----111110010101--1	CTGCAACAAAGATGTCATACGTCTCAAACTGCCAAGTTTTCCACCTCAGGCCATTCAATTGACG	28,C>T;28,C>T	C;T;C;T
a152968	RG4	RLG2	119	42.549	<lmxll>	0	24	33	14	1.42	1	-	1--11--00--00111--00110111--00010010--1--1--1000111--101001--1--01----111110010101--1	CTGCAATAATAGAGAGCACAGCCCAGGGTGAACTAAAATAGTCATGTTTCAAGCTTGCCTTCCA	25,G>A;25,G>A	A;G;A;G
a21095	RG4	RLG2	119	42.549	<lmxll>	0	24	33	14	1.42	1	-	1--11--00--00111--00110111--00010010--1--1--1000111--101001--1--01----111110010101--1	CAGCTTAAATTAAACAGCAAACAAGATTTCAAATGCTTAGGTTCAATTACTTGCAATTTTCTGT	41,G>T;41,G>T	G;T;G;T
a144055	RG4	RLG2	119	42.549	<lmxll>	1	24	33	14	1.42	1	-	1--11--00--00111--00110111--00010010--1--1--1000111--101001--1--01----111110010101--1	CAGCCAATTGTCACCGGAACACTGTCTACTCAATAATCCGTTATCTTGACGGTGCCAATCTAGC	55,A>C;55,A>C	A;C;A;C
a186105	RG4	RLG2	119	42.549	<lmxll>	0	24	33	14	1.42	1	-	1--11--00--00111--00110111--00010010--1--1--1000111--101001--1--01----111110010101--1	CAGCTACAGCTCTTTTAAAATTTGTTCCTGAATTATTTGTTGAAATTGCTCAATCAGCTACACA	6,A>C;6,A>C	A;C;A;C
a14991	RG4	RLG2	119	42.549	<lmxll>	0	24	33	14	1.42	1	-	1--11--00--00111--00110111--00010010--1--1--1000111--101001--1--01----111110010101--1	CAGCCAATCTTATCTCCCATAATGTCTGTACTCTGATGGTTCGAAGGAAAAGGTGACAATTCAC	42,G>A;42,G>A	A;G;A;G
a76521	RG4	RLG2	119	42.549	<lmxll>	1	24	33	14	1.42	1	-	1--11--00--00111--00110111--00010010--1--1--1000111--101001--1--01----111110010101--1	CAGCCTTACACCCTTCATATGAATGCATTGGCCCAGCAGAGACTGTAGATGCATCCCACAACCT	21,A>G;21,A>G	A;G;A;G
a124205	RG4	RLG2	119	42.549	<lmxll>	0	24	33	14	1.42	1	-	1--11--00--00111--00110111--00010010--1--1--1000111--101001--1--01----111110010101--1	CAGCTGGATGAGCTGAAAGATATGATTAACTCGATGATTCTTGATAGTTATGGTTTGGGAGAGA	31,C>T;31,C>T;33,A>G;33,A>G	CA;TG;CA;TG
a231821	RG4	RLG2	119	42.549	<lmxll>	0	24	33	14	1.42	1	-	1--11--00--00111--00110111--00010010--1--1--1000111--101001--1--01----111110010101--1	CAGCCCAATCTTCCACTGTGGTTCGAGAAGCCACCACAAGAGCCACACAGTAACTATGAAAAGG	15,G>C;15,G>C	C;G;C;G
a181008	RG4	RLG2	119	42.549	<lmxll>	0	24	33	14	1.42	1	-	1--11--00--00111--00110111--00010010--1--1--1000111--101001--1--01----111110010101--1	CAGCTCCTCTGCCCAATTTCAATTCACCAATTCCTCAACCATCTCTGCTCAAATCCATGGCAGA	54,T>C;54,T>C	C;T;C;T
a91339	RG4	RLG2	119	42.549	<lmxll>	0	24	33	14	1.42	1	-	1--11--00--00111--00110111--00010010--1--1--1000111--101001--1--01----111110010101--1	CAGCAACGCAAGTCATAACCACAAAGATAAGTATATCCTAAACATTAAAAAAATACCAACTAAT	8,A>C;8,A>C	A;C;A;C
a52131	RG4	RLG2	119	42.549	<lmxll>	0	24	33	14	1.42	1	-	1--11--00--00111--00110111--00010010--1--1--1000111--101001--1--01----111110010101--1	CAGCCCTTGCTCCGAAACCAGGGTGGGAGGTGGGTTCAGTATCTACATCACTATTTATGTGTAC	9,C>G;9,C>G	C;G;C;G
a219202	RG4	RLG2	119	42.549	<lmxll>	0	24	33	14	1.42	1	-	1--11--00--00111--00110111--00010010--1--1--1000111--101001--1--01----111110010101--1	CAGCAAGTAAAATGTAATAACAAGTTACTCAGGTTATGCAAGAAAGAGGATCTATATACTTGTA	48,C>G;48,C>G	C;G;C;G
a119790	RG4	RLG2	119	42.549	<lmxll>	0	24	33	14	1.42	1	-	1--11--00--00111--00110111--00010010--1--1--1000111--101001--1--01----111110010101--1	CAGCTGAATTGGCTCAAGAACGATCACTCCTCTGGTCACGAAGCCACTACTCCCGGCACTGCTT	19,A>G;19,A>G	A;G;A;G
a221652	RG4	RLG2	119	42.549	<lmxll>	0	24	33	14	1.42	1	-	1--11--00--00111--00110111--00010010--1--1--1000111--101001--1--01----111110010101--1	CAGCAAAATTTAAGAAAAATGGCAAGAGTCAGAGAGAGTGTATTATTACCAGAGAGTTGATGAG	32,G>A;32,G>A	A;G;A;G
a79109	RG4	RLG2	119	42.549	<lmxll>	0	24	33	14	1.42	1	-	1--11--00--00111--00110111--00010010--1--1--1000111--101001--1--01----111110010101--1	CAGCTTCGAGACAGAGACAAACGTCGTCAATTGAATGGCCTGAGGTGGAAAACTTGGCAGTTTG	59,A>G;59,A>G	A;G;A;G
a223491	RG4	RLG2	119	42.549	<lmxll>	0	24	33	14	1.42	1	-	1--11--00--00111--00110111--00010010--1--1--1000111--101001--1--01----111110010101--1	CTGCAAGTGCTTCGAATTATTCGGCGTCTTCGTTTTTATAGCTCCCTCCGCCGTAGAGCTAAAC	21,C>G;21,C>G	C;G;C;G
a93321	RG4	RLG2	119	42.549	<lmxll>	0	24	33	14	1.42	1	-	1--11--00--00111--00110111--00010010--1--1--1000111--101001--1--01----111110010101--1	CAGCCTCTCCTCGATCATCTCTCATTGATTCCTCTCCTCTTTGTTCGCGACACCATCATGATCA	48,G>A;48,G>A	A;G;A;G
a180622	RG4	RLG2	119	42.549	<lmxll>	1	24	33	14	1.42	1	-	1--11--00--00111--00110111--00010010--1--1--1000111--101001--1--01----111110010101--1	CAGCAGGGATCTGTTTCTGGCTCTGATTACCTTTTCAGAGCTGTAAATTTCTTATGGCAATCGG	15,G>T;15,G>T	G;T;G;T
a65896	RG4	RLG2	119	42.549	<lmxll>	0	24	33	14	1.42	1	-	1--11--00--00111--00110111--00010010--1--1--1000111--101001--1--01----111110010101--1	CTGCAGAAGAAAACTACAAACAACAGGTTCAGATGAAAAACATCCTTCCAGCTGTAGCAGATAA	10,A>G;10,A>G	A;G;A;G
a85960	RG4	RLG2	119	42.549	<lmxll>	0	24	33	14	1.42	1	-	1--11--00--00111--00110111--00010010--1--1--1000111--101001--1--01----111110010101--1	CAGCAGCCCTTGCTCCGAAACCAGGGTGGGAGGTGGGTTCAGTATCTACATCACTATTTATGTG	12,G>C;12,G>C	C;G;C;G
a108023	RG4	RLG2	119	42.549	<lmxll>	1	24	33	14	1.42	1	-	1--11--00--00111--00110111--00010010--1--1--1000111--101001--1--01----111110010101--1	CTGCTCCTATGTATCAGACAAGAGTTTGCCTGCCTTGATAAAAATGGGTGAGACACTTCTAGGT	52,T>A;52,T>A	A;T;A;T
a27291	RG4	RLG2	119	42.549	<lmxll>	1	24	33	14	1.42	1	-	1--11--00--00111--00110111--00010010--1--1--1000111--101001--1--01----111110010101--1	CTGCTATACACTGTTTGAATTGGTAGCACACCAGAGTCTGGTGCCACAGAGATGTTCAAACGCT	11,T>C;11,T>C	C;T;C;T
a56536	RG4	RLG2	119	42.549	<lmxll>	0	24	33	14	1.42	1	-	1--11--00--00111--00110111--00010010--1--1--1000111--101001--1--01----111110010101--1	CAGCGAGCCTTCTGTGTACGGAATTGAGATTGTGAAATCTGAATCTCATAATTGAAACTTGAAA	60,G>T;60,G>T	G;T;G;T
a110648	RG4	RLG2	120	43.294	<lmxll>	1	22	35	14	2.96	1	-	1--11--00--00111--00110111--01010011--1--1--1000111--101001--1--01----111110010101--1	CTGCTAACCATCCTGCAGTAGACTTCTGCTTGGATCCAACATCACCCCAGCCAAAAATTGGGCG	55,A>T;55,A>T	A;T;A;T
a206327	RG4	RLG2	120	43.294	<lmxll>	0	22	35	14	2.96	1	-	1--11--00--00111--00110111--01010011--1--1--1000111--101001--1--01----111110010101--1	CAGCAGTGATAAGAACTGAGAAACAATTGTAAAGTGAAAGTGAAAATAAAAGGGCAAAAGAATA	53,G>A;53,G>A	A;G;A;G
a32815	RG4	RLG2	120	43.294	<lmxll>	0	22	35	14	2.96	1	-	1--11--00--00111--00110111--01010011--1--1--1000111--101001--1--01----111110010101--1	CTGCTCAAATCCTCTCTCCCCAAATCACCCATCCTCTCTTTCTCCGAGAAATTCAAGCCGCTTT	18,T>C;18,T>C	C;T;C;T
a127082	RG4	RLG2	120	43.294	<lmxll>	1	22	35	14	2.96	1	-	1--11--00--00111--00110111--01010011--1--1--1000111--101001--1--01----111110010101--1	CTGCATTCGGTTCATGTGATGATGCACCCCTTATGGATATACAGAAAGTGATCTTCATGGACAC	35,G>A;35,G>A	A;G;A;G
a137001	RG4	RLG2	121	44.572	<lmxll>	0	23	34	14	2.12	1	-	1--11--00--00111--00110111--01010010--1--1--1000111--101001--1--01----111110010101--1	CAGCTCAGAGATGAAGTGAAGTAGTGAAGAAGCAGGGCCATTACTAGCACTTATTAATGGGTTT	19,G>A;19,G>A	A;G;A;G
a103661	RG4	RLG2	121	44.572	<lmxll>	0	23	34	14	2.12	1	-	1--11--00--00111--00110111--01010010--1--1--1000111--101001--1--01----111110010101--1	CTGCACCTACCTGAAGTCAATTGACAAAGGAGAGTGAGTTTCGTTAGCTTTAAGAATAAGGCCT	56,T>A;56,T>A	A;T;A;T
a86912	RG4	RLG2	121	44.572	<lmxll>	0	23	34	14	2.12	1	-	1--11--00--00111--00110111--01010010--1--1--1000111--101001--1--01----111110010101--1	CAGCACTAGAAGGCAATCCGACAACCCTACTAGAATTGCTCAACCAAGATAGACTGGCCCTTGA	18,T>C;18,T>C	C;T;C;T
a106307	RG4	RLG2	121	44.572	<lmxll>	0	23	34	14	2.12	1	-	1--11--00--00111--00110111--01010010--1--1--1000111--101001--1--01----111110010101--1	CAGCTATAATGTTGAGTGCAGGTTTCAATCCGCAGACAGAACCTCATCTGCGTGGCATGTTAAC	52,T>C;52,T>C	C;T;C;T
a52462	RG4	RLG2	121	44.572	<lmxll>	0	23	34	14	2.12	1	-	1--11--00--00111--00110111--01010010--1--1--1000111--101001--1--01----111110010101--1	CAGCAGAACATGTAAATAAACTCAAGAGCGTATGCATAAGAGATACTCCTTGAGCACAGAACAA	16,G>T;16,G>T	G;T;G;T
a90755	RG4	RLG2	121	44.572	<lmxll>	1	23	34	14	2.12	1	-	1--11--00--00111--00110111--01010010--1--1--1000111--101001--1--01----111110010101--1	CAGCGATGTTAAGCACGTGCTCGAATTCGAATCCTCTGTGGTTCAGTCAAAGTTCCGGTGATCG	45,G>C;45,G>C	C;G;C;G
a142835	RG4	RLG2	121	44.572	<lmxll>	0	23	34	14	2.12	1	-	1--11--00--00111--00110111--01010010--1--1--1000111--101001--1--01----111110010101--1	CAGCCGCCGCATATGGAGCTTACCCTGTTTATGGCACCCACCAACAACAAGTAAGCTGAGAAAA	7,G>C;7,G>C	C;G;C;G
aRub167a	RG4	RLG2	121	44.572	<lmxll>	1	23	34	14	2.12	1	-	1--11--00--00111--00110111--01010010--1--1--1000111--101001--1--01----111110010101--1	#N/A	#N/A	#N/A
a14943	RG4	RLG2	121	44.572	<lmxll>	1	23	34	14	2.12	1	-	1--11--00--00111--00110111--01010010--1--1--1000111--101001--1--01----111110010101--1	CAGCTATGGGGCTACCCACTTTTTCATCTGTTAATTTACCAAGACCACTAAATTATACAGAAGA	48,T>C;48,T>C	C;T;C;T
a228044	RG4	RLG2	121	44.572	<lmxll>	1	23	34	14	2.12	1	-	1--11--00--00111--00110111--01010010--1--1--1000111--101001--1--01----111110010101--1	CTGCTTATGCCATGAATATCCTCTATCAGATCGCTGGTCACGATGCTCAGAATTGCGATTTCTC	40,C>T;40,C>T	C;T;C;T
a86611	RG4	RLG2	121	44.572	<lmxll>	0	23	34	14	2.12	1	-	1--11--00--00111--00110111--01010010--1--1--1000111--101001--1--01----111110010101--1	CAGCATGCAGAAAAAACTCAGCCTCCAAGAATTCCAAGTTCAAAGCAAACTGAAGCCGGTCTCT	50,A>T;50,A>T	A;T;A;T
a75114	RG4	RLG2	121	44.572	<lmxll>	0	23	34	14	2.12	1	-	1--11--00--00111--00110111--01010010--1--1--1000111--101001--1--01----111110010101--1	CAGCCATACAAAGAACCAACAACGTGGAAAAGATTTCAGCAGTAGACAAACTCAGCGGAATCGG	36,C>A;36,C>A;59,A>G;59,A>G	AG;CA;AG;CA
a162626	RG4	RLG2	122	46.382	<lmxll>	1	24	33	14	1.42	1	-	1--11--00--00111--00100111--01010010--1--1--1000111--101001--1--01----111110010101--1	CTGCTCCCCCACTCTACCAATGCAACAACACCATTGCAGAGAGGAGCAATACAACGGCAGAAAA	8,T>C;8,T>C	C;T;C;T
a97573	RG4	RLG2	122	46.382	<lmxll>	1	24	33	14	1.42	1	-	1--11--00--00111--00100111--01010010--1--1--1000111--101001--1--01----111110010101--1	CAGCTATGAAACAAGCCAGTGAACAACAGCAACAACATCAAGAACCAGAACAACAGCCACAATC	49,A>T;49,A>T	A;T;A;T
a85242	RG4	RLG2	122	46.382	<lmxll>	0	24	33	14	1.42	1	-	1--11--00--00111--00100111--01010010--1--1--1000111--101001--1--01----111110010101--1	CTGCATTTGGAGCCTTTTCCATCTGCTGACTGACTGTATTAACCTAATTCTTGTTAATTTCAGG	9,A>G;9,A>G;18,T>C;18,T>C	AT;GC;AT;GC
a81450	RG4	RLG2	122	46.382	<lmxll>	0	24	33	14	1.42	1	-	1--11--00--00111--00100111--01010010--1--1--1000111--101001--1--01----111110010101--1	CTGCGTAGTAAGGGATGTAGATGTTCTGGTGTATTTGGAGCCAACTACTCTTGTCTTTGATGCC	48,T>A;48,T>A	A;T;A;T
a139219	RG4	RLG2	122	46.382	<lmxll>	1	24	33	14	1.42	1	-	1--11--00--00111--00100111--01010010--1--1--1000111--101001--1--01----111110010101--1	CTGCAACAAGTTCAAAGGAGGAACATGAAAAATGATCACCAACAAGTTGCTTCTTCAAACTGTT	55,T>C;55,T>C	C;T;C;T
a107011	RG4	RLG2	122	46.382	<lmxll>	1	24	33	14	1.42	1	-	1--11--00--00111--00100111--01010010--1--1--1000111--101001--1--01----111110010101--1	CTGCAACAGCCGGCAATGGAGGGCTCGCCACGTTTGTGGACGTCAAGCGCTTCCTGCTGTTGCC	26,G>A;26,G>A	A;G;A;G
a94746	RG4	RLG2	122	46.382	<lmxll>	1	24	33	14	1.42	1	-	1--11--00--00111--00100111--01010010--1--1--1000111--101001--1--01----111110010101--1	CTGCCGTTGTATTGCTCCTCTCTGCAATGGTGTTGTTGCATTGGTAGAGTGGGGGAGCAGAAAA	51,G>A;51,G>A	A;G;A;G
a233656	RG4	RLG2	122	46.382	<lmxll>	1	24	33	14	1.42	1	-	1--11--00--00111--00100111--01010010--1--1--1000111--101001--1--01----111110010101--1	CTGCATAGTTTCCATCATCACCCGCGACAGCAAACAGAGGAAGCAATTGCTTCAGATATATATC	26,A>T;26,A>T	A;T;A;T
a232500	RG4	RLG2	122	46.382	<lmxll>	1	24	33	14	1.42	1	-	1--11--00--00111--00100111--01010010--1--1--1000111--101001--1--01----111110010101--1	CTGCCTCAAAATTTTCCTTGTCTGGAGCCAATGTCGTTTGGGGTAGAAATAATGTCGTTCCGGC	52,T>C;52,T>C;59,C>T;59,C>T	CT;TC;CT;TC
a210549	RG4	RLG2	122	46.382	<lmxll>	1	24	33	14	1.42	1	-	1--11--00--00111--00100111--01010010--1--1--1000111--101001--1--01----111110010101--1	CTGCATAGGCCGTGGGCTAGTTTGTAACTGCCCCGAACCCTGGTTTTGGTTGACAAATGCATGG	24,T>C;24,T>C	C;T;C;T
a18822	RG4	RLG2	122	46.382	<lmxll>	1	24	33	14	1.42	1	-	1--11--00--00111--00100111--01010010--1--1--1000111--101001--1--01----111110010101--1	CAGCAGAAAAAGGGATTGTCATAAAAACAATGGTCTTCTTCATGTTCCAAAAACCCAACCTACA	5,G>A;5,G>A	A;G;A;G
a6583	RG4	RLG2	122	46.382	<lmxll>	1	24	33	14	1.42	1	-	1--11--00--00111--00100111--01010010--1--1--1000111--101001--1--01----111110010101--1	CTGCTTACATTATTATTTGACAATTGACACTAACTAAACTGATGGATTACTACGTACAATACAA	33,G>C;33,G>C	C;G;C;G
a61679	RG4	RLG2	122	46.382	<lmxll>	1	24	33	14	1.42	1	-	1--11--00--00111--00100111--01010010--1--1--1000111--101001--1--01----111110010101--1	CAGCTACAACATTTTGAGTGGGATGATCATCAGGCGGAGGAGATGGTAGAAGAGTCAAGGCCAA	16,G>A;16,G>A	A;G;A;G
a174438	RG2	RLG3	123	0	<lmxll>	0	29	29	13	0	1	-	0--01010--11001--11011011--01000110--1--1--0110101--110101--0--00----000110011010--0	CAGCACTTGTGGAAGTGATTGAAGATGGCTCAGTCAAAGGGAAGGAATTTGCGGTTTTGACGCT	46,A>G;46,A>G	A;G;A;G
a56849	RG2	RLG3	123	0	<lmxll>	0	29	29	13	0	1	-	0--01010--11001--11011011--01000110--1--1--0110101--110101--0--00----000110011010--0	CAGCTAAAGTAAGCATAAGAACTTCTTAATCATTTAAGAGATAGAGAGAGACTCACAGATTTGG	31,A>T;31,A>T	A;T;A;T
a231366	RG2	RLG3	123	0	<lmxll>	0	29	29	13	0	1	-	0--01010--11001--11011011--01000110--1--1--0110101--110101--0--00----000110011010--0	CTGCTGAGTTTTCTAGAAGGAAATTCAATGGCTGATGCGAGGAAGCGAAATGGGTACTCGAAAA	49,C>A;49,C>A	A;C;A;C
a158601	RG2	RLG3	123	0	<lmxll>	0	29	29	13	0	1	-	0--01010--11001--11011011--01000110--1--1--0110101--110101--0--00----000110011010--0	CAGCTATGATTTAGAACCAAAGGCCCAGCACTATTCCTGCCTTGTAGACATGCTAGGCCGGGCA	59,T>G;59,T>G	G;T;G;T
a231683	RG2	RLG3	123	0	<lmxll>	0	29	29	13	0	1	-	0--01010--11001--11011011--01000110--1--1--0110101--110101--0--00----000110011010--0	CTGCACTATAACGTATACCGGTTACTGTTATACAGCTACATGTCAGATTACATACACTATTAGC	63,C>T;63,C>T	C;T;C;T
a161712	RG2	RLG3	123	0	<lmxll>	0	29	29	13	0	1	-	0--01010--11001--11011011--01000110--1--1--0110101--110101--0--00----000110011010--0	CAGCACTACAGTAGTAATGGCAGTCGCTCACATCATCTCCAGGTGAACTCCAGAAGGGAAAGCT	61,A>G;61,A>G	A;G;A;G
a221522	RG2	RLG3	123	0	<lmxll>	0	29	29	13	0	1	-	0--01010--11001--11011011--01000110--1--1--0110101--110101--0--00----000110011010--0	CTGCTCCGTATTGTTATGCTAATCTAAGAAGTTCAATGTTTTAACTTTTAACTGTAACAATATA	60,T>A;60,T>A;61,A>C;61,A>C	AC;TA;AC;TA
a225687	RG2	RLG3	123	0	<lmxll>	0	29	29	13	0	1	-	0--01010--11001--11011011--01000110--1--1--0110101--110101--0--00----000110011010--0	CAGCTTCACTACTTTAGGAGAATGGCTCTTATCCTCTCCGGGATCGAAGCCCGATAACATTAGT	60,G>T;60,G>T	G;T;G;T
a142369	RG2	RLG3	123	0	<lmxll>	1	29	29	13	0	1	-	0--01010--11001--11011011--01000110--1--1--0110101--110101--0--00----000110011010--0	CAGCCTTCGCTACTAATGGCGTACTGGAGTCCTCTCCACTTGAGAAGGTACTATCCGACACCGA	18,A>G;18,A>G	A;G;A;G
a162339	RG2	RLG3	123	0	<lmxll>	0	29	29	13	0	1	-	0--01010--11001--11011011--01000110--1--1--0110101--110101--0--00----000110011010--0	CTGCGTGTTTTCATTTTATCATTGAAGGTTTGGGCAATTGCTGATTCAAAACGACAAGGATTTA	63,A>T;63,A>T	A;T;A;T
a49414	RG2	RLG3	123	0	<lmxll>	0	29	29	13	0	1	-	0--01010--11001--11011011--01000110--1--1--0110101--110101--0--00----000110011010--0	CAGCTTTACCCCACACATAAGGTTAACTGCTATCCCCTCTTTTCTACAATTTGTATCAACAGAG	29,C>A;29,C>A	A;C;A;C
a236824	RG2	RLG3	123	0	<lmxll>	0	29	29	13	0	1	-	0--01010--11001--11011011--01000110--1--1--0110101--110101--0--00----000110011010--0	CTGCAATGGTCATATTGTGAATCCAATGTCTGACAAGAAAAACTGTGGGAAATGCAACAACGCT	22,T>C;22,T>C	C;T;C;T
a216453	RG2	RLG3	123	0	<lmxll>	0	29	29	13	0	1	-	0--01010--11001--11011011--01000110--1--1--0110101--110101--0--00----000110011010--0	CAGCTATAAGGTAAATGATTAAGTCAATGATTTTCGAAATTATAACTTTCATTTTCGTTAATGA	21,A>G;21,A>G;50,A>G;50,A>G	AA;GG;AA;GG
aRubus270a	RG2	RLG3	123	0	<lmxll>	0	29	29	13	0	1	-	0--01010--11001--11011011--01000110--1--1--0110101--110101--0--00----000110011010--0	#N/A	#N/A	#N/A
a231734	RG2	RLG3	123	0	<lmxll>	0	29	29	13	0	1	-	0--01010--11001--11011011--01000110--1--1--0110101--110101--0--00----000110011010--0	CTGCAAAAACCCATCAAAGAAATGTTAAACTGAGTAAAGGTTGTTGCTTTGTTACTTGATTTTG	19,C>A;19,C>A	A;C;A;C
a120215	RG2	RLG3	123	0	<lmxll>	0	29	29	13	0	1	-	0--01010--11001--11011011--01000110--1--1--0110101--110101--0--00----000110011010--0	CAGCATCCTTCTCACAAGCAGGCATTGTTCGTATTATCTTTGTAGCCTCATCCACTAGTCCTGC	32,A>G;32,A>G	A;G;A;G
a109738	RG2	RLG3	123	0	<lmxll>	0	29	29	13	0	1	-	0--01010--11001--11011011--01000110--1--1--0110101--110101--0--00----000110011010--0	CTGCGCAGGTGTTGCACAAGTGGCCGCTCAGGCCACCACCCCCGCGATTCGCAAGAGTCTGTGC	56,G>A;56,G>A	A;G;A;G
aRub107a	RG2	RLG3	123	0	<lmxll>	0	29	29	13	0	1	-	0--01010--11001--11011011--01000110--1--1--0110101--110101--0--00----000110011010--0	#N/A	#N/A	#N/A
a195662	RG2	RLG3	124	1.382	<lmxll>	0	28	30	13	0.07	1	-	0--01010--11001--11011011--01000110--1--1--0110101--110111--0--00----000110011010--0	CAGCAGTAGTTTCTTCCCCAATGAACTAACATTAACACCGACTTGAAAAGTTCAGGCAACGGAA	55,A>G;55,A>G	A;G;A;G
a182715	RG2	RLG3	125	2.286	<lmxll>	0	29	29	13	0	1	-	0--01010--11001--11011011--01000110--1--1--0110101--110111--0--00----000100011010--0	CAGCCACTGCGCTCCGTTCAGTGCTCCACCGCGTCCAGCTGGCAGAAAAAAAAAAAAAAAAAAA	31,C>T;31,C>T	C;T;C;T
a14206	RG2	RLG3	125	2.286	<lmxll>	0	29	29	13	0	1	-	0--01010--11001--11011011--01000110--1--1--0110101--110111--0--00----000100011010--0	CTGCTCCATGTTCACAACCGGGAAATTCTCCATTTCGATCTACTCTACTTTCTGTCTCTCTCGG	44,C>G;44,C>G	C;G;C;G
a140800	RG2	RLG3	126	3.228	<lmxll>	0	28	30	13	0.07	1	-	0--01010--11001--11011011--01000110--1--1--0110101--110101--0--00----000110011110--0	CAGCAAAAAGTGTGTAAATGTAACGATGGATAAAAACAACTGCGGGCGGTGTGGAGCAAAGTGT	12,T>C;12,T>C;46,C>A;46,C>A	CA;TC;CA;TC
a42626	RG2	RLG3	126	3.228	<lmxll>	1	28	30	13	0.07	1	-	0--01010--11001--11011011--01000110--1--1--0110101--110101--0--00----000110011110--0	CAGCAAGGCGGAAGAGGAGCTTGAGTTCAATCCACGTGGCCAACCGGAGCCTCTTGAAACACGG	59,T>C;59,T>C	C;T;C;T
a170801	RG2	RLG3	126	3.228	<lmxll>	0	28	30	13	0.07	1	-	0--01010--11001--11011011--01000110--1--1--0110101--110101--0--00----000110011110--0	CAGCAGGCACAGCAGGAGGAGGAAGATGCCCCTCACAAGTGTCCCAAAACCTAGTGCTCACCCG	4,G>A;4,G>A	A;G;A;G
a107095	RG2	RLG3	126	3.228	<lmxll>	0	28	30	13	0.07	1	-	0--01010--11001--11011011--01000110--1--1--0110101--110101--0--00----000110011110--0	CAGCACTTTCAATAGCTTGCTCTTAAATAGGTATAAAGGTGGGAATGACTATGTTGCTTGGCAC	56,G>C;56,G>C	C;G;C;G
a147609	RG2	RLG3	126	3.228	<lmxll>	0	28	30	13	0.07	1	-	0--01010--11001--11011011--01000110--1--1--0110101--110101--0--00----000110011110--0	CTGCAGGAAAATGAATCCCAGATCGATGTTAGAATTGTTCCAGGTAGAACAACGATCTCAAGTC	17,G>C;17,G>C	C;G;C;G
a2569	RG2	RLG3	126	3.228	<lmxll>	0	28	30	13	0.07	1	-	0--01010--11001--11011011--01000110--1--1--0110101--110101--0--00----000110011110--0	CTGCAGACTGTGCAGTAATTTCTAAAAGTGCAAGAGCAGATGCATGATTTCACAGAGATTTGGT	40,C>T;40,C>T;41,A>G;41,A>G	CA;TG;CA;TG
a70811	RG2	RLG3	127	3.405	<lmxll>	1	29	29	13	0	1	-	0--01010--11001--11011011--01000110--1--1--0110101--110101--0--00----000100011110--0	CTGCCGCAACAGTCAGAGAGACCACCATCACCAGAAACCTGGCGGAAGCCTGAACAACCAAAAC	1,A>T;1,A>T	A;T;A;T
a187341	RG2	RLG3	127	3.405	<lmxll>	1	29	29	13	0	1	-	0--01010--11001--11011011--01000110--1--1--0110101--110101--0--00----000100011110--0	CAGCACCGCCACGATTCTAGCGATTGCTCCTTCCGCTACCAGGCCCACTTTGTTATCGTCGTCC	17,G>T;17,G>T	G;T;G;T
a199299	RG2	RLG3	127	3.405	<lmxll>	0	29	29	13	0	1	-	0--01010--11001--11011011--01000110--1--1--0110101--110101--0--00----000100011110--0	CTGCAAAAGCGTCAAAACCGCAAATTCCTTCCCTTTGACTGAGCCATCTTCAATCACTTCCACA	24,C>T;24,C>T	C;T;C;T
a216996	RG2	RLG3	127	3.405	<lmxll>	1	29	29	13	0	1	-	0--01010--11001--11011011--01000110--1--1--0110101--110101--0--00----000100011110--0	CAGCTATGCTTAGAAAATGAACGCAGACCAACTTCTACGTACGACTCATGCATGCACGATAAGG	38,G>A;38,G>A	A;G;A;G
a22167	RG2	RLG3	127	3.405	<lmxll>	1	29	29	13	0	1	-	0--01010--11001--11011011--01000110--1--1--0110101--110101--0--00----000100011110--0	CTGCAATTTATTTATTTTTCCCATCTTAAACATAAGATTTAGTTCCAAAGTTGCCTTGATATCC	51,G>T;51,G>T	G;T;G;T
a103994	RG2	RLG3	127	3.405	<lmxll>	0	29	29	13	0	1	-	0--01010--11001--11011011--01000110--1--1--0110101--110101--0--00----000100011110--0	CAGCAGAGTTCCGAGTACTTACACTTTGCTCCACACCGCCCGCAGTTGTTTTTATCCATCGTTA	37,T>G;37,T>G	G;T;G;T
a5998	RG2	RLG3	127	3.405	<lmxll>	0	29	29	13	0	1	-	0--01010--11001--11011011--01000110--1--1--0110101--110101--0--00----000100011110--0	CTGCTTAAGTTGAGCATTTGCTTACTGGTTGATTTTGTACTTGGCTCATCCTAGAGGCTGTTTG	13,A>G;13,A>G	A;G;A;G
a221754	RG2	RLG3	127	3.405	<lmxll>	1	29	29	13	0	1	-	0--01010--11001--11011011--01000110--1--1--0110101--110101--0--00----000100011110--0	CTGCCATTTGAGCTCGATTTCGTGGAATGGATAGGCCCTCTTCACCGCCAATTGCCGCTTCGGC	53,T>G;53,T>G	G;T;G;T
a161438	RG2	RLG3	127	3.405	<lmxll>	1	29	29	13	0	1	-	0--01010--11001--11011011--01000110--1--1--0110101--110101--0--00----000100011110--0	CTGCACATCCCAAACGCACACGAGTTGCCTTTCTTGCAAGCGTTGTTGCATTTCCCACAGTTTT	14,T>C;14,T>C	C;T;C;T
a15353	RG2	RLG3	127	3.405	<lmxll>	1	29	29	13	0	1	-	0--01010--11001--11011011--01000110--1--1--0110101--110101--0--00----000100011110--0	CTGCACAAATATAATGTTATCCTTATCGTGCATGCATGAGTCGTACGTAGAAGTTGGTCTGCGT	45,C>T;45,C>T	C;T;C;T
a208495	RG2	RLG3	127	3.405	<lmxll>	1	29	29	13	0	1	-	0--01010--11001--11011011--01000110--1--1--0110101--110101--0--00----000100011110--0	CAGCTGAAACTTATGTTCATGAGGCCTTTTTAGCAGATTGGATGCCGGGTACTTCTGGTGGAGA	25,T>C;25,T>C	C;T;C;T
a233440	RG2	RLG3	127	3.405	<lmxll>	1	29	29	13	0	1	-	0--01010--11001--11011011--01000110--1--1--0110101--110101--0--00----000100011110--0	CTGCTCTAGCTTTGGCCTCTTTCCTATATGCCCGGGTTTATAGAAGGAAGGTGGTCGAGCCACC	31,T>C;31,T>C	C;T;C;T
a178067	RG2	RLG3	127	3.405	<lmxll>	1	29	29	13	0	1	-	0--01010--11001--11011011--01000110--1--1--0110101--110101--0--00----000100011110--0	CAGCTGTAACAACATGCAAGAAATATTAACACCAGAGGGATATCAAGGCAACTTTGGAACTAAA	49,C>A;49,C>A	A;C;A;C
a54402	RG2	RLG3	128	4.398	<lmxll>	0	28	30	13	0.07	1	-	0--01010--11001--11011011--01000110--1--1--0110101--111101--0--00----000100011110--0	CTGCCCATAATGACGGCGATGAGGCCGAGCCTCTCGACCTCCAAGCAGAGCCTCTCCTTCATGT	62,G>A;62,G>A	A;G;A;G
a18417	RG2	RLG3	128	4.398	<lmxll>	0	28	30	13	0.07	1	-	0--01010--11001--11011011--01000110--1--1--0110101--111101--0--00----000100011110--0	CTGCCCCCCCTGAATGCACGACCTGTCCAGAAGGAAGTGAGAAACTAAAGCTGAAGTCTCTTTT	8,C>T;8,C>T	C;T;C;T
a96812	RG2	RLG3	128	4.398	<lmxll>	1	28	30	13	0.07	1	-	0--01010--11001--11011011--01000110--1--1--0110101--111101--0--00----000100011110--0	CTGCATGTATATTATATAAAAGTGCTTCTGTAGTAAGCGCTTTTGCTTAATTAGAATTCTACCC	17,G>A;17,G>A	A;G;A;G
a189638	RG2	RLG3	128	4.398	<lmxll>	1	28	30	13	0.07	1	-	0--01010--11001--11011011--01000110--1--1--0110101--111101--0--00----000100011110--0	CAGCACTACCAGTCCAAGAAGTGATGCAACAAAACAAATGATGGCAAACATGAGCGCAGTGTCT	7,A>G;7,A>G	A;G;A;G
a126954	RG2	RLG3	128	4.398	<lmxll>	1	28	30	13	0.07	1	-	0--01010--11001--11011011--01000110--1--1--0110101--111101--0--00----000100011110--0	CAGCCTGTGGCATGAACTGCCACATAGAAACTCCAGGGTATCCAGAAACTCCAGGATATCCCAT	7,T>C;7,T>C	C;T;C;T
a194650	RG2	RLG3	128	4.398	<lmxll>	1	28	30	13	0.07	1	-	0--01010--11001--11011011--01000110--1--1--0110101--111101--0--00----000100011110--0	CTGCTGATGATGTCAAAACGACGCGTTTGACTGTCTTGGCTTTGACACATGATTTCATAACGTT	57,T>G;57,T>G	G;T;G;T
a120004	RG2	RLG3	128	4.398	<lmxll>	1	28	30	13	0.07	1	-	0--01010--11001--11011011--01000110--1--1--0110101--111101--0--00----000100011110--0	CTGCAATTGGTCTTTTCCATATCTGGAGTGCACTGAACAAGTGCATATATTGTTTGATATGTTG	41,C>T;41,C>T;52,C>T;52,C>T	CC;TT;CC;TT
a169798	RG2	RLG3	128	4.398	<lmxll>	1	28	30	13	0.07	1	-	0--01010--11001--11011011--01000110--1--1--0110101--111101--0--00----000100011110--0	CTGCTGAATGTCAGCTTGGACGACGATAACAAAGTGGGCCTGGTAGCGGAAGGAGCAATCGCTA	63,A>C;63,A>C	A;C;A;C
a209411	RG2	RLG3	128	4.398	<lmxll>	0	28	30	13	0.07	1	-	0--01010--11001--11011011--01000110--1--1--0110101--111101--0--00----000100011110--0	CAGCACAAGGTGAAGGGTAGACTCCTTCTGAATGTTGTAGTCAGCAAGAGTCCGCCCATCTTCA	54,C>G;54,C>G	C;G;C;G
a217396	RG2	RLG3	128	4.398	<lmxll>	1	28	30	13	0.07	1	-	0--01010--11001--11011011--01000110--1--1--0110101--111101--0--00----000100011110--0	CTGCCTCGTTTGTCTTCTCCGTTGCACCATCTGCATACTCCTTGGCCGTCTCCGTTATACTCTC	11,G>T;11,G>T;41,T>G;41,T>G	GT;TG;GT;TG
a234911	RG2	RLG3	128	4.398	<lmxll>	0	28	30	13	0.07	1	-	0--01010--11001--11011011--01000110--1--1--0110101--111101--0--00----000100011110--0	CTGCAGAAAATTACCTCAATTTTTTGAATTTCTCTCTGATCTTTGGGGGGAAAAGGTGAAATAG	49,A>G;49,A>G	A;G;A;G
a20534	RG2	RLG3	128	4.398	<lmxll>	0	28	30	13	0.07	1	-	0--01010--11001--11011011--01000110--1--1--0110101--111101--0--00----000100011110--0	CAGCTTGACATGGGCGAGTCAGGCCGAGTCAGAACGGAGGAAACGGACCTCACCCGGCGGAATC	40,C>A;40,C>A	A;C;A;C
a246171	RG2	RLG3	128	4.398	<lmxll>	0	28	30	13	0.07	1	-	0--01010--11001--11011011--01000110--1--1--0110101--111101--0--00----000100011110--0	CTGCTCAAGCTTACTTTGAAGGCTTGGACGAAACCTCACGAACCAGAAAGGTTGCTTGCAATCA	5,C>T;5,C>T	C;T;C;T
a119288	RG2	RLG3	128	4.398	<lmxll>	1	28	30	13	0.07	1	-	0--01010--11001--11011011--01000110--1--1--0110101--111101--0--00----000100011110--0	CAGCTTAAGCACAATGTACTTTCTTCCCTTTCCAATATCCAGAATGACATGATCAAGCCAGGAG	31,C>T;31,C>T	C;T;C;T
a174756	RG2	RLG3	128	4.398	<lmxll>	1	28	30	13	0.07	1	-	0--01010--11001--11011011--01000110--1--1--0110101--111101--0--00----000100011110--0	CTGCATATAGACTTTGGTGAACAAACCGATAGATCAAGGAAAAGAAAGTGTTATGTGGATTCTG	27,G>A;27,G>A;61,C>A;61,C>A	AA;GC;AA;GC
a169344	RG2	RLG3	129	6.009	<lmxll>	1	28	30	13	0.07	1	-	0--01010--11001--11011011--01000110--1--1--0110101--110111--0--00----010100011010--0	CTGCTAATGGCCATGGTGTACTGGAGTTGTCTCCACTTGAGAAGGTGCTATCCGACACCCAGTT	46,G>A;46,G>A;58,C>T;58,C>T	AT;GC;AT;GC
a13011	RG2	RLG3	130	6.685	<lmxll>	1	27	31	13	0.28	1	-	0--01010--11001--11011011--01000110--1--1--0110101--110111--0--00----010100011110--0	CTGCCCCTGCCGTCTTTGTTTACGTCAGCAACAACACCATGACACTTGCCACCCGTATCTTTGT	13,C>A;13,C>A	A;C;A;C
a34306	RG2	RLG3	131	8.222	<lmxll>	0	26	32	13	0.62	1	-	0--01010--11001--11011011--11000110--1--1--0110101--110111--0--00----010100011110--0	CAGCGACCTTCCCTACCTCAACGCCTTTCTCCACTGGAGCTTTGACCAGTCAACGGGCCAGCTC	9,T>A;9,T>A	A;T;A;T
a223657	RG2	RLG3	132	9.043	<lmxll>	0	25	33	13	1.1	1	-	0--01010--11001--11011011--11000110--1--1--0110101--111111--0--00----010100011110--0	CAGCTGTCTTCAGACATTCGCACAGACTCTTGCGAATCGCGGGGGTGGTGGCCTGAGCGGCCAC	26,T>C;26,T>C	C;T;C;T
a17347	RG2	RLG3	132	9.043	<lmxll>	1	25	33	13	1.1	1	-	0--01010--11001--11011011--11000110--1--1--0110101--111111--0--00----010100011110--0	CTGCATTGAAGATGCCGGAACCGGAGCTTATTGATCATGCAGGATTGGATTCTGCAGTGTACTT	22,G>A;22,G>A	A;G;A;G
a15331	RG2	RLG3	133	10.218	<lmxll>	0	28	30	13	0.07	1	-	0--01010--11001--11011010--01000110--1--1--0110101--111111--0--00----000100011110--0	CAGCTCTGTTTAGATGGGGCATGGCACTACAGCAAAGATCCCGCCTACGGCCTAGCAATGGTAA	24,T>C;24,T>C;42,A>G;42,A>G	CG;TA;CG;TA
a147476	RG2	RLG3	133	10.218	<lmxll>	0	28	30	13	0.07	1	-	0--01010--11001--11011010--01000110--1--1--0110101--111111--0--00----000100011110--0	CTGCAGTAGGTGCTGTATATTGTGACTGTGACAATGAGGAAAAAAGACCAGTTGATCGGATGTC	13,C>T;13,C>T	C;T;C;T
a29388	RG2	RLG3	134	10.731	<lmxll>	1	27	31	13	0.28	1	-	0--01010--11001--11011010--01000110--1--1--0110101--111111--0--00----010100011110--0	CAGCTACAGGATGCCAACGAAGAGTGCAAGATTGTCCACAATGCCAAAACCATGAAAGAGCTCC	31,T>C;31,T>C	C;T;C;T
a262363	RG2	RLG3	134	10.731	<lmxll>	1	27	31	13	0.28	1	-	0--01010--11001--11011010--01000110--1--1--0110101--111111--0--00----010100011110--0	CAGCGCTGAAACCGCCAACCGGGGTTGAATCAATTGAATCTGCATTGCCAGAAGGATTTTTGGA	10,A>G;10,A>G	A;G;A;G
a204787	RG2	RLG3	134	10.731	<lmxll>	0	27	31	13	0.28	1	-	0--01010--11001--11011010--01000110--1--1--0110101--111111--0--00----010100011110--0	CAGCATTACAATCTGTATATTATTTTAAGTAGCTGTTTGATATTAGAGATTAATCTAACTAGCT	47,G>T;47,G>T	G;T;G;T
a13388	RG2	RLG3	134	10.731	<lmxll>	1	27	31	13	0.28	1	-	0--01010--11001--11011010--01000110--1--1--0110101--111111--0--00----010100011110--0	CTGCAATAAATATTATTGTTTACCTAGGTCTGCCTGTGCTAGGCGAATGAAAATATCTGCTCCA	59,C>T;59,C>T;63,A>G;63,A>G	CA;TG;CA;TG
a79279	RG2	RLG3	134	10.731	<lmxll>	1	27	31	13	0.28	1	-	0--01010--11001--11011010--01000110--1--1--0110101--111111--0--00----010100011110--0	CTGCGGTTGCAATTGGGATAATCACCAAATCCCAAGTTGACCGTTGCGAGTCTAAGGGCAACAA	49,G>C;49,G>C	C;G;C;G
a123860	RG2	RLG3	134	10.731	<lmxll>	0	27	31	13	0.28	1	-	0--01010--11001--11011010--01000110--1--1--0110101--111111--0--00----010100011110--0	CAGCCAAGGCAACAACAACAACAGCAATCCGGTGGCGGTGGAGGTGGATTGCACTTTTCGAATA	42,A>G;42,A>G	A;G;A;G
a143503	RG2	RLG3	134	10.731	<lmxll>	1	27	31	13	0.28	1	-	0--01010--11001--11011010--01000110--1--1--0110101--111111--0--00----010100011110--0	CAGCTCAGTTTCCCTAACATCCCACCTGTTCAATTAAATTAAGACTGTCATTGAAACAAACTTG	50,A>T;50,A>T	A;T;A;T
a92468	RG2	RLG3	134	10.731	<lmxll>	1	27	31	13	0.28	1	-	0--01010--11001--11011010--01000110--1--1--0110101--111111--0--00----010100011110--0	CTGCTGGGAATTCAGAAACAGAGAGGCCTAGTTGCTCAAACCTGTCTTTACTCAGGATATAACC	28,T>C;28,T>C	C;T;C;T
a126104	RG2	RLG3	135	12.762	<lmxll>	1	28	30	13	0.07	1	-	0--01010--11001--11011010--01000110--1--1--0110001--111111--0--00----010100011110--0	CAGCAAGCTATAAGTCTAGTTCATATTACACAAGTGTAAGGAGTAATAGTGAAATTTAGGATAA	12,T>A;12,T>A	A;T;A;T
a148494	RG2	RLG3	135	12.762	<lmxll>	0	28	30	13	0.07	1	-	0--01010--11001--11011010--01000110--1--1--0110001--111111--0--00----010100011110--0	CAGCTTCCACGCTTCAAAAAATTGTACTACTTACTCAGATCGATCCGTGCCCTAGCTTCCAATT	10,A>G;10,A>G;36,G>A;36,G>A	AG;GA;AG;GA
a5096	RG2	RLG3	135	12.762	<lmxll>	0	28	30	13	0.07	1	-	0--01010--11001--11011010--01000110--1--1--0110001--111111--0--00----010100011110--0	CAGCTTCCTCGCCGGCCGAGGGTAGCGATTCCGCCGGGTGAGGTCCGTTTCCTCCGTTCTGACT	49,G>T;49,G>T	G;T;G;T
a180390	RG2	RLG3	135	12.762	<lmxll>	0	28	30	13	0.07	1	-	0--01010--11001--11011010--01000110--1--1--0110001--111111--0--00----010100011110--0	CAGCCTGAACAAAGGAGACATGACGGCTATTTCACCTTTTCCCCCCAAAGATCAGAGAGAAATT	40,C>T;40,C>T	C;T;C;T
a130898	RG2	RLG3	135	12.762	<lmxll>	1	28	30	13	0.07	1	-	0--01010--11001--11011010--01000110--1--1--0110001--111111--0--00----010100011110--0	CTGCATTCTCATTGCAATCTTCCTGCAATAATATATTTGTCTACAGCAAGCGCACAAGTGGTTT	34,C>A;34,C>A	A;C;A;C
a133119	RG2	RLG3	135	12.762	<lmxll>	1	28	30	13	0.07	1	-	0--01010--11001--11011010--01000110--1--1--0110001--111111--0--00----010100011110--0	CAGCCTGATCAAGCAATATGGGCTTTCAAAGGGCACCAATGAGGCCATGTTTGTGGTGCATGCC	6,G>A;6,G>A	A;G;A;G
a48963	RG2	RLG3	135	12.762	<lmxll>	1	28	30	13	0.07	1	-	0--01010--11001--11011010--01000110--1--1--0110001--111111--0--00----010100011110--0	CAGCCCGGCACGCCCAAGCATATCAACCTGGCAAACATGGTGCTCTACTCCCGGCACTAATCCA	45,T>C;45,T>C	C;T;C;T
a13023	RG2	RLG3	135	12.762	<lmxll>	1	28	30	13	0.07	1	-	0--01010--11001--11011010--01000110--1--1--0110001--111111--0--00----010100011110--0	CAGCCAAAGTGATGCTTAGACCTGCTTCTCCTGGTACTGGAGTTATTGCCGGAGGGTCTGTGAG	4,C>A;4,C>A	A;C;A;C
a213900	RG2	RLG3	135	12.762	<lmxll>	1	28	30	13	0.07	1	-	0--01010--11001--11011010--01000110--1--1--0110001--111111--0--00----010100011110--0	CAGCAAAAAGACAAGCCACGCCTCTTGATGCTGTTACCAAAAATTTAAACAGACATAAGAAGAG	51,G>A;51,G>A	A;G;A;G
a78843	RG2	RLG3	135	12.762	<lmxll>	1	28	30	13	0.07	1	-	0--01010--11001--11011010--01000110--1--1--0110001--111111--0--00----010100011110--0	CTGCTTTTCCGTGGTGCAGGCCAACACCATCAGGAGATGATGGTTTTGGTTGTTCAGGCTTCCG	7,C>T;7,C>T	C;T;C;T
a20971	RG2	RLG3	135	12.762	<lmxll>	1	28	30	13	0.07	1	-	0--01010--11001--11011010--01000110--1--1--0110001--111111--0--00----010100011110--0	CTGCGGTTTGGCACAAACATTGCTCCAAAGTTGGACAGAAGAGGAATCATGTATCCCAGAATGA	56,T>C;56,T>C	C;T;C;T
a217682	RG2	RLG3	135	12.762	<lmxll>	1	28	30	13	0.07	1	-	0--01010--11001--11011010--01000110--1--1--0110001--111111--0--00----010100011110--0	CAGCTAGCAAACGTGTCACGAACTCGCTACATGAAAATTCAGAGACCCAGAAGGAGGAGAAAAC	63,G>C;63,G>C	C;G;C;G
a119839	RG2	RLG3	135	12.762	<lmxll>	0	28	30	13	0.07	1	-	0--01010--11001--11011010--01000110--1--1--0110001--111111--0--00----010100011110--0	CTGCTATAAGACCTCATAGTGTGATGATAATGATGACGGGTGAATGGTGAAACTAAAGCTCCTT	28,C>A;28,C>A	A;C;A;C
a175402	RG2	RLG3	135	12.762	<lmxll>	0	28	30	13	0.07	1	-	0--01010--11001--11011010--01000110--1--1--0110001--111111--0--00----010100011110--0	CAGCAGAGTGATGAGGAATTTCTTGAACTGGTGTCTAATATCTCTGAAATTAGACATGCTAATA	27,C>T;27,C>T	C;T;C;T
a187868	RG2	RLG3	135	12.762	<lmxll>	1	28	30	13	0.07	1	-	0--01010--11001--11011010--01000110--1--1--0110001--111111--0--00----010100011110--0	CAGCCGCGAAATTGCAAGCACCTTATCCTCTTCGTCTTCTTATACAGCTCCTGTGCCTTCAGCC	33,A>G;33,A>G	A;G;A;G
a97867	RG2	RLG3	135	12.762	<lmxll>	1	28	30	13	0.07	1	-	0--01010--11001--11011010--01000110--1--1--0110001--111111--0--00----010100011110--0	CAGCCGAGTTTCTGGGACTTCCACATGTTCGACCTTATCTTGAAGTCAAGAACAATCCGAGTGC	58,G>A;58,G>A	A;G;A;G
a4635	RG2	RLG3	135	12.762	<lmxll>	1	28	30	13	0.07	1	-	0--01010--11001--11011010--01000110--1--1--0110001--111111--0--00----010100011110--0	CAGCAGAGTAGAAGTTTCCCATGTCCTCCGAATTGGGCTGGGTGTTATCACCGGTCCAGATATG	41,G>C;41,G>C	C;G;C;G
a198646	RG2	RLG3	135	12.762	<lmxll>	1	28	30	13	0.07	1	-	0--01010--11001--11011010--01000110--1--1--0110001--111111--0--00----010100011110--0	CTGCGTATATATAGAGCCTGGAAGCTTGGAACCAGAGTGCACCATGAAAACAATGACATCCCGT	55,G>A;55,G>A	A;G;A;G
a68234	RG2	RLG3	135	12.762	<lmxll>	0	28	30	13	0.07	1	-	0--01010--11001--11011010--01000110--1--1--0110001--111111--0--00----010100011110--0	CTGCCATTTACAAGTTCTCAAAATTTAGTAGTTGTTTTTTTTCTTGGACAAAAGAATGGGAGGG	33,G>A;33,G>A	A;G;A;G
a71993	RG2	RLG3	135	12.762	<lmxll>	0	28	30	13	0.07	1	-	0--01010--11001--11011010--01000110--1--1--0110001--111111--0--00----010100011110--0	CAGCTGTTCTTTGGACAAGCTTACAGGGCTGGCACCGATCCAGATCCGGGAGCCGGCTCAATCG	47,C>G;47,C>G	C;G;C;G
a77601	RG2	RLG3	135	12.762	<lmxll>	0	28	30	13	0.07	1	-	0--01010--11001--11011010--01000110--1--1--0110001--111111--0--00----010100011110--0	CTGCAAACGATCGATGCCCGGTAGAATAACCTGTCTCCCCTTACTTCTAATGTCCAAGCCCAAA	31,T>C;31,T>C	C;T;C;T
a7600	RG2	RLG3	135	12.762	<lmxll>	0	28	30	13	0.07	1	-	0--01010--11001--11011010--01000110--1--1--0110001--111111--0--00----010100011110--0	CTGCTAGTGTTTTCTTTAATTTTAGATGAATAACTATGCCAGGAGAAATGTCGTAATACCCTAT	22,C>T;22,C>T;56,C>T;56,C>T	CC;TT;CC;TT
a216267	RG2	RLG3	135	12.762	<lmxll>	1	28	30	13	0.07	1	-	0--01010--11001--11011010--01000110--1--1--0110001--111111--0--00----010100011110--0	CAGCCCCCTCGGCGGTCTTTGGTGGGCTACAAGCATGTCGTAGATGTAGATTATTGTCCTCCAG	13,G>T;13,G>T	G;T;G;T
a149532	RG2	RLG3	135	12.762	<lmxll>	0	28	30	13	0.07	1	-	0--01010--11001--11011010--01000110--1--1--0110001--111111--0--00----010100011110--0	CAGCTCCTGATTCATTTATGGTACGGAAGACTGATGATGTGCTCGGTATAAAGTCACTGGTGGG	24,A>G;24,A>G	A;G;A;G
a38705	RG2	RLG3	135	12.762	<lmxll>	0	28	30	13	0.07	1	-	0--01010--11001--11011010--01000110--1--1--0110001--111111--0--00----010100011110--0	CAGCAGATCACTCGTGGGTGAGCAGTTCAAATCAGAGTATCGCCAAAGGGAAGAAACATTGTGG	60,G>A;60,G>A;62,G>T;62,G>T	AT;GG;AT;GG
a21960	RG2	RLG3	135	12.762	<lmxll>	0	28	30	13	0.07	1	-	0--01010--11001--11011010--01000110--1--1--0110001--111111--0--00----010100011110--0	CTGCCTCCTCAGCAGTCTCGAAAGTCCCAAGCCAAACTCTAGCTCCTTTTCTTGAAGAGTCTCT	19,A>G;19,A>G;25,A>C;25,A>C	AA;GC;AA;GC
a164933	RG2	RLG3	135	12.762	<lmxll>	1	28	30	13	0.07	1	-	0--01010--11001--11011010--01000110--1--1--0110001--111111--0--00----010100011110--0	CTGCATAGTAGTAAATCAGGGTTGCTGGATTGGCCTACAAGGTTCAAGATTGCTCTCGATGCTG	41,G>A;41,G>A	A;G;A;G
a3675	RG2	RLG3	135	12.762	<lmxll>	1	28	30	13	0.07	1	-	0--01010--11001--11011010--01000110--1--1--0110001--111111--0--00----010100011110--0	CTGCAGATGAATTTAGTGTTGATTTGTCAAAGTTGTTTCTTGGCCTTAAGTTTGCTCATGGAGC	4,A>T;4,A>T	A;T;A;T
a177703	RG2	RLG3	135	12.762	<lmxll>	0	28	30	13	0.07	1	-	0--01010--11001--11011010--01000110--1--1--0110001--111111--0--00----010100011110--0	CAGCTCATCGATGAGGTCCTTAAAGAGAAAAAGAGGTTTGAAAATTTAAAGTAAGTAGTAGTAA	51,T>C;51,T>C	C;T;C;T
a135556	RG2	RLG3	135	12.762	<lmxll>	1	28	30	13	0.07	1	-	0--01010--11001--11011010--01000110--1--1--0110001--111111--0--00----010100011110--0	CAGCTTTTTTCATGCTAGATCTACGAAAATATAACTTTAGGAAACATGCCAACCTTTTTCATGA	4,T>C;4,T>C;49,C>T;49,C>T	CT;TC;CT;TC
a150771	RG2	RLG3	135	12.762	<lmxll>	1	28	30	13	0.07	1	-	0--01010--11001--11011010--01000110--1--1--0110001--111111--0--00----010100011110--0	CAGCCAGTCTTTGGAAGTGGATTCACAGACATTAGTTCCTGTCAGTGTTGTAAATGATCATGAA	39,A>T;39,A>T	A;T;A;T
a233245	RG2	RLG3	135	12.762	<lmxll>	1	28	30	13	0.07	1	-	0--01010--11001--11011010--01000110--1--1--0110001--111111--0--00----010100011110--0	CAGCCCTCTGCCAATTTCATCAATTACTGCTCAATCAAGCACTCATGGCTTTGATCAAAGAACA	39,C>T;39,C>T	C;T;C;T
a106537	RG2	RLG3	135	12.762	<lmxll>	1	28	30	13	0.07	1	-	0--01010--11001--11011010--01000110--1--1--0110001--111111--0--00----010100011110--0	CAGCAACTTGGCACCAATGAGATTAAAACAATCAAGTATAACTAAAACATAGCTATATCATTAC	27,C>A;27,C>A;62,G>A;62,G>A	AA;CG;AA;CG
a25782	RG2	RLG3	135	12.762	<lmxll>	1	28	30	13	0.07	1	-	0--01010--11001--11011010--01000110--1--1--0110001--111111--0--00----010100011110--0	CAGCATCGAGAGCAATCTTGAACCTTGTAGGCCAATCCAGCAACCCTGATTTACTACTATGCAG	22,C>T;22,C>T	C;T;C;T
a236229	RG2	RLG3	135	12.762	<lmxll>	1	28	30	13	0.07	1	-	0--01010--11001--11011010--01000110--1--1--0110001--111111--0--00----010100011110--0	CAGCAAAAACGGTTCCAGCCTTGCTGTCAAAGATCACAAATCCAAAGTTACCGTCCAGATCTTT	16,A>G;16,A>G	A;G;A;G
a153841	RG2	RLG3	135	12.762	<lmxll>	1	28	30	13	0.07	1	-	0--01010--11001--11011010--01000110--1--1--0110001--111111--0--00----010100011110--0	CAGCGGAGATGGGCGCAGGCTTGGGAAGCCGGAGGTGGTGGAGAGAAGCGGTGCTGAAAAAAAA	11,G>A;11,G>A	A;G;A;G
a123486	RG2	RLG3	135	12.762	<lmxll>	1	28	30	13	0.07	1	-	0--01010--11001--11011010--01000110--1--1--0110001--111111--0--00----010100011110--0	CAGCAATTCTTTCTTCTTTCTCTTCAAGTACCTTTGCAACACAAGTCAGAAGAAGTTTTAGAAA	35,G>A;35,G>A;48,G>T;48,G>T	AT;GG;AT;GG
a74777	RG2	RLG3	135	12.762	<lmxll>	1	28	30	13	0.07	1	-	0--01010--11001--11011010--01000110--1--1--0110001--111111--0--00----010100011110--0	CTGCCTGAGGGAACTGCATATTATGAAAAGGCATCATTGATGGTTGAGTTGGTGGCAATGAAAC	20,T>C;20,T>C	C;T;C;T
a128711	RG2	RLG3	135	12.762	<lmxll>	1	28	30	13	0.07	1	-	0--01010--11001--11011010--01000110--1--1--0110001--111111--0--00----010100011110--0	CTGCATAAGATATTATATAGCGAGGGACGGTTGATCAGGTTTGCCTCCCCTTCATTCAGCCATG	47,T>C;47,T>C	C;T;C;T
a26391	RG2	RLG3	135	12.762	<lmxll>	1	28	30	13	0.07	1	-	0--01010--11001--11011010--01000110--1--1--0110001--111111--0--00----010100011110--0	CTGCAACATCTACTGAAATCTTGTTTTGTAGACGGGATGTCATTGTTTTCATGGTGCACTCTGG	39,T>C;39,T>C	C;T;C;T
a181219	RG2	RLG3	136	14.509	<lmxll>	0	27	31	13	0.28	1	-	0--01010--11001--11011010--01001110--1--1--0110001--111111--0--00----010100011110--0	CTGCCAAGATCACAGGCTATGAAGTTGTGCCGGCCAATGAGGAGGCTTTGTTGAAGGCCGTGGC	6,C>A;6,C>A;7,T>G;7,T>G	AG;CT;AG;CT
a140359	RG2	RLG3	136	14.509	<lmxll>	0	27	31	13	0.28	1	-	0--01010--11001--11011010--01001110--1--1--0110001--111111--0--00----010100011110--0	CAGCAAAATTGGAAGCTAGGGCACGGATCGATCTGAGTAAGTAGTACAATTTTTTGAAGCGTGG	33,T>C;33,T>C;59,C>T;59,C>T	CT;TC;CT;TC
a21738	RG2	RLG3	136	14.509	<lmxll>	0	27	31	13	0.28	1	-	0--01010--11001--11011010--01001110--1--1--0110001--111111--0--00----010100011110--0	CTGCATTTCTTGCGCTCCAGTGTAAATGTCAATATAGATTGTTTAGATAGGGTATTACGACATT	19,A>G;19,A>G;53,G>A;53,G>A	AG;GA;AG;GA
a169199	RG2	RLG3	136	14.509	<lmxll>	0	27	31	13	0.28	1	-	0--01010--11001--11011010--01001110--1--1--0110001--111111--0--00----010100011110--0	CTGCATTTCCCACTTCAAAATCGTGCCAGATATGGCAGACCTGGAGCTAAGTGATTCATGTATT	35,T>C;35,T>C	C;T;C;T
a201410	RG2	RLG3	137	16.276	<lmxll>	0	28	30	13	0.07	1	-	0--01010--11001--11011010--00001110--1--1--0110001--111111--0--00----010100011110--0	CAGCTCCTCTGCCCCAATCCACATCAATTTCAATCACCCACTGCCGTTGCCATCCATGGCCACA	61,A>G;61,A>G	A;G;A;G
a98224	RG2	RLG3	137	16.276	<lmxll>	1	28	30	13	0.07	1	-	0--01010--11001--11011010--00001110--1--1--0110001--111111--0--00----010100011110--0	CAGCACATGGTTCTCCCAATCGCAGTAAGAGTGGAGTTCAACAAGTGAACATATTGCTTTGTGT	48,G>A;48,G>A	A;G;A;G
a173930	RG2	RLG3	137	16.276	<lmxll>	0	28	30	13	0.07	1	-	0--01010--11001--11011010--00001110--1--1--0110001--111111--0--00----010100011110--0	CAGCACCCTGATCATGCTAATTAAAAAACCAAATACTGTCAGCAATGAATTTGATTTCTTCTAG	60,G>C;60,G>C	C;G;C;G
a32281	RG2	RLG3	137	16.276	<lmxll>	1	28	30	13	0.07	1	-	0--01010--11001--11011010--00001110--1--1--0110001--111111--0--00----010100011110--0	CAGCTTCAAGTAGAGTCATGAAGTCAATGAGATTCCAAGATTTAGATCTGTCTGCTGTGATGTG	18,T>C;18,T>C	C;T;C;T
a135787	RG2	RLG3	137	16.276	<lmxll>	0	28	30	13	0.07	1	-	0--01010--11001--11011010--00001110--1--1--0110001--111111--0--00----010100011110--0	CTGCATGATCCCATATCTTCTCTTTGTAACCAGCCCTTGCAAACTTCATAAAAATCTCAGCATC	37,A>T;37,A>T	A;T;A;T
a48002	RG2	RLG3	137	16.276	<lmxll>	0	28	30	13	0.07	1	-	0--01010--11001--11011010--00001110--1--1--0110001--111111--0--00----010100011110--0	CAGCTTATTTGCGCCCATCAAACCCTCTTCCAGTTATGTTAGGTAATAGCCACTTAGATTATCA	49,C>T;49,C>T	C;T;C;T
a51306	RG2	RLG3	138	19.618	<lmxll>	1	26	32	13	0.62	1	-	1--01010--11001--11011010--10001110--1--1--0110001--111111--0--00----010100011110--0	CTGCGACTGGAGCCTCAGCGCCACCTGGTCCTCGTCGTCTCCGACGGACCAATCCAGATCGATC	17,A>G;17,A>G;36,T>G;36,T>G	AT;GG;AT;GG
a24223	RG2	RLG3	139	21.436	<lmxll>	0	25	33	13	1.1	1	-	1--01010--11001--11011010--10001110--1--1--1110001--111111--0--00----010100011110--0	CAGCTTGAAGATGGGCGGACTCTTGCTGACTACAACATTCAGAAGGAGTCTACCCTTCACCTTG	14,G>C;14,G>C	C;G;C;G
a6923	RG2	RLG3	140	23.245	<lmxll>	0	24	34	13	1.72	1	-	1--01010--11001--11011110--10001110--1--1--1110001--111111--0--00----010100011110--0	CTGCTTGTGGGTGTAGAGAGCAATTAAGCTCTGGCCTCTGGTTGTTGTGGCCATGGATGGCAAC	17,G>C;17,G>C;47,T>C;47,T>C	CC;GT;CC;GT
a225057	RG2	RLG3	141	25.07	<lmxll>	1	25	33	13	1.1	1	-	1--01010--11001--01011110--10001110--1--1--1110001--111111--0--00----010100011110--0	CAGCACCGCTTCTCTCCACCACCTCCGGCTTCCCAAGCCTGCGCCCATCTCCGCTGAAAAAAAA	44,C>T;44,C>T	C;T;C;T
a115686	RG2	RLG3	141	25.07	<lmxll>	1	25	33	13	1.1	1	-	1--01010--11001--01011110--10001110--1--1--1110001--111111--0--00----010100011110--0	CAGCACCAGGCCTTCATAATTTATGACCTGCTGTAACTTTTTCTTTTTGGGGGTGACGATATGT	1,A>T;1,A>T	A;T;A;T
a172710	RG2	RLG3	141	25.07	<lmxll>	1	25	33	13	1.1	1	-	1--01010--11001--01011110--10001110--1--1--1110001--111111--0--00----010100011110--0	CAGCTGACCTTAGATGCCCTTGATGCTCTGCGATCACTGGGGCATGTTGGAATTCAGACATTAG	5,A>G;5,A>G	A;G;A;G
a138060	RG2	RLG3	141	25.07	<lmxll>	1	25	33	13	1.1	1	-	1--01010--11001--01011110--10001110--1--1--1110001--111111--0--00----010100011110--0	CTGCTCTATATATATGATGATAATGGAATCCCCCCGAATCATTGGTCTCTCCTGTTGCTACTTT	32,T>C;32,T>C	C;T;C;T
a106193	RG2	RLG3	141	25.07	<lmxll>	0	25	33	13	1.1	1	-	1--01010--11001--01011110--10001110--1--1--1110001--111111--0--00----010100011110--0	CAGCTATAGCACCAATATATGCAATGGCTAGTAACCACTCCAAATACAACTCACTGATGACCAC	15,T>C;15,T>C	C;T;C;T
a204956	RG2	RLG3	141	25.07	<lmxll>	1	25	33	13	1.1	1	-	1--01010--11001--01011110--10001110--1--1--1110001--111111--0--00----010100011110--0	CTGCATTTGTAATCATCAGTTAGGGACTTCTTCCTATCGTGTATTGGGGAAGAAGGGTCTGGAA	41,T>G;41,T>G	G;T;G;T
a58983	RG2	RLG3	141	25.07	<lmxll>	1	25	33	13	1.1	1	-	1--01010--11001--01011110--10001110--1--1--1110001--111111--0--00----010100011110--0	CAGCTAGCAAGGAAGCGTAGGAAGGAAGTTATTAAGTTAAGCAACAATAAACACTTAGGTAGGT	23,G>T;23,G>T	G;T;G;T
a158947	RG2	RLG3	142	26.875	<lmxll>	0	24	34	13	1.72	1	-	1--01010--11001--01011110--10001110--1--1--1111001--111111--0--00----010100011110--0	CAGCCTTGGCAAAATTTTATCAACTGGCTCTTCTGCACATGCATTGGTGAAGAAAATACAGTTA	63,A>G;63,A>G	A;G;A;G
a167593	RG2	RLG3	142	26.875	<lmxll>	0	24	34	13	1.72	1	-	1--01010--11001--01011110--10001110--1--1--1111001--111111--0--00----010100011110--0	CTGCTCAGGATGGGGTTGACATAATAAGCTTATCAATCACTCCCAACAGACGTCCTCCTGGAGT	55,C>T;55,C>T	C;T;C;T
a78000	RG2	RLG3	142	26.875	<lmxll>	1	24	34	13	1.72	1	-	1--01010--11001--01011110--10001110--1--1--1111001--111111--0--00----010100011110--0	CTGCTTACATCGCCGTTGCCGTTCTTGCTTCGTTTCGTGTTTTCCACTACGTCTGCGGCTGAAA	31,G>A;31,G>A;43,C>T;43,C>T	AT;GC;AT;GC
aRhM003	RG2	RLG3	142	26.875	<lmxll>	1	24	34	13	1.72	1	-	1--01010--11001--01011110--10001110--1--1--1111001--111111--0--00----010100011110--0	#N/A	#N/A	#N/A
a217693	RG2	RLG3	142	26.875	<lmxll>	1	24	34	13	1.72	1	-	1--01010--11001--01011110--10001110--1--1--1111001--111111--0--00----010100011110--0	CAGCTGACCATGATGTTGAGATATACGACATGGAGGAACTAAATGAGGTAGAAGCAATTCAGCT	49,A>T;49,A>T	A;T;A;T
a77375	RG2	RLG3	142	26.875	<lmxll>	0	24	34	13	1.72	1	-	1--01010--11001--01011110--10001110--1--1--1111001--111111--0--00----010100011110--0	CAGCTGGAATTGCTGGTACCCTTCTTCAATTTGACGCTGATTCTGATTCATTATGCTTCTTCCA	50,C>T;50,C>T	C;T;C;T
a136208	RG2	RLG3	142	26.875	<lmxll>	0	24	34	13	1.72	1	-	1--01010--11001--01011110--10001110--1--1--1111001--111111--0--00----010100011110--0	CTGCACTGCAAATATGAATGGAAATATCTCATATATATGTGATCATGCATATGCTACATAAAAC	17,A>T;17,A>T	A;T;A;T
a154595	RG2	RLG3	142	26.875	<lmxll>	1	24	34	13	1.72	1	-	1--01010--11001--01011110--10001110--1--1--1111001--111111--0--00----010100011110--0	CAGCCCAACAGTTTAACCAAAGGCTTGTAACACTTGTGGATCAGCTCAACAGCAATTTTACAAA	44,C>T;44,C>T	C;T;C;T
a268469	RG2	RLG3	142	26.875	<lmxll>	0	24	34	13	1.72	1	-	1--01010--11001--01011110--10001110--1--1--1111001--111111--0--00----010100011110--0	#N/A	#N/A	#N/A
a125710	RG2	RLG3	142	26.875	<lmxll>	0	24	34	13	1.72	1	-	1--01010--11001--01011110--10001110--1--1--1111001--111111--0--00----010100011110--0	CAGCACTGATGGCAAGAACAATGGTATTACGCGGAGATGCATCATCACAAGACAGGTCAGGCTT	31,T>C;31,T>C	C;T;C;T
a193472	RG2	RLG3	142	26.875	<lmxll>	1	24	34	13	1.72	1	-	1--01010--11001--01011110--10001110--1--1--1111001--111111--0--00----010100011110--0	CAGCACTAGTAAGTAGCCTGCCAAGCCTTGCCTGTCAGTCATGCAAACTTCACAGGGCAGGTGA	46,A>C;46,A>C	A;C;A;C
a275240	RG2	RLG3	142	26.875	<lmxll>	0	24	34	13	1.72	1	-	1--01010--11001--01011110--10001110--1--1--1111001--111111--0--00----010100011110--0	CTGCTCAATGTGTCGGTACGATTTTTCATTCCACTAGGGATGGAAATTTGGCAACAACCAACGC	54,C>T;54,C>T	C;T;C;T
a101473	RG2	RLG3	142	26.875	<lmxll>	1	24	34	13	1.72	1	-	1--01010--11001--01011110--10001110--1--1--1111001--111111--0--00----010100011110--0	CTGCTAGTAAGAAGAAGATGGTGTATTTATAAAGGAGGTGAATTTGAGTTTGAATTGGGAATCA	21,T>C;21,T>C	C;T;C;T
a198321	RG2	RLG3	142	26.875	<lmxll>	1	24	34	13	1.72	1	-	1--01010--11001--01011110--10001110--1--1--1111001--111111--0--00----010100011110--0	CAGCTTGTAATTTGGGGTTATAGAGCAGTTGTCTTGTCAGGGATTGTGTCTTCAGATCTTCAAT	13,C>G;13,C>G	C;G;C;G
a13593	RG2	RLG3	142	26.875	<lmxll>	0	24	34	13	1.72	1	-	1--01010--11001--01011110--10001110--1--1--1111001--111111--0--00----010100011110--0	CTGCCCTTCCTGAGCTGGAACAAACCGAGAACTGCAGTACGGGCATGACACATCCTTCTGTCCA	39,C>T;39,C>T	C;T;C;T
a135593	RG2	RLG3	142	26.875	<lmxll>	1	24	34	13	1.72	1	-	1--01010--11001--01011110--10001110--1--1--1111001--111111--0--00----010100011110--0	CAGCTTCACTACCAACTGTAAGTAACACTGAAATGAACTCTACAACCTGAAAAACTTTCCATGT	13,G>A;13,G>A	A;G;A;G
a210786	RG2	RLG3	142	26.875	<lmxll>	1	24	34	13	1.72	1	-	1--01010--11001--01011110--10001110--1--1--1111001--111111--0--00----010100011110--0	CTGCACATCATCCTCTTCCGCCACAAAAGCCCACGCGTAAGGGTCCCACCCCTGCACGTTGTAC	12,C>T;12,C>T	C;T;C;T
a55708	RG2	RLG3	142	26.875	<lmxll>	1	24	34	13	1.72	1	-	1--01010--11001--01011110--10001110--1--1--1111001--111111--0--00----010100011110--0	CTGCAAATGTGTATATTATTAATTGAATTGGGTCCGATTGAAGGCGGTGATGGACAGTCAAGTT	10,G>A;10,G>A	A;G;A;G
a174087	RG2	RLG3	142	26.875	<lmxll>	1	24	34	13	1.72	1	-	1--01010--11001--01011110--10001110--1--1--1111001--111111--0--00----010100011110--0	CAGCAGTGTGAAGCTGAACATGGAAGAATTTCTCTTGGGAAATCTTTTGGATGCCATTGTTAGC	16,A>G;16,A>G	A;G;A;G
a79306	RG2	RLG3	142	26.875	<lmxll>	1	24	34	13	1.72	1	-	1--01010--11001--01011110--10001110--1--1--1111001--111111--0--00----010100011110--0	CAGCTGAGGATGAGAATGTAGCAGTGGCTCTCTCAGGTTCCATTTAGAGAAGCGCTTTTGGGGG	19,T>A;19,T>A	A;T;A;T
a70169	RG2	RLG3	142	26.875	<lmxll>	1	24	34	13	1.72	1	-	1--01010--11001--01011110--10001110--1--1--1111001--111111--0--00----010100011110--0	CTGCTGGTTCCTTCTAAAGGATTTCCAGACCCTTCTTCCCCAATACACGATAGGAAGAAGTCCC	44,C>A;44,C>A	A;C;A;C
a28317	RG2	RLG3	142	26.875	<lmxll>	0	24	34	13	1.72	1	-	1--01010--11001--01011110--10001110--1--1--1111001--111111--0--00----010100011110--0	CAGCTTAGGTATTTATTGAAAGCACAAAGGAAGTAGATGTTTTAGGTTGAATAAACTTGGATAT	35,T>G;35,T>G	G;T;G;T
a175560	RG2	RLG3	142	26.875	<lmxll>	0	24	34	13	1.72	1	-	1--01010--11001--01011110--10001110--1--1--1111001--111111--0--00----010100011110--0	CTGCACTGTGAAAGCCTTTGTGTGATGTCACCCCAACCTGCAGATACAGGGCTCTTTAGATTAC	15,C>G;15,C>G	C;G;C;G
a303856	RG2	RLG3	142	26.875	<lmxll>	1	24	34	13	1.72	1	-	1--01010--11001--01011110--10001110--1--1--1111001--111111--0--00----010100011110--0	CAGCCTCAGATGGTGCAAGAGTCTCAACCTCAACAAGCCTTCCTTCAAGGTGTTCAAGAAAACC	5,T>C;5,T>C	C;T;C;T
a18208	RG2	RLG3	143	28.477	<lmxll>	1	23	35	13	2.48	1	-	1--01010--11001--01011110--10001110--1--1--1111001--111111--0--01----010100011110--0	CAGCATTGTAACCACTCGCACGCAGGTGAATTCTCGATTTTATGGGAGCCAGTCGCTGAATGCA	12,C>T;12,C>T	C;T;C;T
a162570	RG2	RLG3	143	28.477	<lmxll>	1	23	35	13	2.48	1	-	1--01010--11001--01011110--10001110--1--1--1111001--111111--0--01----010100011110--0	CAGCAAGAATCCATATGGTTCTGTGGCCTCTACTAGAGTTGGCAAGCGGTTCTTGTTACCCGAG	33,T>C;33,T>C	C;T;C;T
a138855	RG2	RLG3	143	28.477	<lmxll>	0	23	35	13	2.48	1	-	1--01010--11001--01011110--10001110--1--1--1111001--111111--0--01----010100011110--0	CTGCAGTCATTTGACCTCCAGCCCCTACACCCAATCCACCACTTTCCGACTTCCCAATAGTAAA	13,T>A;13,T>A	A;T;A;T
a228169	RG2	RLG3	143	28.477	<lmxll>	1	23	35	13	2.48	1	-	1--01010--11001--01011110--10001110--1--1--1111001--111111--0--01----010100011110--0	CAGCTACGGTTTCATTGTGGATGGACGCAATTTTACCTTCGCCGGGAATGCAAGTTTTGTGGAA	54,T>A;54,T>A	A;T;A;T
a225007	RG2	RLG3	143	28.477	<lmxll>	1	23	35	13	2.48	1	-	1--01010--11001--01011110--10001110--1--1--1111001--111111--0--01----010100011110--0	CTGCCGAGAAGAACATGAATGATGCAACCCAGCTCAATTATGATTTCAGAAATCCATTTGTGGT	40,C>T;40,C>T	C;T;C;T
a225810	RG2	RLG3	143	28.477	<lmxll>	1	23	35	13	2.48	1	-	1--01010--11001--01011110--10001110--1--1--1111001--111111--0--01----010100011110--0	CAGCATTTAGCTGTTTCTCTCTGAGAGTCACTTTTTGTTCAGATTCCAATTTTGGAATTAATTC	58,G>T;58,G>T	G;T;G;T
a84472	RG2	RLG3	144	30.217	<lmxll>	1	24	34	13	1.72	1	-	1--01010--11001--01011110--10001110--1--1--1111001--111111--0--01----010100011100--0	CAGCTTGAGGAGCCTTTGAAAGGCGCCTAATTTGCCAGCATTTCACCTGCCAAAAGGTAATAGT	59,A>G;59,A>G	A;G;A;G
a37085	RG2	RLG3	144	30.217	<lmxll>	0	24	34	13	1.72	1	-	1--01010--11001--01011110--10001110--1--1--1111001--111111--0--01----010100011100--0	CTGCCGATTCCGCCGGTGAGGAGCTCAGTAAAGGATGCGTTTTGGGAAATGGCGTGAGCAATGC	14,A>G;14,A>G	A;G;A;G
a80449	RG2	RLG3	145	31.203	<lmxll>	1	24	34	13	1.72	1	-	1--01010--11001--01011110--10001110--1--1--1111001--111111--0--00----011100011100--0	CAGCATGGTGATTTGAAATTGTAATTTTAATATATGTTGTTCGTAGTGAATTTTTTATCCACAA	35,G>A;35,G>A	A;G;A;G
a15361	RG2	RLG3	145	31.203	<lmxll>	1	24	34	13	1.72	1	-	1--01010--11001--01011110--10001110--1--1--1111001--111111--0--00----011100011100--0	CAGCCCAGACATTAGTACCGGTCGTCGTTGTGTAAGTTGTATGTGTTTATAGTTTCCACTGCTC	8,C>A;8,C>A	A;C;A;C
a9768	RG2	RLG3	145	31.203	<lmxll>	1	24	34	13	1.72	1	-	1--01010--11001--01011110--10001110--1--1--1111001--111111--0--00----011100011100--0	CTGCTTCAGTGGGTTGAGTTGGCAAGAGCACATCAACAAGGCCAAAGCAGAAGCCAAAACCAAT	18,C>T;18,C>T	C;T;C;T
a55291	RG2	RLG3	145	31.203	<lmxll>	1	24	34	13	1.72	1	-	1--01010--11001--01011110--10001110--1--1--1111001--111111--0--00----011100011100--0	CTGCTTCACATGGGATGCATACATCTAAGTTCTGTTTAAATCCTGCTGGTGATACTCCATCAGC	28,G>A;28,G>A	A;G;A;G
a180725	RG2	RLG3	145	31.203	<lmxll>	1	24	34	13	1.72	1	-	1--01010--11001--01011110--10001110--1--1--1111001--111111--0--00----011100011100--0	CTGCTCTCGTACTAATTTTGTATGCAATCCACCTCTGCAGTCCTCTCTTCATAGTGTTCAACAC	23,G>A;23,G>A	A;G;A;G
a9052	RG2	RLG3	145	31.203	<lmxll>	1	24	34	13	1.72	1	-	1--01010--11001--01011110--10001110--1--1--1111001--111111--0--00----011100011100--0	CAGCAGATCTAGATTCGATAAGGAATTCCAAATCGGAGCAACCGGAGAGGGAGAAGCCATGAAC	27,T>C;27,T>C	C;T;C;T
a199253	RG2	RLG3	145	31.203	<lmxll>	0	24	34	13	1.72	1	-	1--01010--11001--01011110--10001110--1--1--1111001--111111--0--00----011100011100--0	CAGCTCCACCCACGTAGATTTCAGAGAGGAGTGAACTCCTCTGTAAGTGCTGTGCACAGAAGCA	49,C>T;49,C>T	C;T;C;T
a198695	RG2	RLG3	145	31.203	<lmxll>	0	24	34	13	1.72	1	-	1--01010--11001--01011110--10001110--1--1--1111001--111111--0--00----011100011100--0	CTGCCATTCCGGAAAGCCAAGCAGACGAACGAGCCTTTTAGGCCTTAAACCCCTAAAACCCCAA	62,A>T;62,A>T	A;T;A;T
a33443	RG2	RLG3	146	31.966	<lmxll>	1	23	35	13	2.48	1	-	1--01010--11001--01011110--10001110--1--1--1111001--111111--0--01----011100011100--0	CAGCCATCACTTTGTTCTTAATCCCAATATTTGTATCTTTCTGGTGCTTACACTGAACATGGAA	21,T>G;21,T>G;40,C>A;40,C>A	GA;TC;GA;TC
a184484	RG2	RLG3	146	31.966	<lmxll>	1	23	35	13	2.48	1	-	1--01010--11001--01011110--10001110--1--1--1111001--111111--0--01----011100011100--0	CAGCCGCAGACGTAGTGGAAAACACGAAACGAAGCAAGAACGGCAACGGCGATGTAAGCAGAAA	17,G>A;17,G>A;29,C>T;29,C>T	AT;GC;AT;GC
a274359	RG2	RLG3	146	31.966	<lmxll>	0	23	35	13	2.48	1	-	1--01010--11001--01011110--10001110--1--1--1111001--111111--0--01----011100011100--0	CAGCACTAAACTCCAGAACCAAATAAGCGATTATCAGTAAACCAAAAATCAGTACGAGAGAATG	41,C>A;41,C>A	A;C;A;C
a78369	RG2	RLG3	146	31.966	<lmxll>	1	23	35	13	2.48	1	-	1--01010--11001--01011110--10001110--1--1--1111001--111111--0--01----011100011100--0	CTGCATAGATGTAGTTGCAAGCTGAAGCAAAGGCTGTTCTTCACCGCAGAATGGGAATTGCTCC	45,A>G;45,A>G;60,T>C;60,T>C	AT;GC;AT;GC
a78388	RG2	RLG3	146	31.966	<lmxll>	1	23	35	13	2.48	1	-	1--01010--11001--01011110--10001110--1--1--1111001--111111--0--01----011100011100--0	CAGCACTAGCTTTCAAAATTGCATCACCAGAAGCACTAGATTCAACGTCATATCCAGATGCACG	46,G>A;46,G>A	A;G;A;G
a123265	RG2	RLG3	146	31.966	<lmxll>	0	23	35	13	2.48	1	-	1--01010--11001--01011110--10001110--1--1--1111001--111111--0--01----011100011100--0	CAGCCCATACCATAAAGAGCACTGCTCGGGTGTAAATGGCATGGCATCCCAGTCCGGCAATTAA	8,G>A;8,G>A;32,C>T;32,C>T	AT;GC;AT;GC
a27375	RG2	RLG3	146	31.966	<lmxll>	0	23	35	13	2.48	1	-	1--01010--11001--01011110--10001110--1--1--1111001--111111--0--01----011100011100--0	CAGCGAATCCGTAAACAGGTTCCAGCACCGAGACCACACTAGCCAAGTGCCAGAGCGCAGTGAT	10,G>A;10,G>A	A;G;A;G
a15830	RG2	RLG3	146	31.966	<lmxll>	0	23	35	13	2.48	1	-	1--01010--11001--01011110--10001110--1--1--1111001--111111--0--01----011100011100--0	CAGCTGGGCTGACTCAACTAATAGCTGGTCAAGAAACTTCTCTCAAGCCTACAGATGAAACTGC	37,T>C;37,T>C	C;T;C;T
a130063	RG2	RLG3	146	31.966	<lmxll>	0	23	35	13	2.48	1	-	1--01010--11001--01011110--10001110--1--1--1111001--111111--0--01----011100011100--0	CTGCCATTTGTTTGAAAGAGTTTTGGTCTCTTATTTGCTTCTGTGCACAGCACTTACAGAGGAG	49,G>A;49,G>A	A;G;A;G
a126036	RG2	RLG3	146	31.966	<lmxll>	0	23	35	13	2.48	1	-	1--01010--11001--01011110--10001110--1--1--1111001--111111--0--01----011100011100--0	CAGCCTGGGCTCGGTTTGCCGCAGGCCGGGGAGTCCGTTGAGGTGGCGGTGAGCCTCGGCGCTG	47,A>G;47,A>G	A;G;A;G
a25193	RG2	RLG3	146	31.966	<lmxll>	0	23	35	13	2.48	1	-	1--01010--11001--01011110--10001110--1--1--1111001--111111--0--01----011100011100--0	CAGCTGAGCTTCAGTACTGAGAAGCAAAGCAATGTTATTCAAGCTTAGCCTTGCCAGATGAATA	37,C>T;37,C>T;39,G>C;39,G>C	CG;TC;CG;TC
a205469	RG2	RLG3	146	31.966	<lmxll>	0	23	35	13	2.48	1	-	1--01010--11001--01011110--10001110--1--1--1111001--111111--0--01----011100011100--0	CAGCGCCGAGGCTCACCGCCACCTCAACGGACTCCCCGGCCTGCGGCAAACCGAGCCCAGGCTG	16,C>T;16,C>T	C;T;C;T
a62249	RG2	RLG3	146	31.966	<lmxll>	0	23	35	13	2.48	1	-	1--01010--11001--01011110--10001110--1--1--1111001--111111--0--01----011100011100--0	CTGCAATAACACTACTTTCTTGGTAATGACTAATAAGAAGCTGATGATCGAGAAAAGTATTGTA	41,C>T;41,C>T;49,T>G;49,T>G	CT;TG;CT;TG
a219310	RG2	RLG3	146	31.966	<lmxll>	1	23	35	13	2.48	1	-	1--01010--11001--01011110--10001110--1--1--1111001--111111--0--01----011100011100--0	CTGCAGTAACGCAGGCCATGAAAATTCACATCGCAAGCCCTCCAGGTGATATTCTCATCTTCAT	7,A>G;7,A>G;52,T>C;52,T>C	AT;GC;AT;GC
a173441	RG2	RLG3	146	31.966	<lmxll>	1	23	35	13	2.48	1	-	1--01010--11001--01011110--10001110--1--1--1111001--111111--0--01----011100011100--0	CTGCTTACTTCTCATGGCCTACTTCAAGTCGATTGAATGATGCCGCTGAAGAGAGGGCAAACTA	46,T>G;46,T>G	G;T;G;T
a189699	RG2	RLG3	146	31.966	<lmxll>	1	23	35	13	2.48	1	-	1--01010--11001--01011110--10001110--1--1--1111001--111111--0--01----011100011100--0	CAGCGAAATCATGAACCCGGTTCAAGGAAACGCGAGCATGTACAACGCCCAGATTGGGTACGGA	32,G>C;32,G>C	C;G;C;G
a21164	RG2	RLG3	146	31.966	<lmxll>	1	23	35	13	2.48	1	-	1--01010--11001--01011110--10001110--1--1--1111001--111111--0--01----011100011100--0	CTGCTTGCTGTGGTTCGGCAACCTAATTGATATAAGAAATCTAACTGTATTTCGACTGGAGTCA	57,A>G;57,A>G	A;G;A;G
a140580	RG2	RLG3	146	31.966	<lmxll>	1	23	35	13	2.48	1	-	1--01010--11001--01011110--10001110--1--1--1111001--111111--0--01----011100011100--0	CAGCCTCCGGTCATCAATGGCACTCCGTACCCAATCTGGGCGTTGTACATGCTCGCGTTTCCTT	54,C>G;54,C>G	C;G;C;G
a17883	RG2	RLG3	146	31.966	<lmxll>	1	23	35	13	2.48	1	-	1--01010--11001--01011110--10001110--1--1--1111001--111111--0--01----011100011100--0	CAGCCTGTTATTCCCTTGCAGAGAGAATGGAACAACTTATCTCCTCCTCGAAGAAAGGGATGCC	14,C>A;14,C>A	A;C;A;C
a122596	RG2	RLG3	146	31.966	<lmxll>	1	23	35	13	2.48	1	-	1--01010--11001--01011110--10001110--1--1--1111001--111111--0--01----011100011100--0	CTGCATTCGTAAAGCGTCTAGCCACATTCTCATTATGTTTTGGGTCAGCAGAGTCCATGGCTGG	7,T>C;7,T>C	C;T;C;T
a166683	RG2	RLG3	146	31.966	<lmxll>	1	23	35	13	2.48	1	-	1--01010--11001--01011110--10001110--1--1--1111001--111111--0--01----011100011100--0	CTGCTGCCTTCATCCTCCTCTGCTCACCTTCACCAAACTGCTGTGTACACCCAGCCACCCTCAC	4,T>G;4,T>G	G;T;G;T
a231302	RG2	RLG3	146	31.966	<lmxll>	0	23	35	13	2.48	1	-	1--01010--11001--01011110--10001110--1--1--1111001--111111--0--01----011100011100--0	CAGCTGACTACATGGCTGTTATGGGCATTATTGTTATACAAAGTACAATACTTTTCTCGATCAT	57,A>C;57,A>C	A;C;A;C
a199947	RG2	RLG3	146	31.966	<lmxll>	1	23	35	13	2.48	1	-	1--01010--11001--01011110--10001110--1--1--1111001--111111--0--01----011100011100--0	CTGCTTAATAATAACCAGGGAATGTGCCCACATACTGTGTGAACCTTCAATTTGTTATGAAGTT	38,A>G;38,A>G	A;G;A;G
a185623	RG2	RLG3	146	31.966	<lmxll>	1	23	35	13	2.48	1	-	1--01010--11001--01011110--10001110--1--1--1111001--111111--0--01----011100011100--0	CTGCAGTGGAGATTAAACTAACAGAAGCAAATCCTAGTGGCTCTAAACCTGTGGCAACAGTGAA	27,C>A;27,C>A;59,G>A;59,G>A	AA;CG;AA;CG
a137378	RG2	RLG3	146	31.966	<lmxll>	1	23	35	13	2.48	1	-	1--01010--11001--01011110--10001110--1--1--1111001--111111--0--01----011100011100--0	CTGCAAAAGATTCAAATGGGAACAGGCATGAGAAATCCTTAACAAGGTATTGCTAGCTTATTGC	52,A>C;52,A>C	A;C;A;C
a185114	RG2	RLG3	146	31.966	<lmxll>	1	23	35	13	2.48	1	-	1--01010--11001--01011110--10001110--1--1--1111001--111111--0--01----011100011100--0	CTGCTGTTGGATCAAACGCTTTGCCCAGCTCGTTTCTCTCCATTGCAGCGCAGATTCGATTGAA	60,T>G;60,T>G	G;T;G;T
a102881	RG2	RLG3	146	31.966	<lmxll>	0	23	35	13	2.48	1	-	1--01010--11001--01011110--10001110--1--1--1111001--111111--0--01----011100011100--0	CAGCAGATTACTTGGAACATGCTGAATATGACACTGGTAATCCTATTGAAGATCTGAAGACACA	16,A>G;16,A>G	A;G;A;G
a192359	RG2	RLG3	146	31.966	<lmxll>	0	23	35	13	2.48	1	-	1--01010--11001--01011110--10001110--1--1--1111001--111111--0--01----011100011100--0	CAGCACCCCTCAATAACTGTATTTTCTTCACCAATGCATGTGCAGAAGAGCCAGTTGATAAAAT	13,C>T;13,C>T	C;T;C;T
a152385	RG2	RLG3	147	34.047	<lmxll>	1	22	36	13	3.38	1	-	1--01010--11001--01011110--10001111--1--1--1111001--111111--0--01----011100011100--0	CAGCAAATGGAAATGTTACCGAAATCCGAGGAGCACCGAAATCTGATGGAGCAATTCCCATTCT	50,A>G;50,A>G	A;G;A;G
a92557	RG2	RLG3	148	37.653	<lmxll>	0	24	34	13	1.72	1	-	1--01010--11001--01001110--10001111--1--0--1111001--111111--0--01----011100011100--0	CAGCCTTTCCACCACCATATTTCGCAACAAACTCGTCTTTCACACGCTCCAGAAAAGCAATAGG	23,G>C;23,G>C	C;G;C;G
a52154	RG2	RLG3	148	37.653	<lmxll>	1	24	34	13	1.72	1	-	1--01010--11001--01001110--10001111--1--0--1111001--111111--0--01----011100011100--0	CTGCAATTTAATCAGTCTAACTTTATTTTGTGCTACTTCTGTGAGAACCTAAATATAAATCTCT	17,T>C;17,T>C	C;T;C;T
a25598	RG2	RLG3	148	37.653	<lmxll>	1	24	34	13	1.72	1	-	1--01010--11001--01001110--10001111--1--0--1111001--111111--0--01----011100011100--0	CAGCAATGTGGCATCTTTGATGGGTACCAGAGAGGATGATGGAATTGAAGCTTGGGTGACTTTG	27,C>A;27,C>A	A;C;A;C
a81350	RG2	RLG3	148	37.653	<lmxll>	1	24	34	13	1.72	1	-	1--01010--11001--01001110--10001111--1--0--1111001--111111--0--01----011100011100--0	CAGCCATTCTTATATAAATGTCTTGTGACTCCAGTCGAAATACAGTTAGATTTCTTATATCAAT	31,C>T;31,C>T	C;T;C;T
a95061	RG2	RLG3	149	39.475	<lmxll>	1	25	33	13	1.1	1	-	1--01010--11001--01001110--10001111--1--0--1011001--111111--0--01----011100011100--0	CTGCATTCGTTGAAGCCAGGGTAAATTGTCCCATATCGAAGATTTTGGAAAAACCAGATGTTGG	18,A>G;18,A>G;25,C>T;25,C>T	AC;GT;AC;GT
a129662	RG2	RLG3	150	41.281	<lmxll>	1	26	32	13	0.62	1	-	1--01010--11001--01001110--10001111--1--0--1011001--111111--0--01----011000011100--0	CAGCCATGTCTTCCTCACTCAAAGTCACCCAAGCTTCAATTCCATCATCCTCTCTGGTACCCAT	55,G>T;55,G>T	G;T;G;T
a223152	RG2	RLG3	150	41.281	<lmxll>	1	26	32	13	0.62	1	-	1--01010--11001--01001110--10001111--1--0--1011001--111111--0--01----011000011100--0	CTGCTATCTATCACCATAGATTCGAATCGAAAATCGGCATAGACTCAAACTTTGCAATGCTAAA	54,C>T;54,C>T	C;T;C;T
a74889	RG2	RLG3	150	41.281	<lmxll>	1	26	32	13	0.62	1	-	1--01010--11001--01001110--10001111--1--0--1011001--111111--0--01----011000011100--0	CAGCTTCAATTGCTTCAATTTATCAAAATGTGGCAGACAACAAGCCTTCACAAAAGATAAAGTA	18,G>T;18,G>T	G;T;G;T
a232839	RG2	RLG3	150	41.281	<lmxll>	1	26	32	13	0.62	1	-	1--01010--11001--01001110--10001111--1--0--1011001--111111--0--01----011000011100--0	CAGCCTAATCCGAGCTCTAGAAGTGGAACTCGATCCTACAACCACCGGCGGACATCATGAAATG	22,G>T;22,G>T	G;T;G;T
a208081	RG2	RLG3	151	43.085	<lmxll>	1	27	31	13	0.28	1	-	1--01010--11001--01001110--10001111--0--0--1011001--111111--0--01----011000011100--0	CAGCATCGCCGGTTGGTATGTCGGAGTTGCTCGGAACTCCTCTGAGCAAAAGCAACTTCAGCGG	58,T>C;58,T>C	C;T;C;T
a101988	RG2	RLG3	151	43.085	<lmxll>	1	27	31	13	0.28	1	-	1--01010--11001--01001110--10001111--0--0--1011001--111111--0--01----011000011100--0	CAGCATGGCTAGAAAGATCACCGTCTTGAATGTGTAGATTGGGAATAGAAGTCCATACGTTCTT	22,G>A;22,G>A	A;G;A;G
a121059	RG2	RLG3	151	43.085	<lmxll>	1	27	31	13	0.28	1	-	1--01010--11001--01001110--10001111--0--0--1011001--111111--0--01----011000011100--0	CAGCAAAACCTACTCCAGGCATGACCATCGATGTGAACACCAACCCATACCACCGGCCACCCAC	16,A>G;16,A>G	A;G;A;G
a26375	RG2	RLG3	151	43.085	<lmxll>	1	27	31	13	0.28	1	-	1--01010--11001--01001110--10001111--0--0--1011001--111111--0--01----011000011100--0	CTGCTTGGCAACATCTTTTGCAGAGGATCCGGAAACTTCAATCCACGTCTTTGAGAAAAGGGCA	45,T>C;45,T>C	C;T;C;T
a155230	RG2	RLG3	151	43.085	<lmxll>	1	27	31	13	0.28	1	-	1--01010--11001--01001110--10001111--0--0--1011001--111111--0--01----011000011100--0	CTGCGCAAACCATGCAAAAAATTGTAGAAGGGAAAAATGTTATACGATAAGAAGTGTCAGACAG	14,C>T;14,C>T	C;T;C;T
a5063	RG2	RLG3	151	43.085	<lmxll>	1	27	31	13	0.28	1	-	1--01010--11001--01001110--10001111--0--0--1011001--111111--0--01----011000011100--0	CAGCTCCATCGTTGAGTGCCTTCCCAATGAACAGCATACCTCAGGCTAGGACTAAGCTTCTCTT	25,A>G;25,A>G;63,T>A;63,T>A	AT;GA;AT;GA
a80584	RG2	RLG3	151	43.085	<lmxll>	1	27	31	13	0.28	1	-	1--01010--11001--01001110--10001111--0--0--1011001--111111--0--01----011000011100--0	CAGCTTTTTAGTTATTATCCAATGTCTAGGGTGCTTTAGCATATAACTTTGGTGTTGCCAATGA	8,T>A;8,T>A	A;T;A;T
a199038	RG2	RLG3	151	43.085	<lmxll>	1	27	31	13	0.28	1	-	1--01010--11001--01001110--10001111--0--0--1011001--111111--0--01----011000011100--0	CAGCTCAGATTCACCGGATTCGTTGTAAAGATTCAAACTTTCCATTGGATTCGAGATGAGAAAA	48,A>T;48,A>T	A;T;A;T
a5419	RG2	RLG3	152	45.115	<lmxll>	1	26	32	13	0.62	1	-	1--01010--11001--01001110--10001111--0--0--1011001--111111--0--01----011000011100--1	CAGCCAAACTGAGGATTGTTAGTATCCATGAACATTTCATGATGTCCGCCGGTGGTTGTAGGAT	17,A>G;17,A>G	A;G;A;G
a200284	RG2	RLG3	152	45.115	<lmxll>	1	26	32	13	0.62	1	-	1--01010--11001--01001110--10001111--0--0--1011001--111111--0--01----011000011100--1	CAGCTGATGGTATAGTCTTCCGGAAACATACCGAAGTACAAGAAACAAGTTTTTAGATGGCTCG	12,T>A;12,T>A	A;T;A;T
a231996	RG2	RLG3	152	45.115	<lmxll>	1	26	32	13	0.62	1	-	1--01010--11001--01001110--10001111--0--0--1011001--111111--0--01----011000011100--1	CTGCCACTGGTAACTTTGATCCTTCAAATAAGATAGGTGAAGGAGGTTTTGGGCCTGTTTACAA	52,G>T;52,G>T	G;T;G;T
a132435	RG2	RLG3	152	45.115	<lmxll>	1	26	32	13	0.62	1	-	1--01010--11001--01001110--10001111--0--0--1011001--111111--0--01----011000011100--1	CTGCTTCTCCGCGTGCCCAGTCACGTCAGATCACAATCATCTCACCAATCAAACCCATGGCAGA	16,C>T;16,C>T	C;T;C;T
a162551	RG2	RLG3	152	45.115	<lmxll>	1	26	32	13	0.62	1	-	1--01010--11001--01001110--10001111--0--0--1011001--111111--0--01----011000011100--1	CTGCGGCACCAACGTACTAGACTAAACTGAGACTGCGGATGCATCAGCTTTGTATATATGGCCT	22,C>T;22,C>T	C;T;C;T
a149260	RG2	RLG3	153	46.138	<lmxll>	1	27	31	13	0.28	1	-	1--01010--11000--01001110--10001111--0--0--1011001--111111--0--01----011000011100--1	CTGCCATGGGTTTGATTGGTGAGATGATTGTGATCTGACGTGACTGGGCACGCGGAGAAGCAGA	46,G>A;46,G>A	A;G;A;G
a4029	RG2	RLG3	153	46.138	<lmxll>	1	27	31	13	0.28	1	-	1--01010--11000--01001110--10001111--0--0--1011001--111111--0--01----011000011100--1	CAGCATCCGGGTTGTTTAACCCCACCTCTACCAAAAACCAAAACACATGCTTAAGACTCGGAGT	37,A>C;37,A>C	A;C;A;C
a102616	RG2	RLG3	154	47.078	<lmxll>	1	25	33	13	1.1	1	-	1--01010--11001--01001110--10001111--0--0--1011001--111111--1--01----011000011100--1	CAGCTGGCTCTAAATAAGCAACCCAAGTTAAATTGTCACATCCTTTTTCAAAATCCATTTGATT	10,G>T;10,G>T	G;T;G;T
a207390	RG2	RLG3	154	47.078	<lmxll>	1	25	33	13	1.1	1	-	1--01010--11001--01001110--10001111--0--0--1011001--111111--1--01----011000011100--1	CTGCTCTTGCTTCTGCTTTATGAAGCCAAAGAAGGGCAAAGCAAAGGTGAAGGCTGTAGCAACC	36,A>C;36,A>C	A;C;A;C
a174292	RG2	RLG3	155	48.094	<lmxll>	1	24	34	13	1.72	1	-	1--01011--11001--01001110--10001111--0--0--1011001--111111--1--01----011000011100--1	CAGCTGTGCCTAAGGAACAAACCATATATAAATGTTGCAATCGAGGATGATGTTTCGGCTGTTA	45,G>A;45,G>A	A;G;A;G
a157520	RG2	RLG3	155	48.094	<lmxll>	1	24	34	13	1.72	1	-	1--01011--11001--01001110--10001111--0--0--1011001--111111--1--01----011000011100--1	CAGCCAAATGTAAGAGAAGCTTAGTCCTAGCCTGAGGTATGCTGTTCATTGGGAAGGCACTCAA	11,T>A;11,T>A;49,C>T;49,C>T	AT;TC;AT;TC
a49975	RG2	RLG3	155	48.094	<lmxll>	1	24	34	13	1.72	1	-	1--01011--11001--01001110--10001111--0--0--1011001--111111--1--01----011000011100--1	CTGCTTCTCCAACTTAATTCTAAACTCAAGTAAACTAAAATACATAGATGACAAACATAAACTA	57,T>C;57,T>C	C;T;C;T
a101929	RG2	RLG3	155	48.094	<lmxll>	1	24	34	13	1.72	1	-	1--01011--11001--01001110--10001111--0--0--1011001--111111--1--01----011000011100--1	CTGCAGATTCGCGTCCCAATCAAGCAGATTATAAGAAAGACTGCAGTTTTTCAAATCTACTGAA	12,A>G;12,A>G	A;G;A;G
a68362	RG2	RLG3	155	48.094	<lmxll>	1	24	34	13	1.72	1	-	1--01011--11001--01001110--10001111--0--0--1011001--111111--1--01----011000011100--1	CAGCAAATATAAGTTAAATGCAACTCCCAACAAAAGCTCTTGGCATTTGATTACGTTACTTAAA	40,T>A;40,T>A	A;T;A;T
a134709	RG2	RLG3	156	49.041	<lmxll>	1	26	32	13	0.62	1	-	1--01010--11000--01001110--10001111--0--0--1011001--111111--1--01----011000011100--1	CAGCCCCAGTTTTTCATGCTAATGCTTCTTTCGCTACTCAAGCTTCAACTCCGGAACTAAAAAA	37,C>T;37,C>T	C;T;C;T
a127126	RG2	RLG3	156	49.041	<lmxll>	1	26	32	13	0.62	1	-	1--01010--11000--01001110--10001111--0--0--1011001--111111--1--01----011000011100--1	CAGCTTTTATCTAAGGTCTCTCTTTGTAACATCAAATTTCGCTCATTCTTTTCAGTGGAAGATG	16,T>C;16,T>C	C;T;C;T
a176417	RG2	RLG3	156	49.041	<lmxll>	1	26	32	13	0.62	1	-	1--01010--11000--01001110--10001111--0--0--1011001--111111--1--01----011000011100--1	CAGCAAACATGGCCGGCGAGATCTGCAAATGGAACCTTTAAGGAGCTTTGGGATGTGGAGAAGA	12,T>C;12,T>C	C;T;C;T
a8301	RG2	RLG3	156	49.041	<lmxll>	1	26	32	13	0.62	1	-	1--01010--11000--01001110--10001111--0--0--1011001--111111--1--01----011000011100--1	CAGCAACTTGAACCAGCTGTAGCAGATGTTGATGCACTTCTACAAAGCAATGCCATCGTTGGTT	29,T>G;29,T>G	G;T;G;T
a206866	RG2	RLG3	156	49.041	<lmxll>	1	26	32	13	0.62	1	-	1--01010--11000--01001110--10001111--0--0--1011001--111111--1--01----011000011100--1	CAGCTTGTAGTTACTTGTAACACCTGTTGTATACAGAAGTTTGGTCAACCTGTTAGTCCTCTCT	55,G>T;55,G>T;61,T>A;61,T>A	GT;TA;GT;TA
a221021	RG2	RLG3	156	49.041	<lmxll>	1	26	32	13	0.62	1	-	1--01010--11000--01001110--10001111--0--0--1011001--111111--1--01----011000011100--1	CTGCTAAATATAAGTAAACAATTCTCAAATGAACATCGTATGATTACCAAACAAATTAATCACG	26,G>A;26,G>A;62,T>C;62,T>C	AC;GT;AC;GT
a107360	RG2	RLG3	156	49.041	<lmxll>	1	26	32	13	0.62	1	-	1--01010--11000--01001110--10001111--0--0--1011001--111111--1--01----011000011100--1	CTGCACTACTTTTACATATTCAGAAATCATGTCAATCATTCTTGTTCATGTGTTTTACATATCA	62,C>A;62,C>A	A;C;A;C
a136125	RG2	RLG3	156	49.041	<lmxll>	1	26	32	13	0.62	1	-	1--01010--11000--01001110--10001111--0--0--1011001--111111--1--01----011000011100--1	CTGCAGTGCTCAAACTGTTGCATAAGAACTTTGCAATTGTCAATGGTAGTAGCTAGAGGATGTA	45,G>A;45,G>A;57,G>T;57,G>T	AT;GG;AT;GG
a227887	RG2	RLG3	156	49.041	<lmxll>	1	26	32	13	0.62	1	-	1--01010--11000--01001110--10001111--0--0--1011001--111111--1--01----011000011100--1	CTGCAGCCAGACTTGGGTACCCTCATCAACCCAACAAAGACGAAAGTACCCACATGTTCTTGCT	40,T>C;40,T>C	C;T;C;T
a59020	RG2	RLG3	156	49.041	<lmxll>	1	26	32	13	0.62	1	-	1--01010--11000--01001110--10001111--0--0--1011001--111111--1--01----011000011100--1	CTGCTCCGACGAAGAAGCTTCCAGCCTGCTAATACGAAATCTACTGCTTCATATTGAAACTTGG	25,C>T;25,C>T	C;T;C;T
a186171	RG2	RLG3	156	49.041	<lmxll>	1	26	32	13	0.62	1	-	1--01010--11000--01001110--10001111--0--0--1011001--111111--1--01----011000011100--1	CTGCCAATCGCAAGGAAAAAGTATGCCCCCGACCTGCTGATTGTGGTCTCACCTATATATATTT	8,C>T;8,C>T	C;T;C;T
a17478	RG2	RLG3	157	50.351	<lmxll>	1	27	31	13	0.28	1	-	1--01010--11000--01001110--10001111--0--0--1011001--111110--1--01----011000011100--1	CAGCAAGTACCTGGCCTAGTTTCATTTCTTGGACCACGTGGTTAGGTCATGTGTACTTGAATGG	22,C>T;22,C>T	C;T;C;T
a95712	RG2	RLG3	157	50.351	<lmxll>	1	27	31	13	0.28	1	-	1--01010--11000--01001110--10001111--0--0--1011001--111110--1--01----011000011100--1	CAGCAATGCTGGGATCTTTCATGCTGTCAACTATATGCTGAAACAGATCAATAACAGAATATCA	8,C>G;8,C>G	C;G;C;G
a123891	RG2	RLG3	157	50.351	<lmxll>	1	27	31	13	0.28	1	-	1--01010--11000--01001110--10001111--0--0--1011001--111110--1--01----011000011100--1	CTGCAGACAAAGAGATCGCTGGAGCCATCCTACAAATAAGTTGGAATGTTTCTCTTACAAATAA	30,A>T;30,A>T	A;T;A;T
a214457	RG2	RLG3	157	50.351	<lmxll>	1	27	31	13	0.28	1	-	1--01010--11000--01001110--10001111--0--0--1011001--111110--1--01----011000011100--1	CAGCGCCAAGGTACATCATTTTCTCATAACAGTTTTGATTCGAATTGATTGTGTTGTAATCTAT	29,C>T;29,C>T	C;T;C;T
a173225	RG2	RLG3	157	50.351	<lmxll>	1	27	31	13	0.28	1	-	1--01010--11000--01001110--10001111--0--0--1011001--111110--1--01----011000011100--1	CAGCATTTTGAGGATTTTGTTATTGGGCATTTCCGCAATCGCGCTCATGACATTCTAGGAGCAT	23,C>T;23,C>T	C;T;C;T
a43517	RG2	RLG3	157	50.351	<lmxll>	1	27	31	13	0.28	1	-	1--01010--11000--01001110--10001111--0--0--1011001--111110--1--01----011000011100--1	CTGCAAAGAATATTTATCGTACAACAAAAAGATAGCAGTCAACAGCTAGAATGTCATTCAAGTT	11,C>A;11,C>A;34,T>G;34,T>G	AG;CT;AG;CT
a14262	RG2	RLG3	157	50.351	<lmxll>	1	27	31	13	0.28	1	-	1--01010--11000--01001110--10001111--0--0--1011001--111110--1--01----011000011100--1	CAGCCGGACTCTGCAAATGTTCTCAAGAGCTAGAACAGTGAGAGTCCCAACTTGCGGACCGTGA	33,A>T;33,A>T;39,G>C;39,G>C	AG;TC;AG;TC
a75674	RG2	RLG3	157	50.351	<lmxll>	1	27	31	13	0.28	1	-	1--01010--11000--01001110--10001111--0--0--1011001--111110--1--01----011000011100--1	CAGCTCAGACTCAAATTTGTTTACTTATCCTTATCTGAATTCATACCCGCCGAGCAGTCCTAGA	63,G>A;63,G>A	A;G;A;G
a88507	RG2	RLG3	157	50.351	<lmxll>	1	27	31	13	0.28	1	-	1--01010--11000--01001110--10001111--0--0--1011001--111110--1--01----011000011100--1	CAGCTTCGAGTAGCTGAGTTGGATCGTCCACTGAGTATTCCTCCATAGCCTAAATTACACTCGC	7,A>G;7,A>G;47,C>G;47,C>G	AC;GG;AC;GG
a107825	RG2	RLG3	157	50.351	<lmxll>	1	27	31	13	0.28	1	-	1--01010--11000--01001110--10001111--0--0--1011001--111110--1--01----011000011100--1	CTGCTTTTGTTAGGAGGGTTATTGTTTTAAACTAAAAGATTGGTGCTTTGGATGAACTCTGTTG	40,T>G;40,T>G	G;T;G;T
a37105	RG2	RLG3	157	50.351	<lmxll>	1	27	31	13	0.28	1	-	1--01010--11000--01001110--10001111--0--0--1011001--111110--1--01----011000011100--1	CTGCTTCCCATGCATTATCTTTCTTCTCTTCCTTGTTTCTGCCGGCCATCTTCTTCCCCTTGAT	18,C>T;18,C>T;38,C>A;38,C>A	CC;TA;CC;TA
a145029	RG2	RLG3	157	50.351	<lmxll>	1	27	31	13	0.28	1	-	1--01010--11000--01001110--10001111--0--0--1011001--111110--1--01----011000011100--1	CAGCTTGTCCCCCTTGACGACCGGGTTGGCCTTGGCGATCTGCTCCCTCCCCATGCTCTTGAAA	9,G>C;9,G>C	C;G;C;G
a119089	RG2	RLG3	157	50.351	<lmxll>	1	27	31	13	0.28	1	-	1--01010--11000--01001110--10001111--0--0--1011001--111110--1--01----011000011100--1	CAGCTATCTCTCGAGTGAAAAGCCGTGGCATGCACCATTCCTCAGGATAAACCATGGTAACGTC	40,G>C;40,G>C	C;G;C;G
a151098	RG2	RLG3	157	50.351	<lmxll>	1	27	31	13	0.28	1	-	1--01010--11000--01001110--10001111--0--0--1011001--111110--1--01----011000011100--1	CTGCCAACGAAAACAACTGGGATCGTCGCAGATCAAATTTCCTCCATCGGGATGAATTCCTTTG	22,T>C;22,T>C;27,G>T;27,G>T	CT;TG;CT;TG
a8045	RG2	RLG3	157	50.351	<lmxll>	1	27	31	13	0.28	1	-	1--01010--11000--01001110--10001111--0--0--1011001--111110--1--01----011000011100--1	CTGCACTCATATTGAGCTTCTCATTTTGATTGTTGGGTATTGATGTATCTGTTTAATTTTGTAA	41,T>G;41,T>G	G;T;G;T
a10339	RG2	RLG3	157	50.351	<lmxll>	1	27	31	13	0.28	1	-	1--01010--11000--01001110--10001111--0--0--1011001--111110--1--01----011000011100--1	CTGCTTCTTTTCTTTATCGTTCCTGCTACAATCTTAGACCTGCTTGTTGCTCCCACCGTAGCCC	57,A>G;57,A>G	A;G;A;G
a59120	RG2	RLG3	157	50.351	<lmxll>	1	27	31	13	0.28	1	-	1--01010--11000--01001110--10001111--0--0--1011001--111110--1--01----011000011100--1	CAGCAACAACAAGACTGCTCAGATCGTCATGTTTCTCGGGATCGGGATCGGGGTCAGCCTCAGC	63,G>C;63,G>C	C;G;C;G
a186927	RG2	RLG3	157	50.351	<lmxll>	1	27	31	13	0.28	1	-	1--01010--11000--01001110--10001111--0--0--1011001--111110--1--01----011000011100--1	CAGCAGAAGTTTGGGGGTCGTTGCTTTCTTCCTCAAAAGTGGAAAGAGTTGGGTACATATGAGA	35,A>G;35,A>G	A;G;A;G
a143021	RG2	RLG3	157	50.351	<lmxll>	1	27	31	13	0.28	1	-	1--01010--11000--01001110--10001111--0--0--1011001--111110--1--01----011000011100--1	CAGCAAAAAACATTGACCATCTAGAAGAATGTGACTCATACTTTAAAGAAACCCTAGACCGTCA	43,C>T;43,C>T	C;T;C;T
a120139	RG2	RLG3	157	50.351	<lmxll>	1	27	31	13	0.28	1	-	1--01010--11000--01001110--10001111--0--0--1011001--111110--1--01----011000011100--1	CAGCTTATGTTTTGCTCCTTCAATATGAAATGACCCATCAATTCCAGCAATAACTTCAACCGAC	53,G>C;53,G>C	C;G;C;G
a49135	RG2	RLG3	157	50.351	<lmxll>	1	27	31	13	0.28	1	-	1--01010--11000--01001110--10001111--0--0--1011001--111110--1--01----011000011100--1	CAGCCTAGCAGGAATTGAGGTAGCTTTCGGGTTAGTCTTTTTGGCTTTCTCTGTTGTGGACCTC	28,G>T;28,G>T	G;T;G;T
a216193	RG2	RLG3	157	50.351	<lmxll>	1	27	31	13	0.28	1	-	1--01010--11000--01001110--10001111--0--0--1011001--111110--1--01----011000011100--1	CAGCATGCAATCATTCATAGCCGTTTTTATGAATATGGTTCATCTGCTTGCCTGGATGCAAAAG	43,T>C;43,T>C	C;T;C;T
a220114	RG2	RLG3	157	50.351	<lmxll>	1	27	31	13	0.28	1	-	1--01010--11000--01001110--10001111--0--0--1011001--111110--1--01----011000011100--1	CAGCTCTTTGCATTTCTTGTACCCATTGTTGGTTTGGGTGCTTTTCTGTGGTGGGCAGGACGGG	41,T>A;41,T>A	A;T;A;T
a169983	RG2	RLG3	157	50.351	<lmxll>	1	27	31	13	0.28	1	-	1--01010--11000--01001110--10001111--0--0--1011001--111110--1--01----011000011100--1	CAGCTATGAGAATCAACAAGTTCGACGTTACCATGGTTTATCCTGAGGAATGGTGCATGCCACG	46,C>G;46,C>G	C;G;C;G
a61005	RG2	RLG3	157	50.351	<lmxll>	1	27	31	13	0.28	1	-	1--01010--11000--01001110--10001111--0--0--1011001--111110--1--01----011000011100--1	CTGCAATGTCAATCTCTTATCAACGCTATCCTTGACAGCATTGTCATGGGTGGATAAAGCTAGC	48,T>G;48,T>G	G;T;G;T
a196571	RG2	RLG3	157	50.351	<lmxll>	1	27	31	13	0.28	1	-	1--01010--11000--01001110--10001111--0--0--1011001--111110--1--01----011000011100--1	CAGCAGATCCTGCCCCCGAGCAATGGGGAAAAACAACTTTCGATGAGCGGTCAGAAAGCGGTCT	40,T>C;40,T>C	C;T;C;T
a111648	RG2	RLG3	157	50.351	<lmxll>	1	27	31	13	0.28	1	-	1--01010--11000--01001110--10001111--0--0--1011001--111110--1--01----011000011100--1	CTGCTTTGAGTGCAACATATGCTTAGATTCAGCACATGAACCTGTGGTGACTCTCTGCGGTCAC	57,T>C;57,T>C	C;T;C;T
a14371	RG2	RLG3	157	50.351	<lmxll>	1	27	31	13	0.28	1	-	1--01010--11000--01001110--10001111--0--0--1011001--111110--1--01----011000011100--1	CTGCTTGTGACCATGGTTTTCATCAATTGATATCATAGACAAGTAGGGTTCACGAAGCCATTTT	63,T>G;63,T>G	G;T;G;T
a43451	RG2	RLG3	157	50.351	<lmxll>	1	27	31	13	0.28	1	-	1--01010--11000--01001110--10001111--0--0--1011001--111110--1--01----011000011100--1	CAGCACTAGTTTGGTCTTGGAAGAGCCATACATTTTCGCAAGTCATGAGGTTGATTTTTACTCC	44,A>C;44,A>C	A;C;A;C
a57868	RG2	RLG3	157	50.351	<lmxll>	1	27	31	13	0.28	1	-	1--01010--11000--01001110--10001111--0--0--1011001--111110--1--01----011000011100--1	CAGCTCTTCTTACCTTCCACTACAAACCCCACTTGAGCTCCATCCATATATGCTTTACATGCTC	52,C>A;52,C>A	A;C;A;C
a80523	RG2	RLG3	158	51.49	<lmxll>	1	26	32	13	0.62	1	-	1--01011--11000--01001110--10001111--0--0--1011001--111110--1--01----011000011100--1	CAGCTTCTTTGGTTGCTACAGCCTTCACCTTTGCTTTGCCCTTCTTTGGCTTCATAAAGCAGAA	37,T>G;37,T>G	G;T;G;T
a82040	RG2	RLG3	158	51.49	<lmxll>	1	26	32	13	0.62	1	-	1--01011--11000--01001110--10001111--0--0--1011001--111110--1--01----011000011100--1	CTGCCTTCTTTCTGCCCCTGTGATTCACTGATGGTTATCATCTTTGATTTCTCTTGTGTGCTGT	10,T>A;10,T>A	A;T;A;T
a8104	RG2	RLG3	158	51.49	<lmxll>	1	26	32	13	0.62	1	-	1--01011--11000--01001110--10001111--0--0--1011001--111110--1--01----011000011100--1	CAGCGGAGGTGGGATTAGGATTGAATTAGGGAAAGCATCGAGTAAATTGAATGAGTTTGAGCAC	51,C>T;51,C>T	C;T;C;T
a129180	RG2	RLG3	158	51.49	<lmxll>	1	26	32	13	0.62	1	-	1--01011--11000--01001110--10001111--0--0--1011001--111110--1--01----011000011100--1	CAGCTACGACACTGTTGTTATGGATGCACCCGCCGCTGAGAACGACGGCAAATGCAAGTGCGGA	36,C>T;36,C>T	C;T;C;T
a33381	RG2	RLG3	158	51.49	<lmxll>	1	26	32	13	0.62	1	-	1--01011--11000--01001110--10001111--0--0--1011001--111110--1--01----011000011100--1	CAGCATAACCTCTCAAGCAAGGGCAAGCCTGCCCTCTGATATTCTCATCCTGTCTCTACGACCA	8,A>C;8,A>C	A;C;A;C
a89495	RG2	RLG3	158	51.49	<lmxll>	1	26	32	13	0.62	1	-	1--01011--11000--01001110--10001111--0--0--1011001--111110--1--01----011000011100--1	CAGCTTTAGGACAATCCCTGAATAAATGAAGCATGGTTTCTGGCATACCAGGGCATGACTGGCA	41,G>A;41,G>A;44,A>G;44,A>G	AG;GA;AG;GA
a182729	RG2	RLG3	158	51.49	<lmxll>	1	26	32	13	0.62	1	-	1--01011--11000--01001110--10001111--0--0--1011001--111110--1--01----011000011100--1	CTGCCGCAGTGCCTCCACGTGTTCCATCCCGACTGTATCGACGTCTGGCTGGCCTCTCACGACA	62,T>C;62,T>C	C;T;C;T
a218092	RG2	RLG3	158	51.49	<lmxll>	1	26	32	13	0.62	1	-	1--01011--11000--01001110--10001111--0--0--1011001--111110--1--01----011000011100--1	CTGCCCAATTCGGAGGAGCTGGCCGATGTCGGTACGTTCCTGCCTTATAATAGCTTCTCTCCTA	29,T>C;29,T>C	C;T;C;T
a174452	RG2	RLG3	158	51.49	<lmxll>	1	26	32	13	0.62	1	-	1--01011--11000--01001110--10001111--0--0--1011001--111110--1--01----011000011100--1	CTGCTTCTGAGTCTGAGGCTGAGGCTGACCCCGATCCCGATCCCGAGAAACATGACGATCTGAG	17,C>G;17,C>G	C;G;C;G
a163777	RG2	RLG3	158	51.49	<lmxll>	1	26	32	13	0.62	1	-	1--01011--11000--01001110--10001111--0--0--1011001--111110--1--01----011000011100--1	CTGCCACATGCATATGATCTTTACAGGGCTCATAACTCTGCTCACCAATTGGAAGATTCATACA	33,A>G;33,A>G	A;G;A;G
a23966	RG2	RLG3	158	51.49	<lmxll>	1	26	32	13	0.62	1	-	1--01011--11000--01001110--10001111--0--0--1011001--111110--1--01----011000011100--1	CAGCCTTAGATCTCTTAGCCAAATATAATGTTTTTGGGCATTCACTTTGAAAGGATACAAACTA	29,G>T;29,G>T	G;T;G;T
a216247	RG2	RLG3	158	51.49	<lmxll>	1	26	32	13	0.62	1	-	1--01011--11000--01001110--10001111--0--0--1011001--111110--1--01----011000011100--1	CTGCAGACAATTACCATCGATCCTGGTGGAAAAGGCACGGAGTTGTCCTAGATGGAGAAATAGC	34,A>G;34,A>G	A;G;A;G
a215225	RG2	RLG3	158	51.49	<lmxll>	1	26	32	13	0.62	1	-	1--01011--11000--01001110--10001111--0--0--1011001--111110--1--01----011000011100--1	CAGCTATTACCAATGCTTCCAGGCTGATGGGATGTAGTACTAGGGAGTTGATGCTAGCTTTATC	35,A>G;35,A>G;41,A>C;41,A>C	AA;GC;AA;GC
a82524	RG2	RLG3	158	51.49	<lmxll>	1	26	32	13	0.62	1	-	1--01011--11000--01001110--10001111--0--0--1011001--111110--1--01----011000011100--1	CTGCTTCTGCTCCTCTACACACCAGGACATAATACACAGAACGTAACACAGTGATACAGACACT	39,G>A;39,G>A	A;G;A;G
a169399	RG2	RLG3	158	51.49	<lmxll>	1	26	32	13	0.62	1	-	1--01011--11000--01001110--10001111--0--0--1011001--111110--1--01----011000011100--1	CTGCAAGGGAAAACAAAGTCATGTGAAACATGGCACTTGAAATAGTGAACAATATTACAGCTAA	31,A>G;31,A>G	A;G;A;G
a212651	RG2	RLG3	158	51.49	<lmxll>	1	26	32	13	0.62	1	-	1--01011--11000--01001110--10001111--0--0--1011001--111110--1--01----011000011100--1	CTGCTGTGTTTAAGAAGCATGTTACTGATGAAGGCACATCCTTGCTCCAACAGGCCGAAGAGGC	38,G>T;38,G>T	G;T;G;T
a46024	RG2	RLG3	158	51.49	<lmxll>	1	26	32	13	0.62	1	-	1--01011--11000--01001110--10001111--0--0--1011001--111110--1--01----011000011100--1	CTGCATCCAAATCCTGCAAAAGAAGAACAAAGAGAATTAAAGAGAATTTGTAGAGTAATTGCAG	39,A>G;39,A>G	A;G;A;G
a120807	RG2	RLG3	158	51.49	<lmxll>	1	26	32	13	0.62	1	-	1--01011--11000--01001110--10001111--0--0--1011001--111110--1--01----011000011100--1	CAGCAAAATGTCAGACTATTTTCCCGAAGAAGTCATTCATGAAATCCTACTGAGGCTTCCCGTC	18,T>C;18,T>C	C;T;C;T
a137344	RG2	RLG3	158	51.49	<lmxll>	1	26	32	13	0.62	1	-	1--01011--11000--01001110--10001111--0--0--1011001--111110--1--01----011000011100--1	CAGCCGATTTGGCACTCCTGATGATTTCAAGCGGTTGGTTGATGAAGCACATGGTTATCACTTT	32,A>G;32,A>G	A;G;A;G
a4958	RG2	RLG3	158	51.49	<lmxll>	1	26	32	13	0.62	1	-	1--01011--11000--01001110--10001111--0--0--1011001--111110--1--01----011000011100--1	CAGCTTCATTCTCGAGTGGATTCACGGTCCGCAAGTTGGGACTCTCACTGTTCTAGCTCTTGAG	45,G>C;45,G>C;51,A>T;51,A>T	CT;GA;CT;GA
a190806	RG2	RLG3	158	51.49	<lmxll>	1	26	32	13	0.62	1	-	1--01011--11000--01001110--10001111--0--0--1011001--111110--1--01----011000011100--1	CAGCCATTGCAAGTATATCAGCGCATGAGACTACGCCTGGGCATTGTTGCTCAAGCTGCTGAAA	34,C>G;34,C>G	C;G;C;G
a180501	RG2	RLG3	159	52.111	<lmxll>	1	26	32	13	0.62	1	-	1--01010--11000--01001110--10001111--0--0--1011001--111110--1--11----011000011100--1	CTGCTTCAGTACTGGCCATATTGTTTGTGTTCATGTGTTTGCATGCCTCAGACTATGTTTATAT	54,A>G;54,A>G	A;G;A;G
a230461	RG2	RLG3	159	52.111	<lmxll>	1	26	32	13	0.62	1	-	1--01010--11000--01001110--10001111--0--0--1011001--111110--1--11----011000011100--1	CTGCGGAGAAGAAGCACAGCAAAAGCGAATTGTGTAGGGAAGATTCGCAATTCGCAGAAAAAAA	55,T>A;55,T>A	A;T;A;T
a195816	RG2	RLG3	159	52.111	<lmxll>	0	26	32	13	0.62	1	-	1--01010--11000--01001110--10001111--0--0--1011001--111110--1--11----011000011100--1	CTGCCATCTCCTTGCCGCCGTCTCCGAGCACGACCCAGCCTTACTGTCGTCATCGTTCTCTCAC	44,T>C;44,T>C;59,C>T;59,C>T	CT;TC;CT;TC
a81649	RG2	RLG3	159	52.111	<lmxll>	1	26	32	13	0.62	1	-	1--01010--11000--01001110--10001111--0--0--1011001--111110--1--11----011000011100--1	CAGCACTCCACGATTCAATCCTTGATAATTCTCCCATGTTACCACCCATCCTTGCTGAAAAAAA	26,A>G;26,A>G	A;G;A;G
a107862	RG2	RLG3	159	52.111	<lmxll>	1	26	32	13	0.62	1	-	1--01010--11000--01001110--10001111--0--0--1011001--111110--1--11----011000011100--1	CAGCTCATCAAGAGGCATTAAAAAAGGAAATAGAGCGGTTAAGGCAGGTTTATCACCACCAAAC	37,A>G;37,A>G	A;G;A;G
a143522	RG2	RLG3	159	52.111	<lmxll>	1	26	32	13	0.62	1	-	1--01010--11000--01001110--10001111--0--0--1011001--111110--1--11----011000011100--1	CTGCATATGTCCCGACTCTGTAAGCAGGCCAACTATTGTTTTCTGTCAGCATCCTTTTAGAAAA	60,A>C;60,A>C	A;C;A;C
a195170	RG2	RLG3	159	52.111	<lmxll>	1	26	32	13	0.62	1	-	1--01010--11000--01001110--10001111--0--0--1011001--111110--1--11----011000011100--1	CAGCAATCCACACATCCCAGTCTAGGCTTAGAGTTCTTTGTATAGTAGTAGGACCACTAATAGC	44,G>A;44,G>A	A;G;A;G
a117061	RG2	RLG3	159	52.111	<lmxll>	1	26	32	13	0.62	1	-	1--01010--11000--01001110--10001111--0--0--1011001--111110--1--11----011000011100--1	CAGCATCAATGCGTCATCAGAGGATGGAGCACCATCAGCCTAGTGGTGCTAGTGATTTTGAAGC	4,A>T;4,A>T	A;T;A;T
a182414	RG2	RLG3	159	52.111	<lmxll>	1	26	32	13	0.62	1	-	1--01010--11000--01001110--10001111--0--0--1011001--111110--1--11----011000011100--1	CAGCCTAGGTATAAACAACCTAGCAGAAAAGTAATTGCTAGAGGTGTATGGGACTTGTACCAAA	44,T>A;44,T>A	A;T;A;T
a136861	RG2	RLG3	159	52.111	<lmxll>	1	26	32	13	0.62	1	-	1--01010--11000--01001110--10001111--0--0--1011001--111110--1--11----011000011100--1	CAGCATAAGATCATTTGGGGTCACTTGGTGAATGAGAGCGAGGGAAGTTGCAATATTGATGGAA	39,G>A;39,G>A	A;G;A;G
a171968	RG2	RLG3	159	52.111	<lmxll>	1	26	32	13	0.62	1	-	1--01010--11000--01001110--10001111--0--0--1011001--111110--1--11----011000011100--1	CAGCTCTTGGGCCTGGTTCGCTGTTTGGTCTTGCTACCTTTAGCCACAAACTAGGATTGTATGA	16,T>C;16,T>C	C;T;C;T
a55553	RG2	RLG3	159	52.111	<lmxll>	1	26	32	13	0.62	1	-	1--01010--11000--01001110--10001111--0--0--1011001--111110--1--11----011000011100--1	CTGCTCTAAGTCCATCCTAGTTCTCCGCAACGCACGGCGACGAGTTTTCCTACCGAGCTTCGCA	7,G>A;7,G>A;17,C>T;17,C>T	AT;GC;AT;GC
a200845	RG2	RLG3	159	52.111	<lmxll>	1	26	32	13	0.62	1	-	1--01010--11000--01001110--10001111--0--0--1011001--111110--1--11----011000011100--1	CTGCTAAAGCATTTAGCCTGAAAATTTTGATTTTGATTCTTTGTAGATGGGTAAGTTCTGAAGT	56,T>G;56,T>G	G;T;G;T
a190794	RG2	RLG3	159	52.111	<lmxll>	1	26	32	13	0.62	1	-	1--01010--11000--01001110--10001111--0--0--1011001--111110--1--11----011000011100--1	CAGCCATTGCAAGTATATCAGCGCATGAGACTACGCCTGGGCATTGTTGCTCAAGCTGAAAAAA	34,G>C;34,G>C	C;G;C;G
a209440	RG2	RLG3	159	52.111	<lmxll>	1	26	32	13	0.62	1	-	1--01010--11000--01001110--10001111--0--0--1011001--111110--1--11----011000011100--1	CAGCTATCTGTGCAAGGTTAGCCACTGAAGTAAACATGGTTCGATCTCTTGTTGGGGACAGGAT	49,T>C;49,T>C	C;T;C;T
a236680	RG2	RLG3	159	52.111	<lmxll>	1	26	32	13	0.62	1	-	1--01010--11000--01001110--10001111--0--0--1011001--111110--1--11----011000011100--1	CTGCCAGGCTCTCCTTAATCAGAGCTGGAGATGTTCTCTGCGTCATGTGTACCGAGAACAGAAC	48,A>G;48,A>G	A;G;A;G
a177772	RG2	RLG3	159	52.111	<lmxll>	1	26	32	13	0.62	1	-	1--01010--11000--01001110--10001111--0--0--1011001--111110--1--11----011000011100--1	CAGCTGGCTCTATAGAAATTGTCCAGATTTTAATACAACAGAATGATTCTTTGCTAAAAATTCG	4,T>G;4,T>G	G;T;G;T
a172253	RG2	RLG3	159	52.111	<lmxll>	1	26	32	13	0.62	1	-	1--01010--11000--01001110--10001111--0--0--1011001--111110--1--11----011000011100--1	CTGCAACTGCTCAACAGACTCCATGACTAATTCTTGATGGCCCAAAACTTTCCGACTCTTCATA	55,G>C;55,G>C	C;G;C;G
a4232	RG2	RLG3	160	52.964	<lmxll>	1	24	34	13	1.72	1	-	1--01011--11001--01001110--10001111--0--0--1011001--111110--1--11----011000011100--1	CAGCAACGTCGGGGGCCTGAGGACCATGGATGGGCCTGTAAGGTTGCACTCGGGCTTGTGCTTG	54,C>T;54,C>T	C;T;C;T
a112174	RG2	RLG3	161	53.64	<lmxll>	1	25	33	13	1.1	1	-	1--01011--11000--01001110--10001111--0--0--1011001--111110--1--11----011000011100--1	CAGCTGGTCTGGTTCATCAGAAGCGCTCGGGACCTGAAGCCATTTGTAAAGGCAAGGCCAGCAG	8,T>C;8,T>C;22,T>G;22,T>G	CG;TT;CG;TT
a153055	RG2	RLG3	161	53.64	<lmxll>	1	25	33	13	1.1	1	-	1--01011--11000--01001110--10001111--0--0--1011001--111110--1--11----011000011100--1	CAGCCAGACTTGGGTACCCTCATCAACCCAACAAAGACGAAAGTACCCACATGTTCTTGCTGAA	37,C>T;37,C>T	C;T;C;T
a93881	RG2	RLG3	161	53.64	<lmxll>	1	25	33	13	1.1	1	-	1--01011--11000--01001110--10001111--0--0--1011001--111110--1--11----011000011100--1	CAGCAGAAGTAAGGATCATTAGTCGGCTTAGGCATCGAAATCTAGTACAACTCATCGGTTGGTG	29,A>C;29,A>C	A;C;A;C
a144042	RG2	RLG3	161	53.64	<lmxll>	1	25	33	13	1.1	1	-	1--01011--11000--01001110--10001111--0--0--1011001--111110--1--11----011000011100--1	CTGCTTTGGTGAGAGAAAAGTATGGAATCTCTAATTGGGAACTCTTCAAGGCATGCTTTTCAAG	31,T>C;31,T>C	C;T;C;T
a151349	RG2	RLG3	161	53.64	<lmxll>	1	25	33	13	1.1	1	-	1--01011--11000--01001110--10001111--0--0--1011001--111110--1--11----011000011100--1	CAGCCCAAAAATCTCATTAGGCAACTCCCCAGAAAGCTCCTGTCTACTCAAATCCAGTGTAGCA	13,T>A;13,T>A	A;T;A;T
a108651	RG2	RLG3	161	53.64	<lmxll>	1	25	33	13	1.1	1	-	1--01011--11000--01001110--10001111--0--0--1011001--111110--1--11----011000011100--1	CAGCAAACATCTTTGCTCGTTTCAGTCTTTCAGCCTTTAGCTTCTGCTCTTTAGTTAAAGATGA	34,T>C;34,T>C;55,C>T;55,C>T	CT;TC;CT;TC
a70645	RG2	RLG3	161	53.64	<lmxll>	1	25	33	13	1.1	1	-	1--01011--11000--01001110--10001111--0--0--1011001--111110--1--11----011000011100--1	CTGCAATTAAAGTTAAAAGAGAGTTTAGCTGTACGAGTACAGGATTCATGAAAGAAAGCAGAAA	32,A>C;32,A>C	A;C;A;C
a102466	RG2	RLG3	161	53.64	<lmxll>	1	25	33	13	1.1	1	-	1--01011--11000--01001110--10001111--0--0--1011001--111110--1--11----011000011100--1	CAGCGCATTGTTCCACTACGTGCTACTCTCCTCTGGCCGTGGGGATAGTTTGGTGATTGTAGAC	12,C>T;12,C>T;36,C>G;36,C>G	CC;TG;CC;TG
a37765	RG2	RLG3	161	53.64	<lmxll>	1	25	33	13	1.1	1	-	1--01011--11000--01001110--10001111--0--0--1011001--111110--1--11----011000011100--1	CTGCTTCAGGCATTATCTGCCTCGTTCTGTCATCAATGAATCCATATCTCCCAGGCAAACGACC	49,C>T;49,C>T	C;T;C;T
a39740	RG2	RLG3	161	53.64	<lmxll>	1	25	33	13	1.1	1	-	1--01011--11000--01001110--10001111--0--0--1011001--111110--1--11----011000011100--1	CTGCCGGTGCTTCTTGGTCGTAAAGCTTAGAACGATTGGCAGTGAATAAGCGAGAGCTGAAAAA	41,G>C;41,G>C	C;G;C;G
a60454	RG2	RLG3	161	53.64	<lmxll>	1	25	33	13	1.1	1	-	1--01011--11000--01001110--10001111--0--0--1011001--111110--1--11----011000011100--1	CTGCCTTTGGTTGTCACGCTTCAGCCACTTGGTTTTTGGTTGTACAAATCATATGCTAGTAAAA	56,T>C;56,T>C	C;T;C;T
a205279	RG2	RLG3	161	53.64	<lmxll>	1	25	33	13	1.1	1	-	1--01011--11000--01001110--10001111--0--0--1011001--111110--1--11----011000011100--1	CTGCTATTTCTCCATCTAGGACAACTCCGTGCCTTTTCCACCAGGATCGATGGTAATTGTCTGC	31,T>C;31,T>C	C;T;C;T
a103397	RG2	RLG3	161	53.64	<lmxll>	1	25	33	13	1.1	1	-	1--01011--11000--01001110--10001111--0--0--1011001--111110--1--11----011000011100--1	CTGCTTGCTGTGCCTGGTTTCCATTGCTCCTAACAAATCCAGGAGGAGGAGGAGGAGGAGGAAT	62,A>G;62,A>G;63,T>G;63,T>G	AT;GG;AT;GG
a63085	RG2	RLG3	161	53.64	<lmxll>	1	25	33	13	1.1	1	-	1--01011--11000--01001110--10001111--0--0--1011001--111110--1--11----011000011100--1	CTGCCTCCAAAGCTAGTACGGCCTCAATGCAGACCCCTGTCTCTGCTTCTCAACTGCTTCCCAA	49,T>C;49,T>C	C;T;C;T
a170765	RG2	RLG3	161	53.64	<lmxll>	1	25	33	13	1.1	1	-	1--01011--11000--01001110--10001111--0--0--1011001--111110--1--11----011000011100--1	CAGCCCCTTGCATGTCAACTTGCATGGAGTTCATCGGTATTGATCCAACCATGCCATCGCTAGC	34,T>C;34,T>C	C;T;C;T
a8663	RG2	RLG3	161	53.64	<lmxll>	1	25	33	13	1.1	1	-	1--01011--11000--01001110--10001111--0--0--1011001--111110--1--11----011000011100--1	CAGCTCCATGACGAGACAAAATTGAAGCAACAGGATCATAACCATCCCTAAGAGCAGTGTTGTA	16,T>C;16,T>C	C;T;C;T
a48254	RG2	RLG3	161	53.64	<lmxll>	1	25	33	13	1.1	1	-	1--01011--11000--01001110--10001111--0--0--1011001--111110--1--11----011000011100--1	CTGCAAATCACCAGTATCAAGTCAAAACAATGAAACAAAAAAGCCCTAAACTCAGTAACAATAA	5,C>A;5,C>A	A;C;A;C
a54227	RG2	RLG3	161	53.64	<lmxll>	1	25	33	13	1.1	1	-	1--01011--11000--01001110--10001111--0--0--1011001--111110--1--11----011000011100--1	CTGCTTGGGGGTTCAAAGGTGAGCTTGTGTTTGGTTCTGTAATTCACATAGAAAACCCAACATT	1,A>T;1,A>T	A;T;A;T
a229469	RG2	RLG3	161	53.64	<lmxll>	1	25	33	13	1.1	1	-	1--01011--11000--01001110--10001111--0--0--1011001--111110--1--11----011000011100--1	CTGCCTAGCTAGCACATAGAAAGGGTTGGATATACATGTGTAGTGTTCGTGATCGACTATGCTA	56,C>G;56,C>G	C;G;C;G
a137859	RG2	RLG3	161	53.64	<lmxll>	1	25	33	13	1.1	1	-	1--01011--11000--01001110--10001111--0--0--1011001--111110--1--11----011000011100--1	CAGCAGGACCAGCTAGCATCGAGGACATCAAACGGTTCCTGTGCATCAATTACTAAATAAATAT	5,G>T;5,G>T	G;T;G;T
a109347	RG2	RLG3	161	53.64	<lmxll>	1	25	33	13	1.1	1	-	1--01011--11000--01001110--10001111--0--0--1011001--111110--1--11----011000011100--1	CAGCAGCAGTTTTCTTCTTGCGCCCAATTTCAACACCATAGTGGGTTAAATACCACTGCTTGAA	4,T>A;4,T>A	A;T;A;T
a112572	RG2	RLG3	161	53.64	<lmxll>	1	25	33	13	1.1	1	-	1--01011--11000--01001110--10001111--0--0--1011001--111110--1--11----011000011100--1	CAGCTCCCAATTATTACTACTATTAATTCCACCTGAAGTCTCTCCTTGGAGGTCAGCAAGGTCT	18,G>A;18,G>A	A;G;A;G
a95237	RG2	RLG3	161	53.64	<lmxll>	1	25	33	13	1.1	1	-	1--01011--11000--01001110--10001111--0--0--1011001--111110--1--11----011000011100--1	CTGCTCTCGACGTGGAGGGAATGGAAGCAGAATCAACAGCAGAAAACTCATCAACAGACAAACT	7,C>A;7,C>A	A;C;A;C
a175327	RG2	RLG3	161	53.64	<lmxll>	1	25	33	13	1.1	1	-	1--01011--11000--01001110--10001111--0--0--1011001--111110--1--11----011000011100--1	CAGCATGTCAGGGAGCCTGGCACACTGCAACTTTTATATTTGTGCAGTTGGTGAGAAAGGTTCA	21,A>G;21,A>G	A;G;A;G
a223648	RG2	RLG3	161	53.64	<lmxll>	1	25	33	13	1.1	1	-	1--01011--11000--01001110--10001111--0--0--1011001--111110--1--11----011000011100--1	CAGCCATAATTTCTGGGCAGATCTTTGAAGTAAACTTATGGCCTCCAATCAATTGAGAAAATTG	63,A>G;63,A>G	A;G;A;G
a116701	RG2	RLG3	161	53.64	<lmxll>	1	25	33	13	1.1	1	-	1--01011--11000--01001110--10001111--0--0--1011001--111110--1--11----011000011100--1	CTGCCATTGTAAGGATTATGAAGAGTCGGAAAGTTTTGGGCCATCAAGAATTAGTCATGGAGTC	24,G>C;24,G>C	C;G;C;G
a206720	RG2	RLG3	161	53.64	<lmxll>	1	25	33	13	1.1	1	-	1--01011--11000--01001110--10001111--0--0--1011001--111110--1--11----011000011100--1	CTGCCTGCAAATGTGAAGAAATCCAAGCTTGAAATTGGGTCTCCTGTTATTGTGGTCGAGGCCC	5,T>A;5,T>A	A;T;A;T
a165259	RG2	RLG3	161	53.64	<lmxll>	1	25	33	13	1.1	1	-	1--01011--11000--01001110--10001111--0--0--1011001--111110--1--11----011000011100--1	CTGCCTATGGAGCCCTACACATTGTATAACATGTAAGCCAATGGTCTACAATCACCAAACTATC	6,A>C;6,A>C;7,T>G;7,T>G	AT;CG;AT;CG
a197220	RG2	RLG3	161	53.64	<lmxll>	1	25	33	13	1.1	1	-	1--01011--11000--01001110--10001111--0--0--1011001--111110--1--11----011000011100--1	CAGCATGATAGAAACTAATTTTAGACATGGTTTTCCAGATAGTCCAAGTCTATATGTACTTAAC	12,T>A;12,T>A;28,C>G;28,C>G	AG;TC;AG;TC
a25991	RG2	RLG3	161	53.64	<lmxll>	1	25	33	13	1.1	1	-	1--01011--11000--01001110--10001111--0--0--1011001--111110--1--11----011000011100--1	CAGCCTCTCAAGTTTAGGCTGTGTTCCACTTATCATATGAAGCAATTTGACAGAAGGAAAAACA	11,G>T;11,G>T	G;T;G;T
a232191	RG2	RLG3	161	53.64	<lmxll>	1	25	33	13	1.1	1	-	1--01011--11000--01001110--10001111--0--0--1011001--111110--1--11----011000011100--1	CTGCAATGATTTTGTGTAGACACACTGTCCATAAAGCCTTCCAAGCATCGATTTTCGACTTGGC	16,C>T;16,C>T	C;T;C;T
a67623	RG2	RLG3	161	53.64	<lmxll>	1	25	33	13	1.1	1	-	1--01011--11000--01001110--10001111--0--0--1011001--111110--1--11----011000011100--1	CAGCTGTGGTGCTGTGTAGCTTTCCGTCGACGCTGGTGCTGGAGAGGGCTTTTCCTGTCGACCA	57,C>T;57,C>T	C;T;C;T
a85271	RG2	RLG3	161	53.64	<lmxll>	1	25	33	13	1.1	1	-	1--01011--11000--01001110--10001111--0--0--1011001--111110--1--11----011000011100--1	CTGCTGATCACAGCCGGGTCTGTGCCGGGTGGAAAACCCGATTGCCCATATGAAGAAGACAAGC	26,G>C;26,G>C;60,A>G;60,A>G	CG;GA;CG;GA
a158955	RG2	RLG3	161	53.64	<lmxll>	1	25	33	13	1.1	1	-	1--01011--11000--01001110--10001111--0--0--1011001--111110--1--11----011000011100--1	CAGCAACTGAAAGTGAATTTGAAATGCATTAGCAATAAAGAAAATTAGCCAAAACTATACTCCA	28,A>T;28,A>T;54,T>C;54,T>C	AT;TC;AT;TC
a115677	RG2	RLG3	161	53.64	<lmxll>	1	25	33	13	1.1	1	-	1--01011--11000--01001110--10001111--0--0--1011001--111110--1--11----011000011100--1	CTGCACTACTATATCAAAGAGCTCCAACTACTTAGAAAATACAGGGAAGAACAAAAGAAACTGA	31,A>T;31,A>T	A;T;A;T
a160238	RG2	RLG3	161	53.64	<lmxll>	1	25	33	13	1.1	1	-	1--01011--11000--01001110--10001111--0--0--1011001--111110--1--11----011000011100--1	CTGCCGAGAGCTGAAAGGTGTAGTAGACATTTTCAGTGGAGCGCCTTTTCTGTTGGCAGAAAAA	41,C>G;41,C>G	C;G;C;G
a192377	RG2	RLG3	161	53.64	<lmxll>	1	25	33	13	1.1	1	-	1--01011--11000--01001110--10001111--0--0--1011001--111110--1--11----011000011100--1	CAGCAACTCAAGTTTTGATTCACCATAAGCATATTGAACTAATGATTTCAACCAGCAGTAGCAG	29,C>A;29,C>A	A;C;A;C
a98268	RG2	RLG3	161	53.64	<lmxll>	1	25	33	13	1.1	1	-	1--01011--11000--01001110--10001111--0--0--1011001--111110--1--11----011000011100--1	CAGCTCTCGCTTATTCACTGCCAATCGTTCTAAGCTTTACGACCAAGAAGCACCGGCAGAAAAA	17,C>G;17,C>G	C;G;C;G
a84072	RG2	RLG3	161	53.64	<lmxll>	1	25	33	13	1.1	1	-	1--01011--11000--01001110--10001111--0--0--1011001--111110--1--11----011000011100--1	CTGCAATTGGAGAGTGAGTTCTCTTTCAAATTGCATGTGTGATTTGTGTTCTTACTTTGGTGAT	36,T>G;36,T>G	G;T;G;T
a121516	RG2	RLG3	161	53.64	<lmxll>	1	25	33	13	1.1	1	-	1--01011--11000--01001110--10001111--0--0--1011001--111110--1--11----011000011100--1	CTGCTTTTCAGAAACCTCTGAAAGGAAACGTTATATATGCGACGGTGATGTCTGTGTTCTCAAA	36,T>A;36,T>A	A;T;A;T
a206533	RG2	RLG3	161	53.64	<lmxll>	1	25	33	13	1.1	1	-	1--01011--11000--01001110--10001111--0--0--1011001--111110--1--11----011000011100--1	CTGCCAGTTCTGCTCGCAATGCTAGTAGTATGCATTTTCCTCTTTTAATACACACACACACACA	38,G>C;38,G>C	C;G;C;G
a87138	RG2	RLG3	161	53.64	<lmxll>	1	25	33	13	1.1	1	-	1--01011--11000--01001110--10001111--0--0--1011001--111110--1--11----011000011100--1	CAGCCATGCTGGTTTAGTTGATGAGGGGCTCCATTTCTTTGATAACATGAAGAGAATTCACAAA	63,A>G;63,A>G	A;G;A;G
a65091	RG2	RLG3	161	53.64	<lmxll>	1	25	33	13	1.1	1	-	1--01011--11000--01001110--10001111--0--0--1011001--111110--1--11----011000011100--1	CAGCCGACCATTGCAATAAGGACAATGAGATCTGCGCCTACTTGGAAGACAGCCACACGAACTC	49,T>C;49,T>C	C;T;C;T
a88243	RG2	RLG3	161	53.64	<lmxll>	1	25	33	13	1.1	1	-	1--01011--11000--01001110--10001111--0--0--1011001--111110--1--11----011000011100--1	CTGCAAATTAAGTTTTGACAAGGCAAATTTAAAGCAAGATCACATACAAGCCTTTCATTAGTTT	32,A>G;32,A>G;50,C>T;50,C>T	AC;GT;AC;GT
a84565	RG2	RLG3	161	53.64	<lmxll>	1	25	33	13	1.1	1	-	1--01011--11000--01001110--10001111--0--0--1011001--111110--1--11----011000011100--1	CTGCTTATGTTCAACGTTCACATCAAATTTGCAATAGCTAGTTTCTTCAAATTTCATTTTCTAA	14,T>C;14,T>C	C;T;C;T
a159296	RG2	RLG3	161	53.64	<lmxll>	1	25	33	13	1.1	1	-	1--01011--11000--01001110--10001111--0--0--1011001--111110--1--11----011000011100--1	CTGCATGTACAAGAGTCCAATTGAACCAATATGAATTTGGCACGTCATATGTTGGAAGAAACTT	15,T>A;15,T>A	A;T;A;T
a95201	RG2	RLG3	161	53.64	<lmxll>	1	25	33	13	1.1	1	-	1--01011--11000--01001110--10001111--0--0--1011001--111110--1--11----011000011100--1	CAGCTGAAGATGTTTAGCACATGCAAAACCATAGCTAGCTAGCTTCGGACTACCTTCTTTAAGA	55,T>G;55,T>G	G;T;G;T
a13012	RG2	RLG3	161	53.64	<lmxll>	1	25	33	13	1.1	1	-	1--01011--11000--01001110--10001111--0--0--1011001--111110--1--11----011000011100--1	CAGCTGAGGATGTAGCTCTCGTCCATCCACTGGAGCAAGTCGCCGATCCAAAGGGATCGGATCT	15,C>T;15,C>T	C;T;C;T
a47689	RG2	RLG3	161	53.64	<lmxll>	1	25	33	13	1.1	1	-	1--01011--11000--01001110--10001111--0--0--1011001--111110--1--11----011000011100--1	CAGCGGAACAGTATTTCAGGTTTCGTTGGGGGCTGTTGTTGCGGAAGAGAGTGATTGGCAGTGA	19,G>T;19,G>T	G;T;G;T
a37488	RG2	RLG3	161	53.64	<lmxll>	1	25	33	13	1.1	1	-	1--01011--11000--01001110--10001111--0--0--1011001--111110--1--11----011000011100--1	CTGCCTGGATTTGATAGTGGAAAAGAGGTCCACAACAGAGAAAGCCAAAAAGACTAACCCGAAA	59,C>A;59,C>A	A;C;A;C
a142183	RG2	RLG3	161	53.64	<lmxll>	1	25	33	13	1.1	1	-	1--01011--11000--01001110--10001111--0--0--1011001--111110--1--11----011000011100--1	CTGCTCAACAATAAGAATTCATTCTATTAAATTACTTACATGCTCAGAAATAAGAATTGTTGAC	48,A>T;48,A>T	A;T;A;T
a136462	RG2	RLG3	161	53.64	<lmxll>	1	25	33	13	1.1	1	-	1--01011--11000--01001110--10001111--0--0--1011001--111110--1--11----011000011100--1	CTGCCTTGATCTTTGTCTCATTAAATACCACAACAGAAGAAACTGCATGCTTTATCAAACTTAA	9,T>G;9,T>G	G;T;G;T
a64909	RG2	RLG3	161	53.64	<lmxll>	0	25	33	13	1.1	1	-	1--01011--11000--01001110--10001111--0--0--1011001--111110--1--11----011000011100--1	CAGCACACAAAACGACCAAGTCCTTTAGAAACGTGTTCTTCATCCCCAGAGATTTCAACTTCTT	7,T>C;7,T>C	C;T;C;T
a178539	RG2	RLG3	161	53.64	<lmxll>	1	25	33	13	1.1	1	-	1--01011--11000--01001110--10001111--0--0--1011001--111110--1--11----011000011100--1	CTGCACCTGCAATTAACTCAAGTTCACAACAAATCCAAAACCACCATCACCGATTAATTCCGGC	61,G>A;61,G>A	A;G;A;G
a125164	RG2	RLG3	161	53.64	<lmxll>	1	25	33	13	1.1	1	-	1--01011--11000--01001110--10001111--0--0--1011001--111110--1--11----011000011100--1	CAGCTTTTGCAGTACTGGGCTCCCTCAATCAAATTTGATCAGTGAAAGCCCAGTTACAAGTACA	9,C>T;9,C>T	C;T;C;T
a204742	RG2	RLG3	161	53.64	<lmxll>	1	25	33	13	1.1	1	-	1--01011--11000--01001110--10001111--0--0--1011001--111110--1--11----011000011100--1	CAGCAGCTTGAGCAACAATGCCCAGGCGTAGTCTCATGCGCTGATATACTTGCAATGGCTGAAA	26,G>C;26,G>C	C;G;C;G
a18233	RG2	RLG3	161	53.64	<lmxll>	1	25	33	13	1.1	1	-	1--01011--11000--01001110--10001111--0--0--1011001--111110--1--11----011000011100--1	CAGCCGCCGAGGTCGTGTTGCCGTTCTGAGGTTCCTCCTCCATGTTTGCTCTGCTCAAAGGCTA	8,A>G;8,A>G	A;G;A;G
a106405	RG2	RLG3	161	53.64	<lmxll>	1	25	33	13	1.1	1	-	1--01011--11000--01001110--10001111--0--0--1011001--111110--1--11----011000011100--1	CTGCATGTTTTGAAGCATGTCAGTCTCAACAATCACTGCCTTGCCTTCTAACATGGTTAAAGAG	57,C>T;57,C>T	C;T;C;T
a218736	RG2	RLG3	161	53.64	<lmxll>	1	25	33	13	1.1	1	-	1--01011--11000--01001110--10001111--0--0--1011001--111110--1--11----011000011100--1	CTGCAGACTCATAGAAAAGAAAGTCCTCATACCTTATATTACAGCTTGGTTTTAGAATTCTTGT	57,T>C;57,T>C	C;T;C;T
a208161	RG2	RLG3	161	53.64	<lmxll>	1	25	33	13	1.1	1	-	1--01011--11000--01001110--10001111--0--0--1011001--111110--1--11----011000011100--1	CAGCCTTGGAAAGCAAACGAATCTCACCCTTCCATAAAACAGTTGGTATCAGTTATTAAGTTGG	26,T>C;26,T>C	C;T;C;T
a49142	RG2	RLG3	161	53.64	<lmxll>	1	25	33	13	1.1	1	-	1--01011--11000--01001110--10001111--0--0--1011001--111110--1--11----011000011100--1	CAGCTCTGGCCATCTAGGCCGATAGCATGGTTGTTAACCTTAACACAAAACTGCATGATTATCC	19,T>C;19,T>C	C;T;C;T
a48906	RG2	RLG3	161	53.64	<lmxll>	1	25	33	13	1.1	1	-	1--01011--11000--01001110--10001111--0--0--1011001--111110--1--11----011000011100--1	CTGCAGTCTTCGTTTCACCAATGGGAACGTATTTCATCTAATGGTGGACAACAAGTACTACAAC	11,G>T;11,G>T	G;T;G;T
a916	RG2	RLG3	161	53.64	<lmxll>	1	25	33	13	1.1	1	-	1--01011--11000--01001110--10001111--0--0--1011001--111110--1--11----011000011100--1	CAGCAGAATAATTTACTTGGAGATCTTTGTTAACAGCAAGCCATTGTTTACACTTTACAATGCA	9,A>C;9,A>C	A;C;A;C
a117427	RG2	RLG3	161	53.64	<lmxll>	1	25	33	13	1.1	1	-	1--01011--11000--01001110--10001111--0--0--1011001--111110--1--11----011000011100--1	CAGCTTTTGTGAAAGACGTACAATTAATCTTAAAGAAGGTAGTCCGAAGCTAGCTAGCTATGGT	35,C>A;35,C>A	A;C;A;C
a215350	RG2	RLG3	161	53.64	<lmxll>	1	25	33	13	1.1	1	-	1--01011--11000--01001110--10001111--0--0--1011001--111110--1--11----011000011100--1	CTGCAAAAAGTCTTCTAGAGTTAATGTCCTTTTGCATCCAGGCAAGCAGATGAACCATATTCAT	48,G>A;48,G>A	A;G;A;G
a122074	RG2	RLG3	161	53.64	<lmxll>	1	25	33	13	1.1	1	-	1--01011--11000--01001110--10001111--0--0--1011001--111110--1--11----011000011100--1	CTGCTCCTTTGCGCCCATGGAATCCGCCAAGATTAAGGTCGTTGGGGTTGGTGGCGGTGGCAAC	54,T>C;54,T>C	C;T;C;T
a227324	RG2	RLG3	161	53.64	<lmxll>	1	25	33	13	1.1	1	-	1--01011--11000--01001110--10001111--0--0--1011001--111110--1--11----011000011100--1	CTGCACTGTTGTTACCCTTCATGCAAATTTATTAGTGTGCTGAATGTAACCACATAGGGCTGAC	55,C>A;55,C>A	A;C;A;C
a219151	RG2	RLG3	161	53.64	<lmxll>	1	25	33	13	1.1	1	-	1--01011--11000--01001110--10001111--0--0--1011001--111110--1--11----011000011100--1	CTGCTGTGATAGCTCTATGTAAGTTGTCGCGATTCATGTGCATAAATGATGCGTCGGTTGAAGT	23,T>C;23,T>C;62,G>C;62,G>C	CC;TG;CC;TG
a202352	RG2	RLG3	161	53.64	<lmxll>	1	25	33	13	1.1	1	-	1--01011--11000--01001110--10001111--0--0--1011001--111110--1--11----011000011100--1	CTGCACCATCACAGTCGCCAGCTCACTCACGGCCAAGCATACCACCACCGACGGCAACCTTTCA	53,G>A;53,G>A	A;G;A;G
a34526	RG2	RLG3	161	53.64	<lmxll>	1	25	33	13	1.1	1	-	1--01011--11000--01001110--10001111--0--0--1011001--111110--1--11----011000011100--1	CTGCATATTTATTTAGTAATTGATGCACAGGAACCGTTTGATGTCCTCGATGCTAGCTGGTCCT	62,A>C;62,A>C	A;C;A;C
a4528	RG2	RLG3	161	53.64	<lmxll>	1	25	33	13	1.1	1	-	1--01011--11000--01001110--10001111--0--0--1011001--111110--1--11----011000011100--1	CAGCGGGGCCGTGAAGGGTGTCTGGATAAGGGGGTCGAGGATGAGAAGCAGAACATCATGGATG	20,T>C;20,T>C	C;T;C;T
a13138	RG2	RLG3	161	53.64	<lmxll>	1	25	33	13	1.1	1	-	1--01011--11000--01001110--10001111--0--0--1011001--111110--1--11----011000011100--1	CTGCTACATCCACTTAGCTTTCCATGGATAGAACCAAAGTGTTCACTGTCAAAAGACCACCTTT	28,T>C;28,T>C	C;T;C;T
a165943	RG2	RLG3	161	53.64	<lmxll>	1	25	33	13	1.1	1	-	1--01011--11000--01001110--10001111--0--0--1011001--111110--1--11----011000011100--1	CAGCCTCAAGGCTTTTCCTTGAAGCCTCGTCTCGCCTTAAGCTATTTCACGCCTCATAGCACGT	17,T>C;17,T>C	C;T;C;T
a76379	RG2	RLG3	161	53.64	<lmxll>	1	25	33	13	1.1	1	-	1--01011--11000--01001110--10001111--0--0--1011001--111110--1--11----011000011100--1	CAGCTTTTTATCTTCGTGTGCCTACAATGCAAAGTACAGTCTATGATTTTCAGCAATACTGAAG	6,G>T;6,G>T	G;T;G;T
a186285	RG2	RLG3	162	54.105	<lmxll>	1	26	32	13	0.62	1	-	1--01011--11000--01001110--10001111--0--0--1011001--111110--1--11----011000001100--1	CAGCCGAAGCCTGATAGCTAGGTTTATCAGTTTATTTTCAATTTGGTTCAGTATGCAGTAGAAC	17,C>T;17,C>T	C;T;C;T
a100009	RG2	RLG3	162	54.105	<lmxll>	1	26	32	13	0.62	1	-	1--01011--11000--01001110--10001111--0--0--1011001--111110--1--11----011000001100--1	CTGCACTGGCACCAAGCCTCAGGACCAAATCTATGATTGCTAGACCTTTTTTGGGTCCTCTTCT	22,G>A;22,G>A	A;G;A;G
a93552	RG2	RLG3	162	54.105	<lmxll>	1	26	32	13	0.62	1	-	1--01011--11000--01001110--10001111--0--0--1011001--111110--1--11----011000001100--1	CTGCTTAGCTAGAGTTGAATGTTCAATAGGAGACGATCAAGAATGGCATTCTTGATAGGAGACA	6,A>G;6,A>G	A;G;A;G
a82954	RG2	RLG3	163	54.865	<lmxll>	1	27	31	13	0.28	1	-	1--01011--11000--01001110--10001111--0--0--1011001--101110--1--01----011000011100--1	CAGCACATAATCAGTAACGTCAGGGGCTAAATCCCCCACAAAAATGGAGTGCTCAGGCCCAGCA	18,A>G;18,A>G	A;G;A;G
a142729	RG2	RLG3	163	54.865	<lmxll>	1	27	31	13	0.28	1	-	1--01011--11000--01001110--10001111--0--0--1011001--101110--1--01----011000011100--1	CAGCATTCTGCCATGCCTGACTCTGTCCCGAGCTCTGAGTTGACTCAGCGGCACTCGGTGGTCG	30,G>A;30,G>A	A;G;A;G
a189459	RG2	RLG3	163	54.865	<lmxll>	1	27	31	13	0.28	1	-	1--01011--11000--01001110--10001111--0--0--1011001--101110--1--01----011000011100--1	CAGCAAGGATCTTCATTGTTTCACATTCTCCAATCCAATACCATCAAGCCACGATACAACCTCT	54,C>T;54,C>T	C;T;C;T
a67879	RG2	RLG3	163	54.865	<lmxll>	1	27	31	13	0.28	1	-	1--01011--11000--01001110--10001111--0--0--1011001--101110--1--01----011000011100--1	CAGCGGTTATAAGCGGACTTGGTCGGGTTCGGGCTTGAAATCTCGGACTCGGTTTTAGTAATAG	8,A>T;8,A>T;39,A>G;39,A>G	AA;TG;AA;TG
a95590	RG2	RLG3	163	54.865	<lmxll>	1	27	31	13	0.28	1	-	1--01011--11000--01001110--10001111--0--0--1011001--101110--1--01----011000011100--1	CTGCATCAATCTTCGAATTAAAAAAGATACGTGCTTTATATACAATCTCAAAACAAACCGTCAA	57,C>T;57,C>T	C;T;C;T
a137505	RG2	RLG3	164	55.701	<lmxll>	1	26	32	13	0.62	1	-	1--01011--11000--01001110--10001111--0--0--1011001--101110--1--11----011000011100--1	CAGCAAGCTCAATTTCCATCTTCAATTTTATCAATTACCTGCAATTACTCTACAAATTCTCTTT	62,T>C;62,T>C	C;T;C;T
a121421	RG2	RLG3	164	55.701	<lmxll>	1	26	32	13	0.62	1	-	1--01011--11000--01001110--10001111--0--0--1011001--101110--1--11----011000011100--1	CTGCCAATCATGCGATTAACGGCATTGTTGCCACCGCCACCAACCCCAACGACCTTAATCTTGG	35,G>A;35,G>A	A;G;A;G
a157854	RG2	RLG3	164	55.701	<lmxll>	1	26	32	13	0.62	1	-	1--01011--11000--01001110--10001111--0--0--1011001--101110--1--11----011000011100--1	CTGCTTTAATGTTTTCTTCTTCTTCCAGTTCTTAAAGCCAATACATACAAAAAATTCACCACTT	36,G>C;36,G>C;41,T>C;41,T>C	CC;GT;CC;GT
a76538	RG2	RLG3	164	55.701	<lmxll>	1	26	32	13	0.62	1	-	1--01011--11000--01001110--10001111--0--0--1011001--101110--1--11----011000011100--1	CTGCAGATCGAGAAGAGTTGTGGATTGACGGCTTTGGAGAAAAGTTAGCCAACACGGAGCCTCA	40,A>G;40,A>G	A;G;A;G
a26239	RG2	RLG3	164	55.701	<lmxll>	1	26	32	13	0.62	1	-	1--01011--11000--01001110--10001111--0--0--1011001--101110--1--11----011000011100--1	CTGCTAAAGATGCCCTTGCCACAGTTGGTGTCTTAGCTTTCTTGATGATGGATATTTTAGTCAC	6,A>G;6,A>G	A;G;A;G
a138107	RG2	RLG3	164	55.701	<lmxll>	1	26	32	13	0.62	1	-	1--01011--11000--01001110--10001111--0--0--1011001--101110--1--11----011000011100--1	CTGCCATTCTTGGTTTATCAGTTCTCCTTGTGACTGGTGTTGTTACATGGAAGGAGTGCTTAGC	13,A>T;13,A>T	A;T;A;T
a136004	RG2	RLG3	164	55.701	<lmxll>	1	26	32	13	0.62	1	-	1--01011--11000--01001110--10001111--0--0--1011001--101110--1--11----011000011100--1	CAGCCATTCCCTTGAAAAGCATGCCTTGAAGAGTTCCCAATTAGAGATTCCATACTTTTCTCTC	42,G>A;42,G>A	A;G;A;G
a203579	RG2	RLG3	164	55.701	<lmxll>	1	26	32	13	0.62	1	-	1--01011--11000--01001110--10001111--0--0--1011001--101110--1--11----011000011100--1	CAGCAATGACTTGGCAACTGGATCCCAAGCTGGGTCGTCTGATGGGTGGTCTATGCGCACCTTT	63,T>C;63,T>C	C;T;C;T
a66800	RG2	RLG3	164	55.701	<lmxll>	1	26	32	13	0.62	1	-	1--01011--11000--01001110--10001111--0--0--1011001--101110--1--11----011000011100--1	CAGCCAATGCTAATGATCAATCAAGTTATAAAGCTGTCTAAGCCTAAATTAAAAAACGAAAAGG	57,G>T;57,G>T	G;T;G;T
a79339	RG2	RLG3	164	55.701	<lmxll>	1	26	32	13	0.62	1	-	1--01011--11000--01001110--10001111--0--0--1011001--101110--1--11----011000011100--1	CTGCTCTACGATTGGTTCGTTATTTAAAAGGCACTCCAGGACAAGGCATTCTTCTACCTTCATG	37,A>G;37,A>G	A;G;A;G
a53324	RG2	RLG3	164	55.701	<lmxll>	1	26	32	13	0.62	1	-	1--01011--11000--01001110--10001111--0--0--1011001--101110--1--11----011000011100--1	CTGCCTTCTTATCTAACAGATTTGCAGGCGTGTTGACATCCCTCAAATCATTGGTAACAGATGC	16,C>T;16,C>T	C;T;C;T
a73762	RG2	RLG3	164	55.701	<lmxll>	1	26	32	13	0.62	1	-	1--01011--11000--01001110--10001111--0--0--1011001--101110--1--11----011000011100--1	CAGCTCGCTTGGCGGGCAAGGAATGGTTAGGGCACCCTCATGATCAAAACCATACTCCTCCGCT	40,T>C;40,T>C;41,G>A;41,G>A	CA;TG;CA;TG
a124693	RG2	RLG3	164	55.701	<lmxll>	1	26	32	13	0.62	1	-	1--01011--11000--01001110--10001111--0--0--1011001--101110--1--11----011000011100--1	CAGCCATATGCATGTTCTTCCCTTCATAACCAATTTTTGCCAAATTCTTAATGAGAACAGCCCA	22,T>C;22,T>C	C;T;C;T
a206389	RG2	RLG3	164	55.701	<lmxll>	1	26	32	13	0.62	1	-	1--01011--11000--01001110--10001111--0--0--1011001--101110--1--11----011000011100--1	CAGCTTCGTCTAGAGCCGGGCTTCTAGATAGAACCTTTTGTTAAAAGTTAATGCTCTGTTCAAG	18,G>A;18,G>A	A;G;A;G
a161568	RG2	RLG3	164	55.701	<lmxll>	1	26	32	13	0.62	1	-	1--01011--11000--01001110--10001111--0--0--1011001--101110--1--11----011000011100--1	CAGCTCTCGATCTTCTTTTTGAGGAAGGACTTGACAATGTGATTGCCAGACATAGCCGTCTGGG	4,T>C;4,T>C	C;T;C;T
a227986	RG2	RLG3	164	55.701	<lmxll>	1	26	32	13	0.62	1	-	1--01011--11000--01001110--10001111--0--0--1011001--101110--1--11----011000011100--1	CTGCAAGAATTGAGCGAAGGATGGCACGCCAAAGAAGACTCTTTTTGAGCAGAAGCGCTGAAAA	46,G>T;46,G>T	G;T;G;T
a136956	RG2	RLG3	164	55.701	<lmxll>	1	26	32	13	0.62	1	-	1--01011--11000--01001110--10001111--0--0--1011001--101110--1--11----011000011100--1	CAGCCACCATGGTAGTGGTCCTAATTCATTCCCCTTCTCAATGTTGACTCCCATGATTGTATTA	20,C>T;20,C>T	C;T;C;T
a163574	RG2	RLG3	164	55.701	<lmxll>	1	26	32	13	0.62	1	-	1--01011--11000--01001110--10001111--0--0--1011001--101110--1--11----011000011100--1	CTGCCTTGTTCTTCAAGTGGTAACCACTCTGCGGAGTTCATCACCAAAATTCAGGTCTATTCAT	32,C>G;32,C>G	C;G;C;G
a145466	RG2	RLG3	164	55.701	<lmxll>	1	26	32	13	0.62	1	-	1--01011--11000--01001110--10001111--0--0--1011001--101110--1--11----011000011100--1	CTGCAACAAAGGATGCTTTGTCAGCCCTGAAAAACACATGAAGCATTTGATATTGTGGTTTTCT	22,A>G;22,A>G	A;G;A;G
a80826	RG2	RLG3	164	55.701	<lmxll>	1	26	32	13	0.62	1	-	1--01011--11000--01001110--10001111--0--0--1011001--101110--1--11----011000011100--1	CAGCTCCTCCTGCCCCCACGAATCCGGTATCGTCACATGCCCCGCCACCTCCTCCTGGTGTCTC	18,C>T;18,C>T;24,C>T;24,C>T	CC;TT;CC;TT
a231438	RG2	RLG3	164	55.701	<lmxll>	1	26	32	13	0.62	1	-	1--01011--11000--01001110--10001111--0--0--1011001--101110--1--11----011000011100--1	CAGCAGTTTTCTTCTTGCGCCCAATTTCAACACCATAGTGGGTTAAATACCACTGCTTGAAAGG	1,A>T;1,A>T	A;T;A;T
a213118	RG2	RLG3	164	55.701	<lmxll>	1	26	32	13	0.62	1	-	1--01011--11000--01001110--10001111--0--0--1011001--101110--1--11----011000011100--1	CTGCAGAGAATCCCAGAGTCCACGCTTACCACACAGAATGAACAAGAGTGAGTGGTGAACAGAG	19,C>T;19,C>T;23,G>T;23,G>T	CG;TT;CG;TT
a212812	RG2	RLG3	164	55.701	<lmxll>	1	26	32	13	0.62	1	-	1--01011--11000--01001110--10001111--0--0--1011001--101110--1--11----011000011100--1	CTGCTTGAGGCATATGTCTGCCTTTAATTGCACTATGTATCCAGCTTCTTGGCTCAGGTGTATC	20,T>C;20,T>C	C;T;C;T
a158079	RG2	RLG3	164	55.701	<lmxll>	1	26	32	13	0.62	1	-	1--01011--11000--01001110--10001111--0--0--1011001--101110--1--11----011000011100--1	CTGCCGCTCCCGAATTCTGTGGTGGTGCTTCTAACTGTGGTGTCGTTTGTCGTTGAGGTTGTGC	22,C>T;22,C>T	C;T;C;T
a110667	RG2	RLG3	164	55.701	<lmxll>	1	26	32	13	0.62	1	-	1--01011--11000--01001110--10001111--0--0--1011001--101110--1--11----011000011100--1	CAGCCCCAAAATAAAGAAGAGTCCAATTAAGGACAACAAGCACAGGACAAGCTAGTGCAAATAA	21,T>C;21,T>C	C;T;C;T
a229162	RG2	RLG3	164	55.701	<lmxll>	1	26	32	13	0.62	1	-	1--01011--11000--01001110--10001111--0--0--1011001--101110--1--11----011000011100--1	CAGCTCAACTAGTTGACCCTTTCCATCCTGGGGACTTCAATCAGGGTCTCATGGAACTTGGTGC	55,G>A;55,G>A	A;G;A;G
a90136	RG2	RLG3	164	55.701	<lmxll>	1	26	32	13	0.62	1	-	1--01011--11000--01001110--10001111--0--0--1011001--101110--1--11----011000011100--1	CAGCAACTTAAGAAGAAACCTAGCTAATCATTGCCTTCCAATTCCACAAAATGGAAGATAGACT	30,C>T;30,C>T	C;T;C;T
a138452	RG2	RLG3	164	55.701	<lmxll>	1	26	32	13	0.62	1	-	1--01011--11000--01001110--10001111--0--0--1011001--101110--1--11----011000011100--1	CTGCTCATTTTTCCTGATCTTCTGGAGAGGAGCTTCAATCCCAGAGATGGGGTGGGATTGGATG	43,G>A;43,G>A	A;G;A;G
a156763	RG2	RLG3	164	55.701	<lmxll>	1	26	32	13	0.62	1	-	1--01011--11000--01001110--10001111--0--0--1011001--101110--1--11----011000011100--1	CTGCAATATGGGAGAATGATTTGTTATATAACATTCACATGTACAACAATAACAAGAATAATAG	29,A>G;29,A>G;40,G>A;40,G>A	AG;GA;AG;GA
a194856	RG2	RLG3	164	55.701	<lmxll>	1	26	32	13	0.62	1	-	1--01011--11000--01001110--10001111--0--0--1011001--101110--1--11----011000011100--1	CTGCATCTTGTATTTGACCAGCTTTCATTTGTGTTCTCAAGAACACAGTCAATGCAATCGTAGC	58,T>C;58,T>C	C;T;C;T
a196642	RG2	RLG3	164	55.701	<lmxll>	1	26	32	13	0.62	1	-	1--01011--11000--01001110--10001111--0--0--1011001--101110--1--11----011000011100--1	CTGCATCTTCACTTCCATTAATAGTAGGTGCTTCTGGAGAATTAGAACCTCCCTCTGAGATTCT	16,A>G;16,A>G	A;G;A;G
a95128	RG2	RLG3	164	55.701	<lmxll>	1	26	32	13	0.62	1	-	1--01011--11000--01001110--10001111--0--0--1011001--101110--1--11----011000011100--1	CAGCCCAATTTGAGGCATCACAAAAGTGATGTTGTTCAAAGAAGCAGTGAGCTGTGTTCCATTC	12,A>G;12,A>G	A;G;A;G
a5385	RG2	RLG3	164	55.701	<lmxll>	1	26	32	13	0.62	1	-	1--01011--11000--01001110--10001111--0--0--1011001--101110--1--11----011000011100--1	CAGCCAACCAGAATAGCGCCACCATGCCATAATGGACAAGAACAACCAATTGCACTATTGCAGG	32,T>C;32,T>C	C;T;C;T
a57376	RG2	RLG3	164	55.701	<lmxll>	1	26	32	13	0.62	1	-	1--01011--11000--01001110--10001111--0--0--1011001--101110--1--11----011000011100--1	CTGCTCCTGTTGACCTTCCTGGGCGATGGCCAGGCTTGACTAGTGAAGACTGGATATCTTCAAT	16,G>T;16,G>T	G;T;G;T
a71210	RG2	RLG3	164	55.701	<lmxll>	1	26	32	13	0.62	1	-	1--01011--11000--01001110--10001111--0--0--1011001--101110--1--11----011000011100--1	CTGCCTCCCACTCCTTTTGAACACGTCCCGCTGATCATTCCACATCTCTTTCATGCTTGTTGCC	24,G>A;24,G>A;28,C>G;28,C>G	AG;GC;AG;GC
a220979	RG2	RLG3	164	55.701	<lmxll>	1	26	32	13	0.62	1	-	1--01011--11000--01001110--10001111--0--0--1011001--101110--1--11----011000011100--1	CAGCCTTTAGGTGTGTAAGTCTATCTTCCATTTTGTGGAATTGGAAGGCAATGATTAGCTAGGT	50,A>G;50,A>G	A;G;A;G
a180160	RG2	RLG3	164	55.701	<lmxll>	1	26	32	13	0.62	1	-	1--01011--11000--01001110--10001111--0--0--1011001--101110--1--11----011000011100--1	CAGCCGCAATTGCTTCAGTGAGGCAAGAAAGGAATGAAGCCTTAAGAATCTCAGAGGGAGGTTC	37,C>A;37,C>A	A;C;A;C
a115438	RG2	RLG3	164	55.701	<lmxll>	1	26	32	13	0.62	1	-	1--01011--11000--01001110--10001111--0--0--1011001--101110--1--11----011000011100--1	CAGCGCTTCAGGGAGATGGAAGGGGAGAAGAGTAGCATGGCGGCGCGTGATAAGGACGCGAGCG	62,C>T;62,C>T	C;T;C;T
a73567	RG2	RLG3	164	55.701	<lmxll>	1	26	32	13	0.62	1	-	1--01011--11000--01001110--10001111--0--0--1011001--101110--1--11----011000011100--1	CAGCCATGAAGTATCTGCTAGGGAGTTGGTTTGCCTGAACAAGAACATTTGTGGTCTGGCCTGG	35,C>T;35,C>T	C;T;C;T
a212238	RG2	RLG3	164	55.701	<lmxll>	1	26	32	13	0.62	1	-	1--01011--11000--01001110--10001111--0--0--1011001--101110--1--11----011000011100--1	CTGCCACAGAGATATCCTCACCCTGTAATTGAATAGCTCATCATTTAATGTCCAGTCATAATAA	50,C>T;50,C>T	C;T;C;T
a178118	RG2	RLG3	164	55.701	<lmxll>	1	26	32	13	0.62	1	-	1--01011--11000--01001110--10001111--0--0--1011001--101110--1--11----011000011100--1	CAGCAACAATAAGTACACTGCGAATTCTTCCTCCAAGAGTTGCAATCTCAGCTTTAAGTGTCTT	46,T>C;46,T>C	C;T;C;T
a181012	RG2	RLG3	164	55.701	<lmxll>	1	26	32	13	0.62	1	-	1--01011--11000--01001110--10001111--0--0--1011001--101110--1--11----011000011100--1	CTGCAATGCTTGACGTCGCAACGCTTAGACTTCTTATCCGAGGGTATCACTGCCTCCTTTGCAA	7,A>G;7,A>G	A;G;A;G
a42979	RG2	RLG3	164	55.701	<lmxll>	1	26	32	13	0.62	1	-	1--01011--11000--01001110--10001111--0--0--1011001--101110--1--11----011000011100--1	CAGCACAAGCTCTCAAGCATCCCTTCTTCAATGTTGAGGCTTCACCAGCTGGGTTCTCCTCTTA	15,G>A;15,G>A;49,A>T;49,A>T	AT;GA;AT;GA
a211711	RG2	RLG3	164	55.701	<lmxll>	1	26	32	13	0.62	1	-	1--01011--11000--01001110--10001111--0--0--1011001--101110--1--11----011000011100--1	CTGCTACTAAACCTGACATTCCTGACAAATCAGCCCCATTTGAAATCTTTGGGGCCTCATCTGG	4,C>T;4,C>T	C;T;C;T
a55562	RG2	RLG3	164	55.701	<lmxll>	1	26	32	13	0.62	1	-	1--01011--11000--01001110--10001111--0--0--1011001--101110--1--11----011000011100--1	CTGCAGACACTGACTCGTCACAGCAGGCCAGAGTGAAAGGTGAGATCTCACCGATCAACACACC	40,C>T;40,C>T	C;T;C;T
a7750	RG2	RLG3	164	55.701	<lmxll>	1	26	32	13	0.62	1	-	1--01011--11000--01001110--10001111--0--0--1011001--101110--1--11----011000011100--1	CAGCCGAAAAATATGCTGACCATGAAGGGCACTAGGCTTTATAGACTTGCTTACAACTCTACAG	53,C>T;53,C>T	C;T;C;T
a39309	RG2	RLG3	164	55.701	<lmxll>	1	26	32	13	0.62	1	-	1--01011--11000--01001110--10001111--0--0--1011001--101110--1--11----011000011100--1	CAGCTATCAAAACTAGTATGCAGTAGCAACCATTAAGACTAGTATGCAGTAGCAACTATCACGA	61,C>T;61,C>T	C;T;C;T
a69365	RG2	RLG3	164	55.701	<lmxll>	1	26	32	13	0.62	1	-	1--01011--11000--01001110--10001111--0--0--1011001--101110--1--11----011000011100--1	CTGCGGTGAGAAGAACATAAACCTTGTCCTTCTTCCAAAGCCCTTACAAGACAGAGGTAGACAT	17,C>T;17,C>T	C;T;C;T
a111207	RG2	RLG3	164	55.701	<lmxll>	1	26	32	13	0.62	1	-	1--01011--11000--01001110--10001111--0--0--1011001--101110--1--11----011000011100--1	CAGCTTCCTTCTTTGCTTGACAATTTTTATAGGGTATTATTTGCGTGTAGACTTCAGCATGAAA	29,T>A;29,T>A	A;T;A;T
a123064	RG2	RLG3	164	55.701	<lmxll>	1	26	32	13	0.62	1	-	1--01011--11000--01001110--10001111--0--0--1011001--101110--1--11----011000011100--1	CAGCATGTCCAAAAATTGAAGGCAGAAGTGAAGATGGTGCTGAAGGCTCCGGTTGAGAAGCTTT	36,A>G;36,A>G;56,A>G;56,A>G	AA;GG;AA;GG
a205266	RG2	RLG3	164	55.701	<lmxll>	1	26	32	13	0.62	1	-	1--01011--11000--01001110--10001111--0--0--1011001--101110--1--11----011000011100--1	CTGCTACGGTACGTAGTGTCTGTATCACTGTGTTACGTTCTGTGTATTATGTCCTGGTGTGTAG	38,C>T;38,C>T	C;T;C;T
a182736	RG2	RLG3	164	55.701	<lmxll>	1	26	32	13	0.62	1	-	1--01011--11000--01001110--10001111--0--0--1011001--101110--1--11----011000011100--1	CTGCCAACATTATCTCCCAAGCCCGGTTATCTATTCAATAACGGCAAATCAACTGGTTTTGGAC	54,G>T;54,G>T	G;T;G;T
a82445	RG2	RLG3	164	55.701	<lmxll>	1	26	32	13	0.62	1	-	1--01011--11000--01001110--10001111--0--0--1011001--101110--1--11----011000011100--1	CTGCCTAGAATATGGGAATCTCCATACTATTTCCTCCTAAATTCGGACTTGTTTCCCTCTATTT	55,C>A;55,C>A	A;C;A;C
a40799	RG2	RLG3	164	55.701	<lmxll>	1	26	32	13	0.62	1	-	1--01011--11000--01001110--10001111--0--0--1011001--101110--1--11----011000011100--1	CAGCAAACCATGTAAGGGTGTCCCAGGCAACAGATTCAGCTAAGCACTCCTTCCATGTAACAAC	31,A>T;31,A>T	A;T;A;T
a182694	RG2	RLG3	164	55.701	<lmxll>	1	26	32	13	0.62	1	-	1--01011--11000--01001110--10001111--0--0--1011001--101110--1--11----011000011100--1	CAGCACCAAAAGAATATAATCACCAACATTTATATTGAGAAGAAAATGTGAGACACAAAGATAT	35,T>A;35,T>A	A;T;A;T
a189081	RG2	RLG3	164	55.701	<lmxll>	1	26	32	13	0.62	1	-	1--01011--11000--01001110--10001111--0--0--1011001--101110--1--11----011000011100--1	CAGCCTTCCATTTAAGGTAACAAAGGATGAAACAATTTAAGGTTGACATTTCCAAAGTAAAACA	43,T>C;43,T>C	C;T;C;T
a75348	RG2	RLG3	164	55.701	<lmxll>	1	26	32	13	0.62	1	-	1--01011--11000--01001110--10001111--0--0--1011001--101110--1--11----011000011100--1	CTGCAGATAGGGGCAAATGATAAGCATGGATATTTAGAGCAAATTAAAACATCCACAAATAGGT	20,C>T;20,C>T	C;T;C;T
a109878	RG2	RLG3	165	56.145	<lmxll>	1	27	31	13	0.28	1	-	1--01011--11000--01001110--10001111--0--0--1011001--101110--1--11----011000001100--1	CAGCTTTATTGCACTTCCAACACCATTGCATATCAATATTCTACAGCTAGAGATCTTATAAATA	23,G>C;23,G>C	C;G;C;G
a210505	RG2	RLG3	166	57.108	<lmxll>	1	28	30	13	0.07	1	-	1--01011--11000--01001110--10001111--0--0--1011001--101110--1--11----011000001000--1	CAGCAGCTGATGTGCTCATTGCATTAGCATTGCATTCAAGCAACTTGGTCACAGATAGAGCTGA	49,C>A;49,C>A	A;C;A;C
a75313	RG2	RLG3	167	58.093	<lmxll>	1	27	31	13	0.28	1	-	1--01011--11000--01001100--10001111--0--0--1011001--101110--1--11----011000011100--1	CAGCAAATTAAAAGCCCTGCAATAGTGCAATTGGTTGTTCTTGTCCATTATGGCATGGTGGCGC	46,A>G;46,A>G	A;G;A;G
a201690	RG2	RLG3	167	58.093	<lmxll>	1	27	31	13	0.28	1	-	1--01011--11000--01001100--10001111--0--0--1011001--101110--1--11----011000011100--1	CAGCTGAAGATAACTGAGGAGGACTACAGACAGGTGTCTCAGAGGATGGTACTTCAGGCTCATT	23,T>C;23,T>C	C;T;C;T
a98035	RG2	RLG3	167	58.093	<lmxll>	1	27	31	13	0.28	1	-	1--01011--11000--01001100--10001111--0--0--1011001--101110--1--11----011000011100--1	CTGCGGGCGGGGGAGAGATGAAGAGATTTGTGGTGGCCTTGAGTTATTTGATGCATCCGAGATT	16,G>A;16,G>A	A;G;A;G
a234518	RG2	RLG3	167	58.093	<lmxll>	1	27	31	13	0.28	1	-	1--01011--11000--01001100--10001111--0--0--1011001--101110--1--11----011000011100--1	CTGCCATTGCTCATCATGTAATATCTTCTCGAGATCGCTTGGCTGGCAAGGAATCGTTAGGGCA	43,T>G;43,T>G	G;T;G;T
a96676	RG2	RLG3	167	58.093	<lmxll>	1	27	31	13	0.28	1	-	1--01011--11000--01001100--10001111--0--0--1011001--101110--1--11----011000011100--1	CTGCTGAAACCAAAAGAAAAGCAAGACAACTAATTAGTAGTGATCGAGCCAAGTTGATCTGGGT	17,A>G;17,A>G	A;G;A;G
a4721	RG2	RLG3	168	58.497	<lmxll>	1	28	30	13	0.07	1	-	1--01011--11000--01001100--10001111--0--0--1011001--101110--1--11----011000011000--1	CTGCTGAAGGACCTGCCTTGAAAATTTTAGGTTCAGTTGATTTCAATTTCATTTTGCGGTCTAT	44,A>T;44,A>T;56,C>G;56,C>G	AC;TG;AC;TG
a74416	RG2	RLG3	168	58.497	<lmxll>	1	28	30	13	0.07	1	-	1--01011--11000--01001100--10001111--0--0--1011001--101110--1--11----011000011000--1	CAGCATGTCGAGTTCGTGTGGCTGTCTTCCAAGTAGGCGCAGATCTCATTGTCCTTATTGCAAT	23,A>G;23,A>G	A;G;A;G
a119620	RG2	RLG3	168	58.497	<lmxll>	1	28	30	13	0.07	1	-	1--01011--11000--01001100--10001111--0--0--1011001--101110--1--11----011000011000--1	CTGCAAAGTAGAAGTAATTAGCCGATCAAGTTGGTCTTAATAATCATGCTAGTGTGCATGCAAC	6,C>A;6,C>A	A;C;A;C
a165175	RG2	RLG3	168	58.497	<lmxll>	1	28	30	13	0.07	1	-	1--01011--11000--01001100--10001111--0--0--1011001--101110--1--11----011000011000--1	CTGCTAGTATTTGGAAAGCTATTAGTGGTCCTACTACTATACAAAGAACTCTAAGCCTAGACTG	36,C>T;36,C>T	C;T;C;T
a208562	RG2	RLG3	168	58.497	<lmxll>	1	28	30	13	0.07	1	-	1--01011--11000--01001100--10001111--0--0--1011001--101110--1--11----011000011000--1	CTGCATAGAAATAAGGGCGAAACTTGTATTTTGACTTGAAAGCAGAGCCATCCTGAAATTAATC	55,C>A;55,C>A	A;C;A;C
a145783	RG2	RLG3	168	58.497	<lmxll>	1	28	30	13	0.07	1	-	1--01011--11000--01001100--10001111--0--0--1011001--101110--1--11----011000011000--1	CAGCAAGGTAAGGCATCTTGAATTGCTTTTCGACAAGCTTTGGAGTATCCAATGAATAGTTGTG	23,T>C;23,T>C;45,T>C;45,T>C	CC;TT;CC;TT
a184877	RG2	RLG3	168	58.497	<lmxll>	1	28	30	13	0.07	1	-	1--01011--11000--01001100--10001111--0--0--1011001--101110--1--11----011000011000--1	CAGCGGAGGAGTATGGTTTTGATCATGAGGGTGCCCTAACCATTCCTTGCCCGCCAAGCGAGCT	23,T>C;23,T>C;24,G>A;24,G>A	CA;TG;CA;TG
a222098	RG2	RLG3	168	58.497	<lmxll>	1	28	30	13	0.07	1	-	1--01011--11000--01001100--10001111--0--0--1011001--101110--1--11----011000011000--1	CTGCATCAGTCATGATCACAATGGATCAAGACCTGATTGGAGATACGGTCAATGTGTCTCTTTG	21,G>T;21,G>T	G;T;G;T
a50362	RG2	RLG3	168	58.497	<lmxll>	1	28	30	13	0.07	1	-	1--01011--11000--01001100--10001111--0--0--1011001--101110--1--11----011000011000--1	CTGCGCAATAACTAATTGTCACTTGTCTCGTATTGCTGTTATTTTTATGCGTTTAAGTAGAGTA	4,C>G;4,C>G	C;G;C;G
a198874	RG2	RLG3	168	58.497	<lmxll>	1	28	30	13	0.07	1	-	1--01011--11000--01001100--10001111--0--0--1011001--101110--1--11----011000011000--1	CAGCGGCCGATTGAAAGGCTTACGCGTTCACTTGTGTTGGGAGACCGATGCTATTGAGCTCAAT	32,C>T;32,C>T	C;T;C;T
a21957	RG2	RLG3	168	58.497	<lmxll>	1	28	30	13	0.07	1	-	1--01011--11000--01001100--10001111--0--0--1011001--101110--1--11----011000011000--1	CTGCAGAGGAGTCTACTGTTGGGTCGAAAGTCACACTCCGATTTTGGCTATGATTCAACGTATG	48,T>G;48,T>G	G;T;G;T
a149913	RG2	RLG3	168	58.497	<lmxll>	1	28	30	13	0.07	1	-	1--01011--11000--01001100--10001111--0--0--1011001--101110--1--11----011000011000--1	CAGCCCATCACAACTATTCATTGGATACTCCAAAGCTTGTCGAAAAGCAATTCAAGATGCCTTA	26,A>G;26,A>G;48,A>G;48,A>G	AA;GG;AA;GG
a122896	RG2	RLG3	168	58.497	<lmxll>	1	28	30	13	0.07	1	-	1--01011--11000--01001100--10001111--0--0--1011001--101110--1--11----011000011000--1	CTGCAGCGTTTGCTGATCTCTACCGGTCCAAAACCAGTTGATTTGCCGTTATTGAATAGATAAC	20,C>T;20,C>T;34,A>C;34,A>C	CA;TC;CA;TC
a147911	RG2	RLG3	168	58.497	<lmxll>	1	28	30	13	0.07	1	-	1--01011--11000--01001100--10001111--0--0--1011001--101110--1--11----011000011000--1	CAGCATTGAGCTCAATAGCATCGGTCTCCCAACACAAGTGAACGCGTAAGCCTTTCAATCGGCC	35,A>G;35,A>G	A;G;A;G
a95906	RG2	RLG3	169	58.934	<lmxll>	1	29	29	13	0	1	-	1--01011--11000--01001100--10001111--0--0--1011001--101110--1--11----011000001000--1	CTGCCGTGATTTCTCATCACCGACCCGGTCCCGTCACTGCCATCTTCTCTTGCCGCGCCGCCTT	36,C>G;36,C>G	C;G;C;G
a201697	RG2	RLG3	170	59.958	<lmxll>	1	26	32	13	0.62	1	-	1--01011--11000--01001100--10001111--0--0--1011001--101110--1--11----111000011100--1	CTGCATAAAATCTTCTACTGGTGTTTTTGATTGATCCCAAAGAAATTCAGTACTTAAGGAGAAA	13,T>G;13,T>G	G;T;G;T
a161354	RG2	RLG3	170	59.958	<lmxll>	1	26	32	13	0.62	1	-	1--01011--11000--01001100--10001111--0--0--1011001--101110--1--11----111000011100--1	CAGCTTATATATTCTGGATTGTGCGATATTGGAACTCACTCATTTCATCCCAAAGAAAATCCAC	9,T>C;9,T>C;31,G>A;31,G>A	CA;TG;CA;TG
a234260	RG2	RLG3	170	59.958	<lmxll>	1	26	32	13	0.62	1	-	1--01011--11000--01001100--10001111--0--0--1011001--101110--1--11----111000011100--1	CTGCAGAGGAGTCTACTGTTGGGTCGAAAGTCGAACTCCGGTTTTGGCGGTGTATATTCAACGT	9,G>A;9,G>A	A;G;A;G
a39361	RG2	RLG3	170	59.958	<lmxll>	1	26	32	13	0.62	1	-	1--01011--11000--01001100--10001111--0--0--1011001--101110--1--11----111000011100--1	CAGCTGGAATCTGCAAGAAGAACAGTGGAGATACTCAGTTCAGATGGCACGAAAGCCATGGAAG	31,T>C;31,T>C	C;T;C;T
a107220	RG2	RLG3	170	59.958	<lmxll>	1	26	32	13	0.62	1	-	1--01011--11000--01001100--10001111--0--0--1011001--101110--1--11----111000011100--1	CAGCCCAATAACCAACGACAAGGACATCCCATTAGACATGAACAACCGCGAATAGTGCAAGTGC	53,A>T;53,A>T	A;T;A;T
a213071	RG2	RLG3	170	59.958	<lmxll>	1	26	32	13	0.62	1	-	1--01011--11000--01001100--10001111--0--0--1011001--101110--1--11----111000011100--1	CTGCATTCAAGTTGCGCTCCTGTGCGTACAAGAAAGTTCAATTGACCGACCAACTATGTCGGCC	46,A>C;46,A>C	A;C;A;C
a47724	RG2	RLG3	170	59.958	<lmxll>	1	26	32	13	0.62	1	-	1--01011--11000--01001100--10001111--0--0--1011001--101110--1--11----111000011100--1	CAGCCTAATCTGCTCAAGTAGCTCACTAGCAGTCCCCCGATCATCAACAGAAACAGCTTGTGCA	30,A>C;30,A>C	A;C;A;C
a16791	RG2	RLG3	170	59.958	<lmxll>	1	26	32	13	0.62	1	-	1--01011--11000--01001100--10001111--0--0--1011001--101110--1--11----111000011100--1	CAGCCTCCGCCCACCGGAACATTCCTCAGGGTGCCGCCTTTGGTCCAGTACCTCCTGCAGGACT	35,T>G;35,T>G	G;T;G;T
a98846	RG2	RLG3	170	59.958	<lmxll>	1	26	32	13	0.62	1	-	1--01011--11000--01001100--10001111--0--0--1011001--101110--1--11----111000011100--1	CTGCTACAAGCATGCAACTTCCATTTATATTACATTTTTAACAGATACCAGTTAGGCCCAACAA	12,T>A;12,T>A;13,G>T;13,G>T	AT;TG;AT;TG
a21974	RG2	RLG3	171	60.669	<lmxll>	1	28	30	13	0.07	1	-	1--01011--11000--01001100--10001111--0--0--1011001--101110--1--11----111000001000--1	CAGCACTGATTATCATCTGACTAATGTCTATCTTAAAATGGTTATGGATCAGTGTTCAAAGATG	44,C>T;44,C>T	C;T;C;T
a183242	RG2	RLG3	172	61.327	<lmxll>	1	25	33	13	1.1	1	-	1--01011--11010--01001100--10001111--0--0--1011001--101110--1--11----011010011100--1	CAGCTGACATTAGTTTAGAAGTTAAAGCAGTATATATCTGAGATCCAGCGCCGGCCAACCGCAC	15,C>T;15,C>T	C;T;C;T
a178397	RG2	RLG3	173	62.219	<lmxll>	1	26	32	13	0.62	1	-	1--01011--11010--01001100--10001111--0--0--1011001--101110--1--11----111000011000--1	CAGCAGGTCTCTTCTGAAAATTATTGCCAGAAAATCAAGACATTCACATAATAAGAAATCAAGG	36,A>T;36,A>T;47,A>T;47,A>T	AA;TT;AA;TT
a158175	RG2	RLG3	173	62.219	<lmxll>	1	26	32	13	0.62	1	-	1--01011--11010--01001100--10001111--0--0--1011001--101110--1--11----111000011000--1	CTGCCATGTAAATTCCATTAGTGAATGCATCTGCAATTTTTTTTCTCTTCTCTCTTTCTTTTTC	44,G>C;44,G>C	C;G;C;G
a83518	RG2	RLG3	173	62.219	<lmxll>	1	26	32	13	0.62	1	-	1--01011--11010--01001100--10001111--0--0--1011001--101110--1--11----111000011000--1	CTGCAGACCAAGAAAAAAATTTAGGAAAACAAAAACTCACCCACAGTACTTCTCACAACAAGTC	63,C>T;63,C>T	C;T;C;T
a54727	RG2	RLG3	173	62.219	<lmxll>	0	26	32	13	0.62	1	-	1--01011--11010--01001100--10001111--0--0--1011001--101110--1--11----111000011000--1	CTGCGCTTGCCTTTCACCAGATTTTCGAAGGGATGGGACTCGGCGGCTGAAAAAAAAAAAAAAA	13,T>C;13,T>C	C;T;C;T
a32169	RG2	RLG3	173	62.219	<lmxll>	1	26	32	13	0.62	1	-	1--01011--11010--01001100--10001111--0--0--1011001--101110--1--11----111000011000--1	CTGCCACCGAAACTGACTTGCGAGTTTTGGGGTGTGTATCGTTGTGGTGGTCGTTAGTGGCTTA	9,A>G;9,A>G;39,C>G;39,C>G	AC;GG;AC;GG
a6011	RG2	RLG3	174	62.404	<lmxll>	1	25	33	13	1.1	1	-	1--01011--11010--01001100--10001111--0--0--1011001--101110--1--11----111000011100--1	CAGCACAACCTCAACGACAAACGACACCACAGTTAGAAGCACCACCACAGAATTCGGGAGCGGC	43,A>G;43,A>G	A;G;A;G
a231769	RG2	RLG3	174	62.404	<lmxll>	1	25	33	13	1.1	1	-	1--01011--11010--01001100--10001111--0--0--1011001--101110--1--11----111000011100--1	CTGCCTCCATGTTAACAATACCTCATGAGTTCATCCTCCTTCATTAGCAGTTGGTATCTTGGAA	38,C>T;38,C>T;54,T>C;54,T>C	CT;TC;CT;TC
a96391	RG2	RLG3	174	62.404	<lmxll>	1	25	33	13	1.1	1	-	1--01011--11010--01001100--10001111--0--0--1011001--101110--1--11----111000011100--1	CAGCCGCACTTAAAAGACTTAATATTGGAACATGCACCTCCTCCTCCAGCAATAGCAGAATTTG	41,A>T;41,A>T	A;T;A;T
a38870	RG2	RLG3	174	62.404	<lmxll>	1	25	33	13	1.1	1	-	1--01011--11010--01001100--10001111--0--0--1011001--101110--1--11----111000011100--1	CAGCAATCACCGCAAAGTGGCCTTCCTTGACGTCTTGCGGCACATACGTTGAATCATAGCCAAA	57,A>C;57,A>C	A;C;A;C
a176481	RG2	RLG3	174	62.404	<lmxll>	1	25	33	13	1.1	1	-	1--01011--11010--01001100--10001111--0--0--1011001--101110--1--11----111000011100--1	CAGCAACACTTTGGCAGAGGATGCTGAAACTAGTATCTTGAAAAGTAATCATACTCTTGACAGT	32,G>A;32,G>A	A;G;A;G
a73577	RG2	RLG3	174	62.404	<lmxll>	1	25	33	13	1.1	1	-	1--01011--11010--01001100--10001111--0--0--1011001--101110--1--11----111000011100--1	CAGCTCAACGACTAGAGAGGTCCCAAACTGCCAATTTTGACGATAAGGAAGATGTATCCAAATG	33,A>G;33,A>G	A;G;A;G
a166127	RG2	RLG3	174	62.404	<lmxll>	1	25	33	13	1.1	1	-	1--01011--11010--01001100--10001111--0--0--1011001--101110--1--11----111000011100--1	CTGCTTGGCTTCTTCATGGAGTCCTTGTTTTTCCATATTTTAGGCATGCTTGGCTCTGACAATT	9,A>T;9,A>T	A;T;A;T
a163997	RG2	RLG3	174	62.404	<lmxll>	1	25	33	13	1.1	1	-	1--01011--11010--01001100--10001111--0--0--1011001--101110--1--11----111000011100--1	CAGCACATTTGGCATTGAAGGCACTGGGACTTCCCAACGCTCTTGATGGAACATATGTTGGAGG	4,A>C;4,A>C	A;C;A;C
a31290	RG2	RLG3	174	62.404	<lmxll>	1	25	33	13	1.1	1	-	1--01011--11010--01001100--10001111--0--0--1011001--101110--1--11----111000011100--1	CTGCTATGTGGGGTGCTTAACGATATTATTATGCATATGGAGTTATGCGGTAACTTCGTGGATA	9,A>G;9,A>G;51,T>A;51,T>A	AT;GA;AT;GA
a137998	RG2	RLG3	174	62.404	<lmxll>	1	25	33	13	1.1	1	-	1--01011--11010--01001100--10001111--0--0--1011001--101110--1--11----111000011100--1	CAGCAAATTAAATTGGATTAAACTTTGTTGTATTAACTTATCTTTCTAGAGAACTGCCAGTCTG	17,A>T;17,A>T	A;T;A;T
a57974	RG2	RLG3	174	62.404	<lmxll>	1	25	33	13	1.1	1	-	1--01011--11010--01001100--10001111--0--0--1011001--101110--1--11----111000011100--1	CTGCTTGTAAAATTTCAATTTAACATGGCCTTTATATGCACTTTAAAGGGGCTATCTTAGGGTT	12,T>C;12,T>C	C;T;C;T
a228478	RG2	RLG3	174	62.404	<lmxll>	1	25	33	13	1.1	1	-	1--01011--11010--01001100--10001111--0--0--1011001--101110--1--11----111000011100--1	CAGCTCTAGGACCAGAAGAACCTCAATAAGCAAGAAATGGGTTTCCTGTTCCTACCAATGAATA	41,T>C;41,T>C	C;T;C;T
a214589	RG2	RLG3	174	62.404	<lmxll>	1	25	33	13	1.1	1	-	1--01011--11010--01001100--10001111--0--0--1011001--101110--1--11----111000011100--1	CTGCTATCAGTTCCGGCCTTTTGATTTTGCTTCCTCAGATTTATTAAAACATCGTCGACCTCAA	34,T>C;34,T>C	C;T;C;T
a18135	RG2	RLG3	175	62.633	<lmxll>	1	27	31	13	0.28	1	-	1--01011--11010--01001100--10001111--0--0--1011001--101110--1--11----111000001000--1	CAGCTTAGTAAACCCTCCATCTCTTTAACCATGTTAGAAGGCAAGGCAGTGATTGTTGAGACTG	26,A>G;26,A>G	A;G;A;G
a89920	RG2	RLG3	175	62.633	<lmxll>	1	27	31	13	0.28	1	-	1--01011--11010--01001100--10001111--0--0--1011001--101110--1--11----111000001000--1	CAGCTGAAGATAACTGAGGACTACGGACAGGTGTCTCAGAGGATGATACGTCAGGCTCATTGGT	37,A>C;37,A>C	A;C;A;C
a204338	RG2	RLG3	175	62.633	<lmxll>	1	27	31	13	0.28	1	-	1--01011--11010--01001100--10001111--0--0--1011001--101110--1--11----111000001000--1	CAGCAAAGTCTTTTCAGGAATCAACAATTTTCTATGATGTAGCGAGAAAGGTGGCTAGGGAATG	46,A>G;46,A>G	A;G;A;G
a5181	RG2	RLG3	175	62.633	<lmxll>	1	27	31	13	0.28	1	-	1--01011--11010--01001100--10001111--0--0--1011001--101110--1--11----111000001000--1	CTGCAGTTCACTGTCAAGAGTATGATTACTTTTCAAGATACTAGTTTCAGCATCCTCTGCCAAA	40,C>T;40,C>T	C;T;C;T
a77992	RG2	RLG3	176	63.32	<lmxll>	1	26	32	13	0.62	1	-	1--01011--11010--01001100--10001111--0--0--1011001--101110--1--11----111000001100--1	CTGCAGTCCCATATTCACCCACATGGCTGGAAGTATTGGTTGTTGGAAGGGTTTGTCTCCTAAG	60,A>T;60,A>T	A;T;A;T
a13832	RG2	RLG3	176	63.32	<lmxll>	1	26	32	13	0.62	1	-	1--01011--11010--01001100--10001111--0--0--1011001--101110--1--11----111000001100--1	CAGCAAACAAGAATAATCCTCGGCAATCTATGTTTGTCAGGTCTCCACATTACCCCTTCAATGA	20,C>G;20,C>G	C;G;C;G
a90309	RG2	RLG3	176	63.32	<lmxll>	1	26	32	13	0.62	1	-	1--01011--11010--01001100--10001111--0--0--1011001--101110--1--11----111000001100--1	CTGCTAATTTTTGTGTGCAAATCCATTACTGTCTGGTTGCTTTGAAGCATACTATATAGCTTTT	12,T>G;12,T>G	G;T;G;T
a194619	RG2	RLG3	176	63.32	<lmxll>	1	26	32	13	0.62	1	-	1--01011--11010--01001100--10001111--0--0--1011001--101110--1--11----111000001100--1	CAGCAACTATCCATTCTATAATCTATGGCAGTTGGTAACAATGGCATTGATTGTACATTTCTCT	28,C>T;28,C>T	C;T;C;T
a193799	RG2	RLG3	176	63.32	<lmxll>	1	26	32	13	0.62	1	-	1--01011--11010--01001100--10001111--0--0--1011001--101110--1--11----111000001100--1	CTGCAGGCATTCACGAGACTACATACAACTCCATCATGAAGTGTGATGTTGATATTAGGAAGGA	49,C>T;49,C>T	C;T;C;T
a218553	RG2	RLG3	176	63.32	<lmxll>	1	26	32	13	0.62	1	-	1--01011--11010--01001100--10001111--0--0--1011001--101110--1--11----111000001100--1	CAGCTGGGCTGAGAGATCCTCCTACACTAAGAAACCAAACAGTGAGTGACACTATACAGAATGA	44,T>A;44,T>A	A;T;A;T
a75098	RG2	RLG3	176	63.32	<lmxll>	1	26	32	13	0.62	1	-	1--01011--11010--01001100--10001111--0--0--1011001--101110--1--11----111000001100--1	CTGCTACTTTTTGCTCTCAAGCTATATCTGAGATTGTGTTATGGAAGAACACTGATCATATAGA	58,C>T;58,C>T	C;T;C;T
a205614	RG2	RLG3	176	63.32	<lmxll>	1	26	32	13	0.62	1	-	1--01011--11010--01001100--10001111--0--0--1011001--101110--1--11----111000001100--1	CTGCCATTGGACCGTGAAGTCATGAACAAAATAAAGGATATGGTAAAACTGGGGTATTGCTCTG	38,G>T;38,G>T	G;T;G;T
a100667	RG2	RLG3	177	63.807	<lmxll>	1	25	33	13	1.1	1	-	1--01011--11010--01001100--10001111--0--0--1011001--101110--1--11----111010001100--1	CTGCTTTTCTCGACTCCATCGACGACTTGATAGCCGCCATCAGGGACTGGACTCCCATGGCTGG	34,C>T;34,C>T;35,G>A;35,G>A	CG;TA;CG;TA
a134901	RG2	RLG3	177	63.807	<lmxll>	1	25	33	13	1.1	1	-	1--01011--11010--01001100--10001111--0--0--1011001--101110--1--11----111010001100--1	CAGCCATTGCAATGGGAATTGCATTACTGAGGTTGCTTCCAAAGAGAGCGTTTCTAGTAACCGC	55,A>G;55,A>G	A;G;A;G
a234057	RG2	RLG3	177	63.807	<lmxll>	1	25	33	13	1.1	1	-	1--01011--11010--01001100--10001111--0--0--1011001--101110--1--11----111010001100--1	CAGCTCTTCTCTCTTCTGCAAGGAAGTGACCAAGGGATGGAGGATTGTTAGCACTGTTTACATT	60,C>T;60,C>T	C;T;C;T
a17364	RG2	RLG3	177	63.807	<lmxll>	1	25	33	13	1.1	1	-	1--01011--11010--01001100--10001111--0--0--1011001--101110--1--11----111010001100--1	CAGCTACCATTAGACCAGAAGCTGTTGAAGAATGTGAAGACTATGTTAAAAGTAATGGGTTATC	20,A>G;20,A>G	A;G;A;G
a100906	RG2	RLG3	177	63.807	<lmxll>	1	25	33	13	1.1	1	-	1--01011--11010--01001100--10001111--0--0--1011001--101110--1--11----111010001100--1	CTGCCTGGGATGCATTAGATTTGCTTTTTCCAGTGAGTAAATCTCATCCCATCACAATTATCTG	61,C>T;61,C>T	C;T;C;T
a183556	RG2	RLG3	177	63.807	<lmxll>	1	25	33	13	1.1	1	-	1--01011--11010--01001100--10001111--0--0--1011001--101110--1--11----111010001100--1	CAGCCATCTTCATCGACCACAAAATCAGAGCAATACCCCAGTTTTACCATATCCTTTATTTTGT	50,C>A;50,C>A	A;C;A;C
a160146	RG2	RLG3	178	64.26	<lmxll>	1	24	34	13	1.72	1	-	1--01011--11010--01001100--11001111--0--0--1011001--101110--1--11----111010001100--1	CAGCTCCGAGAACCACGGCCCCGCCCAACGCGGTGTTCTGGGTCTTTCCGACCCGGAGGCCCAA	49,G>C;49,G>C	C;G;C;G
a74238	RG2	RLG3	178	64.26	<lmxll>	1	24	34	13	1.72	1	-	1--01011--11010--01001100--11001111--0--0--1011001--101110--1--11----111010001100--1	CAGCACTAGTTCTGCAAAATTGTATGTGCAAAGGAAAGGCAAAGGCAAAGAAAGCATGCAAGTT	29,C>A;29,C>A	A;C;A;C
a8781	RG2	RLG3	178	64.26	<lmxll>	1	24	34	13	1.72	1	-	1--01011--11010--01001100--11001111--0--0--1011001--101110--1--11----111010001100--1	CTGCCTGCGTTTATTACATCGAGCACTAAGCAGAAAGGAGGACAAACAAGGAGAAAGAGAAATG	30,C>T;30,C>T;43,A>G;43,A>G	CA;TG;CA;TG
a227078	RG2	RLG3	179	64.585	<lmxll>	1	24	34	13	1.72	1	-	1--01011--11010--01001100--11001111--0--0--1011001--101110--1--11----111000011100--1	CAGCAATATAGTGAGACTGGTTGAACTAGAAATGTTATTCATTGGTAGGAACAGGAAACCCATT	57,A>G;57,A>G	A;G;A;G
a47773	RG2	RLG3	180	64.849	<lmxll>	1	24	34	13	1.72	1	-	1--01011--11010--01001100--10001111--0--0--1011001--101110--1--11----111010101100--1	CAGCATCCACTGCCCATCTTCATCAACTCTAAAATCATTATGATAACCCATCAAGTTCGACAAA	36,G>A;36,G>A	A;G;A;G
a30836	RG2	RLG3	180	64.849	<lmxll>	1	24	34	13	1.72	1	-	1--01011--11010--01001100--10001111--0--0--1011001--101110--1--11----111010101100--1	CAGCGTCTCTTCCAGTACTTCCAATTCCAAGTGCCCTCCTCTTCCCCGGAGCTACTCGCAGAAG	17,C>T;17,C>T	C;T;C;T
a74436	RG2	RLG3	180	64.849	<lmxll>	1	24	34	13	1.72	1	-	1--01011--11010--01001100--10001111--0--0--1011001--101110--1--11----111010101100--1	CTGCACCAACATCTTTTTTCTTATCCAAGAGCATAATGTCACCCAGTTCAAAAATCGTTATGGG	13,G>T;13,G>T	G;T;G;T
a163353	RG2	RLG3	180	64.849	<lmxll>	1	24	34	13	1.72	1	-	1--01011--11010--01001100--10001111--0--0--1011001--101110--1--11----111010101100--1	CAGCATTCCATTCATTGATCAAGACTTTTATGGTGATGAAATCCTTAACTTTAGAACAGAACTA	4,A>G;4,A>G	A;G;A;G
a223672	RG2	RLG3	180	64.849	<lmxll>	1	24	34	13	1.72	1	-	1--01011--11010--01001100--10001111--0--0--1011001--101110--1--11----111010101100--1	CAGCAATATGTCCTCGGAGATCTTCCTTTTTCAGTACTCTATCCTTTCGTAGCGCCAATCTTAC	15,T>G;15,T>G	G;T;G;T
a100758	RG2	RLG3	180	64.849	<lmxll>	1	24	34	13	1.72	1	-	1--01011--11010--01001100--10001111--0--0--1011001--101110--1--11----111010101100--1	CAGCTCGGGTTTGCCATGCTTTGCGCTGGCTCTGTTCGAGCCAAGAATGCCATGAACATAATGC	20,C>T;20,C>T	C;T;C;T
a211840	RG2	RLG3	180	64.849	<lmxll>	1	24	34	13	1.72	1	-	1--01011--11010--01001100--10001111--0--0--1011001--101110--1--11----111010101100--1	CAGCTACAGTGTTATTCCTTAAATCCTCATTGTGTTCCCTGACGGAGAACCGCTTAATCTTTGA	25,G>C;25,G>C	C;G;C;G
a204226	RG2	RLG3	180	64.849	<lmxll>	1	24	34	13	1.72	1	-	1--01011--11010--01001100--10001111--0--0--1011001--101110--1--11----111010101100--1	CAGCAAAGATTTGATTTATTAGGCATGCTTTAGCTCTTGAATTGTCTGTTGTGGTGTTAAGGTC	44,G>T;44,G>T	G;T;G;T
a40663	RG2	RLG3	180	64.849	<lmxll>	1	24	34	13	1.72	1	-	1--01011--11010--01001100--10001111--0--0--1011001--101110--1--11----111010101100--1	CTGCTCGAGTAATCTTTTTATCAAGCTCCAGCTCAAATGAAGCTCACAGACCATCAATGGCGGA	8,G>C;8,G>C;28,C>A;28,C>A	CA;GC;CA;GC
a206547	RG2	RLG3	180	64.849	<lmxll>	1	24	34	13	1.72	1	-	1--01011--11010--01001100--10001111--0--0--1011001--101110--1--11----111010101100--1	CAGCAACAGGAGTAAGAACAGTAGCGACAGACCACCAAATAACTCCAAATGCCAAAACCTGCTT	13,A>G;13,A>G;17,A>G;17,A>G	AA;GG;AA;GG
a188827	RG2	RLG3	180	64.849	<lmxll>	1	24	34	13	1.72	1	-	1--01011--11010--01001100--10001111--0--0--1011001--101110--1--11----111010101100--1	CAGCCACCTTGATCAGCTCAGACAGTGAATCTATATGATCAGTGTTCTTCCATAACACAATCTC	34,A>G;34,A>G	A;G;A;G
a143373	RG2	RLG3	180	64.849	<lmxll>	1	24	34	13	1.72	1	-	1--01011--11010--01001100--10001111--0--0--1011001--101110--1--11----111010101100--1	CAGCTTCAGAATTGAAACGGTGACGTTTGTCTTTGGTTTGGTTCAGGTTGCTGCTACCAGAGCT	31,T>C;31,T>C	C;T;C;T
a83764	RG2	RLG3	180	64.849	<lmxll>	1	24	34	13	1.72	1	-	1--01011--11010--01001100--10001111--0--0--1011001--101110--1--11----111010101100--1	CTGCATTTTCGTCTTCTCCTATCTCAACTACTCCTGGAGACATGAGGCGTGTTAAGTACAATAT	9,T>C;9,T>C	C;T;C;T
a64350	RG2	RLG3	180	64.849	<lmxll>	1	24	34	13	1.72	1	-	1--01011--11010--01001100--10001111--0--0--1011001--101110--1--11----111010101100--1	CTGCAGAGCGTACTAAATACAAGTATGATGTTGATAAAGAAATGACTCTTCTGAAGTTTGTCGA	55,G>A;55,G>A	A;G;A;G
a105378	RG2	RLG3	180	64.849	<lmxll>	1	24	34	13	1.72	1	-	1--01011--11010--01001100--10001111--0--0--1011001--101110--1--11----111010101100--1	CAGCAATGGGTCCCACGCCCGATGTAGCACGAGGACCGTCTTCGGCGGAGACCAAGTGGTGCGT	52,C>G;52,C>G	C;G;C;G
a104576	RG2	RLG3	180	64.849	<lmxll>	1	24	34	13	1.72	1	-	1--01011--11010--01001100--10001111--0--0--1011001--101110--1--11----111010101100--1	CTGCTGGGATCATTCATGGGCCAAGCTACAAGCACAAAAGGATTTGGTAGATCGAGTTATGAAA	39,G>A;39,G>A	A;G;A;G
a116100	RG2	RLG3	180	64.849	<lmxll>	0	24	34	13	1.72	1	-	1--01011--11010--01001100--10001111--0--0--1011001--101110--1--11----111010101100--1	CAGCTGGGACTGGGAGGAAGTGTGGGTTTCTTATTACGGGGGGGATTATGCCAACAGTAATTTT	37,T>G;37,T>G	G;T;G;T
a114809	RG2	RLG3	180	64.849	<lmxll>	1	24	34	13	1.72	1	-	1--01011--11010--01001100--10001111--0--0--1011001--101110--1--11----111010101100--1	CTGCGATTGAGAATGAAAAGAAAACACGAGCTAGCAACCTTGAGCACCATCAAGCTATGGAGAA	29,A>G;29,A>G	A;G;A;G
a189858	RG2	RLG3	180	64.849	<lmxll>	1	24	34	13	1.72	1	-	1--01011--11010--01001100--10001111--0--0--1011001--101110--1--11----111010101100--1	CTGCAGGAAGGCATAGAAATGCTACCAAGGCAGACACCTCTTCTGGCTCTCCAGTACGTCCTAA	8,A>C;8,A>C	A;C;A;C
a98925	RG2	RLG3	180	64.849	<lmxll>	1	24	34	13	1.72	1	-	1--01011--11010--01001100--10001111--0--0--1011001--101110--1--11----111010101100--1	CTGCACTGTAGAGTTGTAAGCAAGTCTATAAAGCCTAGTGCCCTTCATGGTCAGCATATTTTTC	15,G>A;15,G>A	A;G;A;G
a151759	RG2	RLG3	180	64.849	<lmxll>	1	24	34	13	1.72	1	-	1--01011--11010--01001100--10001111--0--0--1011001--101110--1--11----111010101100--1	CAGCCTCTTGAATTTGTTACTCTTGCACAATTACATGAAAGCAAATCCCTGATCGCACGTGGCA	16,C>T;16,C>T	C;T;C;T
a214961	RG2	RLG3	181	65.405	<lmxll>	1	25	33	13	1.1	1	-	1--01011--11010--01001100--10001111--0--0--1011001--101110--1--11----111000101100--1	CTGCTATACATTAAAATTATAATTACATGAATTGAGCTAATGAAAAGAAACAATAACTCTCCAA	53,T>C;53,T>C	C;T;C;T
a117219	RG2	RLG3	182	65.802	<lmxll>	1	25	33	13	1.1	1	-	1--01011--11010--01001100--10001111--0--0--1011001--101110--1--11----111010101000--1	CTGCTGGCATTTCGGACAAGCAACACGAAGGCTGGGTTTGTTTCCTGTGTTGTAAACAGAAAAT	9,T>C;9,T>C	C;T;C;T
a115174	RG2	RLG3	182	65.802	<lmxll>	1	25	33	13	1.1	1	-	1--01011--11010--01001100--10001111--0--0--1011001--101110--1--11----111010101000--1	CTGCTAGGGCTCTCCGGCCCGTCGGCCTCCGGCTCCGAATTGGCCCTCGCCCACAAAATACCTC	43,C>T;43,C>T	C;T;C;T
a206480	RG2	RLG3	182	65.802	<lmxll>	1	25	33	13	1.1	1	-	1--01011--11010--01001100--10001111--0--0--1011001--101110--1--11----111010101000--1	CTGCTCCAGTAACCGGTCAAAGCCCGACCCCATCAAGAACTCCGACATGATGGCGGGAATTGGC	15,A>G;15,A>G	A;G;A;G
a235722	RG2	RLG3	182	65.802	<lmxll>	1	25	33	13	1.1	1	-	1--01011--11010--01001100--10001111--0--0--1011001--101110--1--11----111010101000--1	CAGCCTCTCTTTCTATCTCTTTGGCTTCGCTTTTGCATTCGGAGAAGGCTCCAATTCCAACCCT	9,A>T;9,A>T	A;T;A;T
a34833	RG2	RLG3	182	65.802	<lmxll>	1	25	33	13	1.1	1	-	1--01011--11010--01001100--10001111--0--0--1011001--101110--1--11----111010101000--1	CTGCAAGGAGAAAATGCAGGTTGCTAGAATGCTCTACTGGGCCAGACAAGTGTCACAAGCCGGT	16,T>C;16,T>C	C;T;C;T
a170681	RG2	RLG3	182	65.802	<lmxll>	1	25	33	13	1.1	1	-	1--01011--11010--01001100--10001111--0--0--1011001--101110--1--11----111010101000--1	CTGCAACTTCCCATTTTCTTCAGTTTTCAAGGATTCATAATGAACACAAAGCTCAGACTCTTGA	16,T>C;16,T>C;60,T>A;60,T>A	CA;TT;CA;TT
a161370	RG2	RLG3	182	65.802	<lmxll>	1	25	33	13	1.1	1	-	1--01011--11010--01001100--10001111--0--0--1011001--101110--1--11----111010101000--1	CTGCTGGGTCCGCCATTGATGGTCTGTGAGCTTCATTTGAGCTGGAGCTTGATAAAAAGATTAC	43,G>T;43,G>T;63,C>G;63,C>G	GC;TG;GC;TG
a194214	RG2	RLG3	182	65.802	<lmxll>	1	25	33	13	1.1	1	-	1--01011--11010--01001100--10001111--0--0--1011001--101110--1--11----111010101000--1	CAGCAAATTTTACACAGATAATTGTGATGGGATGAGATTTACTCACTGGAAAAAGCAAATCTAA	16,G>A;16,G>A	A;G;A;G
a173127	RG2	RLG3	182	65.802	<lmxll>	1	25	33	13	1.1	1	-	1--01011--11010--01001100--10001111--0--0--1011001--101110--1--11----111010101000--1	CTGCATCAGAACTATCATCCTCCACAGTTCCTGTAACACAGATTGAAAAAAAATAACAGATCAA	37,G>A;37,G>A;53,A>T;53,A>T	AT;GA;AT;GA
a71175	RG2	RLG3	182	65.802	<lmxll>	1	25	33	13	1.1	1	-	1--01011--11010--01001100--10001111--0--0--1011001--101110--1--11----111010101000--1	CAGCTTCACACAAATGAAATTATGAAAAGAGAGTTGAGAGCAAATGTTTGCGAGGATGGAAATT	4,T>C;4,T>C	C;T;C;T
a111227	RG2	RLG3	182	65.802	<lmxll>	1	25	33	13	1.1	1	-	1--01011--11010--01001100--10001111--0--0--1011001--101110--1--11----111010101000--1	CAGCATCCACTCCCCATCTTCTTCAATTCTAAAATCCTTGTGATAACCCGTCACCTTGGACATA	17,C>T;17,C>T;49,G>T;49,G>T	CG;TT;CG;TT
a76077	RG2	RLG3	183	66.026	<lmxll>	1	26	32	13	0.62	1	-	1--01011--11010--01001100--10001111--0--0--1011001--101110--1--11----111000101000--1	CAGCAATAGAGAGAGCATATGGAACAGAAGAGACAAAAACAAAAACTACTTGATGCTAGACCCT	55,G>C;55,G>C	C;G;C;G
a96131	RG2	RLG3	184	66.624	<lmxll>	1	23	35	13	2.48	1	-	1--01011--11010--01001100--11001111--0--0--1011001--101110--1--11----111010101100--1	CAGCTCAAGATGTTTCTTTCGAGCTTCCAATTGCGATTCGGGTATCTCTTGATCCTCTATCAGC	42,T>C;42,T>C	C;T;C;T
a180905	RG2	RLG3	184	66.624	<lmxll>	1	23	35	13	2.48	1	-	1--01011--11010--01001100--11001111--0--0--1011001--101110--1--11----111010101100--1	CAGCACAGACTGCTATTGTATGTCATAAAACAGAAAAGCGTTCATTCTTCCATCCATTGGTCAT	10,A>T;10,A>T	A;T;A;T
a63257	RG2	RLG3	184	66.624	<lmxll>	1	23	35	13	2.48	1	-	1--01011--11010--01001100--11001111--0--0--1011001--101110--1--11----111010101100--1	CTGCGGACAGAGCTGTTGAAGATGAAGATGTACATTTCGGACATGCAAAAGGGTGGAACTGGAA	35,T>A;35,T>A	A;T;A;T
aRub12a	RG2	RLG3	184	66.624	<lmxll>	0	23	35	13	2.48	1	-	1--01011--11010--01001100--11001111--0--0--1011001--101110--1--11----111010101100--1	#N/A	#N/A	#N/A
a11314	RG2	RLG3	184	66.624	<lmxll>	1	23	35	13	2.48	1	-	1--01011--11010--01001100--11001111--0--0--1011001--101110--1--11----111010101100--1	CAGCATCACGGCCGTTGGAAATGCTATGCAACGGCGGCGCCGGAGAGAAGTTCTTCGATCTCGA	18,C>A;18,C>A	A;C;A;C
a188380	RG2	RLG3	185	66.767	<lmxll>	1	23	35	13	2.48	1	-	1--01011--11010--01001100--11001111--0--0--1011001--101110--1--11----111000111100--1	CAGCCAACCCAAACCACTTGAACCTGTTTGGTTGCTGGGTTGCGCTCACTGTCTTCTCGACTAA	50,C>G;50,C>G	C;G;C;G
a211962	RG2	RLG3	185	66.767	<lmxll>	1	23	35	13	2.48	1	-	1--01011--11010--01001100--11001111--0--0--1011001--101110--1--11----111000111100--1	CTGCACAGAACGGCATAAGGAAGATATAGCATCTTTGGCACGTCAAAATGGATGTAAGGATACT	10,T>C;10,T>C	C;T;C;T
a196557	RG2	RLG3	185	66.767	<lmxll>	1	23	35	13	2.48	1	-	1--01011--11010--01001100--11001111--0--0--1011001--101110--1--11----111000111100--1	CTGCTTTGCTACAAGACAAAGAGAACAAATCCAACGTTGCTGAATTGCCGCGCAAAACCGAGAC	43,G>A;43,G>A	A;G;A;G
a35185	RG2	RLG3	185	66.767	<lmxll>	1	23	35	13	2.48	1	-	1--01011--11010--01001100--11001111--0--0--1011001--101110--1--11----111000111100--1	CTGCGGGTTACGGGTTGGGCCTCCGGGTCGGAAAGACCCAGAACACCGCGTTGGGCGGGGCCGT	28,G>C;28,G>C	C;G;C;G
a77021	RG2	RLG3	185	66.767	<lmxll>	1	23	35	13	2.48	1	-	1--01011--11010--01001100--11001111--0--0--1011001--101110--1--11----111000111100--1	CAGCAACTGGAGATATAGTATTTGGTTGGCTGATCGAGTTAATTAAATAAGCTTAATTTGTGTA	52,T>C;52,T>C	C;T;C;T
a41106	RG2	RLG3	185	66.767	<lmxll>	1	23	35	13	2.48	1	-	1--01011--11010--01001100--11001111--0--0--1011001--101110--1--11----111000111100--1	CTGCTAAACTTCAGCAGGTATGGTATCCCATTTTACCTCGTGTTATTTTGTTACTAAACTTTAC	22,G>T;22,G>T	G;T;G;T
a183706	RG2	RLG3	186	66.923	<lmxll>	1	24	34	13	1.72	1	-	1--01011--11010--01001100--10001111--0--0--1011001--101110--1--11----111000111100--1	CTGCAGATGCTCCCAAGAAAATAAGTGGAGTCCACAAGCGTGGTTGGAGGTACATTCCAAGCTT	13,C>G;13,C>G;37,G>A;37,G>A	CG;GA;CG;GA
a128937	RG2	RLG3	186	66.923	<lmxll>	1	24	34	13	1.72	1	-	1--01011--11010--01001100--10001111--0--0--1011001--101110--1--11----111000111100--1	CAGCAACAAACATCCCATGAACCACTCGGTCTTCAAACCCAGCATTTCGAGCGGACTCAGAATC	52,A>G;52,A>G	A;G;A;G
a228220	RG2	RLG3	186	66.923	<lmxll>	1	24	34	13	1.72	1	-	1--01011--11010--01001100--10001111--0--0--1011001--101110--1--11----111000111100--1	CAGCTTCTGTGGAGTCTGACTCATCTTCAAAAACAACCAATGAAGAAGATTCTGTGCGGACCTT	26,G>T;26,G>T;61,T>C;61,T>C	GT;TC;GT;TC
a185050	RG2	RLG3	186	66.923	<lmxll>	1	24	34	13	1.72	1	-	1--01011--11010--01001100--10001111--0--0--1011001--101110--1--11----111000111100--1	CTGCAGTACAGAAATATGAGGCTAAAAAAAGGAAGAGAGAGCTGAAGAAGATGAAAACAACCTT	34,G>T;34,G>T;41,C>G;41,C>G	GC;TG;GC;TG
a42767	RG2	RLG3	186	66.923	<lmxll>	1	24	34	13	1.72	1	-	1--01011--11010--01001100--10001111--0--0--1011001--101110--1--11----111000111100--1	CAGCCTTGTGATCGTTTTACAAGTTTTGTTAATCGTGTTCTTTTCTCTTGAGGCTCCTCAGACA	48,C>T;48,C>T	C;T;C;T
a114509	RG2	RLG3	186	66.923	<lmxll>	1	24	34	13	1.72	1	-	1--01011--11010--01001100--10001111--0--0--1011001--101110--1--11----111000111100--1	CAGCACCACGATCAGCACCGAGCCGCCCATTTCCCTATTCCTTGGCTGAAAAAAAAAAAAAAAA	17,G>C;17,G>C	C;G;C;G
a149268	RG2	RLG3	187	67.133	<lmxll>	1	25	33	13	1.1	1	-	1--01011--11010--01001100--10001111--0--0--1011001--101110--1--11----111000111000--1	CAGCTCAAACATAACAAACAGTTTAATCAACCTCAAGAACTGTTCAATCATCATCCCAAACATT	10,A>T;10,A>T;30,C>G;30,C>G	AC;TG;AC;TG
a117207	RG2	RLG3	187	67.133	<lmxll>	1	25	33	13	1.1	1	-	1--01011--11010--01001100--10001111--0--0--1011001--101110--1--11----111000111000--1	CAGCCAACTCTTTCGGTTCTGACGAAGTATCCTGGTTTATGAAAAGGATACCTGTTAAAGCGGG	16,T>C;16,T>C	C;T;C;T
a77985	RG2	RLG3	187	67.133	<lmxll>	1	25	33	13	1.1	1	-	1--01011--11010--01001100--10001111--0--0--1011001--101110--1--11----111000111000--1	CTGCAATTCCAGTTTATGTGCCTCTACCGCGTCGCTTCTCTCCTCCGCGTGCTCAGTCACGCCG	35,T>C;35,T>C	C;T;C;T
a2896	RG2	RLG3	187	67.133	<lmxll>	1	25	33	13	1.1	1	-	1--01011--11010--01001100--10001111--0--0--1011001--101110--1--11----111000111000--1	CAGCAGAGAGAAGCTTAGTCGAGAAGACAGTGAGCGCAACCCAGCAACCAAACAGGTTCAAGTG	9,T>G;9,T>G;27,G>C;27,G>C	GC;TG;GC;TG
a233572	RG2	RLG3	187	67.133	<lmxll>	1	25	33	13	1.1	1	-	1--01011--11010--01001100--10001111--0--0--1011001--101110--1--11----111000111000--1	CAGCCTCCTCCATTTGGTGCCTTCAAGGCCAACTGCGATGGTGCTAGCTGAAAAAAAAAAAAAA	8,T>C;8,T>C;35,C>T;35,C>T	CT;TC;CT;TC
a73560	RG2	RLG3	187	67.133	<lmxll>	1	25	33	13	1.1	1	-	1--01011--11010--01001100--10001111--0--0--1011001--101110--1--11----111000111000--1	CTGCGGTTACTAGAAACGCTCTCTTTGGAAGCAACCTCAGTAATGCAATTCCCATTGCAATGGC	10,C>T;10,C>T	C;T;C;T
a105435	RG2	RLG3	187	67.133	<lmxll>	1	25	33	13	1.1	1	-	1--01011--11010--01001100--10001111--0--0--1011001--101110--1--11----111000111000--1	CAGCGTGGTAGAATTGGAGGTATTTTGTGGGCGAGGGCCAATTCGGAGCCGGAGGCCGACGGGC	36,A>G;36,A>G	A;G;A;G
a92240	RG2	RLG3	188	68.098	<lmxll>	1	26	32	13	0.62	1	-	1--01011--11010--01001100--10001111--0--0--1001001--101110--1--11----111000111000--1	CTGCGAGTGAAAGTCAATAAAAGCGAAACAGACAAGAGCAAAGCGAATAATGAGGTAGTGGCAG	9,A>G;9,A>G	A;G;A;G
a102619	RG2	RLG3	189	68.517	<lmxll>	1	25	33	13	1.1	1	-	1--01011--11010--01001100--10001111--0--0--1001001--101110--1--11----111010111000--1	CTGCACTTGTCGTGGAATAATGGGCTGTTGCACTTGCACTATTCGCGGTTGTTCATGTCTAATG	39,T>A;39,T>A	A;T;A;T
a43636	RG2	RLG3	190	68.852	<lmxll>	0	24	34	13	1.72	1	-	1--01011--11010--01001100--11001111--0--0--1011001--101110--1--11----111000111000--1	CAGCAGAGAATCCCATTTTCATAAAGACATGACTGAAGAAAGACATCAGTTTGTTTACTTGGCA	23,A>G;23,A>G	A;G;A;G
a97423	RG2	RLG3	190	68.852	<lmxll>	1	24	34	13	1.72	1	-	1--01011--11010--01001100--11001111--0--0--1011001--101110--1--11----111000111000--1	CAGCAAAATCATCATTTGTACAGAGACCTTAACACCACAACAGACAATTCAAGAGCTAAAGCAT	43,A>C;43,A>C	A;C;A;C
a187897	RG2	RLG3	190	68.852	<lmxll>	1	24	34	13	1.72	1	-	1--01011--11010--01001100--11001111--0--0--1011001--101110--1--11----111000111000--1	CTGCTTGTTTTGTTTTTTGTCAGATACACTTCTGCTTTTTATGAATGATGATAAATTTTGTTGC	6,G>T;6,G>T	G;T;G;T
a19741	RG2	RLG3	190	68.852	<lmxll>	0	24	34	13	1.72	1	-	1--01011--11010--01001100--11001111--0--0--1011001--101110--1--11----111000111000--1	CTGCACTGTTGTTACCCTTCATGCAAAGTCCCTTTATTATTATGCTGAAAGTAACCAAATCGGG	28,T>G;28,T>G	G;T;G;T
a154573	RG2	RLG3	190	68.852	<lmxll>	1	24	34	13	1.72	1	-	1--01011--11010--01001100--11001111--0--0--1011001--101110--1--11----111000111000--1	CTGCATTGGCATGCTCATGTCAACGATAACCACGCTGTTCTGAGGCGATGTCTCTCTAACGCAA	23,C>T;23,C>T;36,G>A;36,G>A	CG;TA;CG;TA
a148207	RG2	RLG3	191	69.607	<lmxll>	1	24	34	13	1.72	1	-	1--01011--11010--01001100--11001111--0--0--1001001--101110--1--11----111010111000--1	CAGCTAGCACCATCGCAGTTGGCCTTGAAGGCACCAAATGGAGGAGGCTGAAAAAAAAAAAAAA	14,A>G;14,A>G;41,G>A;41,G>A	AG;GA;AG;GA
a81840	RG2	RLG3	191	69.607	<lmxll>	1	24	34	13	1.72	1	-	1--01011--11010--01001100--11001111--0--0--1001001--101110--1--11----111010111000--1	CAGCAAAACCAACAACACCACCACCAAGTTCAGATTGTGTTTTTTCTCTCTATGCTCAAGGGAC	13,T>A;13,T>A	A;T;A;T
a90985	RG2	RLG3	191	69.607	<lmxll>	0	24	34	13	1.72	1	-	1--01011--11010--01001100--11001111--0--0--1001001--101110--1--11----111010111000--1	CAGCCAGTGCTTGAGCAAGACGCACTCCATTTCATGAGTTTCAATGACGCATTTCTGCCAACAA	56,A>G;56,A>G	A;G;A;G
a4506	RG2	RLG3	191	69.607	<lmxll>	0	24	34	13	1.72	1	-	1--01011--11010--01001100--11001111--0--0--1001001--101110--1--11----111010111000--1	CTGCAATGTGAATCCAAATGAGGATTTAGAAATAGGGATGCTGACATTAATTGTTGGCAGAAAT	57,C>T;57,C>T	C;T;C;T
a134717	RG2	RLG3	191	69.607	<lmxll>	0	24	34	13	1.72	1	-	1--01011--11010--01001100--11001111--0--0--1001001--101110--1--11----111010111000--1	CAGCGCAGGGATGGAAATGCTAGTAGCTACTACCCCAAATACCAGTAGACAAAGCAAAAGGATC	56,A>G;56,A>G	A;G;A;G
a132557	RG2	RLG3	191	69.607	<lmxll>	1	24	34	13	1.72	1	-	1--01011--11010--01001100--11001111--0--0--1001001--101110--1--11----111010111000--1	CTGCACATTTGAAGCAAAACCACGGCGGTGGGCATTCTAGCCGGAATTCGGGACGAGAAGGATG	23,A>G;23,A>G;27,T>G;27,T>G	AT;GG;AT;GG
a10185	RG2	RLG3	191	69.607	<lmxll>	1	24	34	13	1.72	1	-	1--01011--11010--01001100--11001111--0--0--1001001--101110--1--11----111010111000--1	CAGCATCTCGAAAACGACGCCGTTGTCTCTCACTCGCAGATGCTCCCAAACGGCGTGATTGTGA	5,T>C;5,T>C	C;T;C;T
a102194	RG2	RLG3	191	69.607	<lmxll>	1	24	34	13	1.72	1	-	1--01011--11010--01001100--11001111--0--0--1001001--101110--1--11----111010111000--1	CAGCACCGAATTCTTGTGTACGAGTTCATGAGCAATGGCTCTCTAGCAAGCTTCCTATTCGGAG	17,G>T;17,G>T	G;T;G;T
a129723	RG2	RLG3	191	69.607	<lmxll>	0	24	34	13	1.72	1	-	1--01011--11010--01001100--11001111--0--0--1001001--101110--1--11----111010111000--1	CTGCTGATAAGTATGACATTTCCGACCTCAAAGATGCGTGCCATGAGAGCCTATTGGAAGATAT	28,C>T;28,C>T	C;T;C;T
a139202	RG2	RLG3	191	69.607	<lmxll>	1	24	34	13	1.72	1	-	1--01011--11010--01001100--11001111--0--0--1001001--101110--1--11----111010111000--1	CTGCGTGTGGTATGCATTAGTGTGTGCACATGTTTGATAGAGATTTCGTATATGGGGATTCTAA	11,A>G;11,A>G	A;G;A;G
a199438	RG2	RLG3	191	69.607	<lmxll>	1	24	34	13	1.72	1	-	1--01011--11010--01001100--11001111--0--0--1001001--101110--1--11----111010111000--1	CAGCCGACAACACTCGCCCTCTTAAAATATCCAACACTTTTGGAGTGATTTCGATTGATGGCCG	23,C>A;23,C>A	A;C;A;C
a102310	RG2	RLG3	191	69.607	<lmxll>	1	24	34	13	1.72	1	-	1--01011--11010--01001100--11001111--0--0--1001001--101110--1--11----111010111000--1	CTGCTGTACAACTAAAACAGAAGCAGTGCCACCAAAATCATAAGAGGAAACATAGTCCCCAATT	39,G>A;39,G>A	A;G;A;G
a71342	RG2	RLG3	191	69.607	<lmxll>	1	24	34	13	1.72	1	-	1--01011--11010--01001100--11001111--0--0--1001001--101110--1--11----111010111000--1	CTGCCACCACCGCCGCTCGTTCTTTATTACGCTCTTCACGTAACTGCAGAAGTGAGTCTCTTTC	29,T>C;29,T>C;49,G>A;49,G>A	CA;TG;CA;TG
a40798	RG2	RLG3	191	69.607	<lmxll>	1	24	34	13	1.72	1	-	1--01011--11010--01001100--11001111--0--0--1001001--101110--1--11----111010111000--1	CAGCCATATAGTTCTCCATAGCTTGATGGTGCTCAAGGTTGCTAGCTCGTGTTTTCTTTTCATT	45,T>C;45,T>C	C;T;C;T
a28192	RG2	RLG3	191	69.607	<lmxll>	1	24	34	13	1.72	1	-	1--01011--11010--01001100--11001111--0--0--1001001--101110--1--11----111010111000--1	CAGCAGTTGTTTGAATATCAATTGAAATCTTACTTTACTTCACTGGCCAGGCACATTAGTTAAT	25,A>C;25,A>C	A;C;A;C
a174964	RG2	RLG3	192	69.89	<lmxll>	1	23	35	13	2.48	1	-	1--01011--11010--01001100--11001111--0--0--1001001--101110--1--11----111010111100--1	CTGCGTCATAGTCATCATAATCATCATGAGTCGTCGGCCGGAATCGATGGGAACGATGAACTTG	35,C>G;35,C>G	C;G;C;G
a2461	RG2	RLG3	192	69.89	<lmxll>	1	23	35	13	2.48	1	-	1--01011--11010--01001100--11001111--0--0--1001001--101110--1--11----111010111100--1	CAGCCTGAGATGATATTCTCCTCTTAGCATCTCCTCATTCTCTTGCTTATTCGAGATCGAAGAA	37,G>T;37,G>T	G;T;G;T
a150591	RG2	RLG3	192	69.89	<lmxll>	1	23	35	13	2.48	1	-	1--01011--11010--01001100--11001111--0--0--1001001--101110--1--11----111010111100--1	CTGCATCAGGTCCTCGGCGCGTACCAGGCAAGCGCCGACGGACTTGTCTCCAGCCATGGGAGTC	33,G>C;33,G>C	C;G;C;G
a210408	RG2	RLG3	193	70.504	<lmxll>	1	24	34	13	1.72	1	-	1--01011--11010--01001100--11001111--0--0--1011001--101110--1--11----111010101000--1	CTGCCAAAAATTTAAGCCTTGTAAACGATGATGGGATATTTCCAGTAAACTGATTCCTAGAGAG	10,A>T;10,A>T;34,A>G;34,A>G	AA;TG;AA;TG
a69741	RG2	RLG3	193	70.504	<lmxll>	1	24	34	13	1.72	1	-	1--01011--11010--01001100--11001111--0--0--1011001--101110--1--11----111010101000--1	CAGCCTCAAGCACCTTAGGAGACAAACCCTTCCAACAACCAATACTTCCAGCCATGTGGGTGAA	16,T>A;16,T>A	A;T;A;T
a64675	RG2	RLG3	194	71.261	<lmxll>	1	25	33	13	1.1	1	-	1--01011--11010--01001100--11001111--0--0--1001001--101110--1--11----111010101000--1	CAGCTATTGTTTCTCCCTACAATAGCTGGTTTTCTCCTTGACAAAGTAGCATGTATTAGACAAA	48,C>G;48,C>G	C;G;C;G
a145535	RG2	RLG3	194	71.261	<lmxll>	1	25	33	13	1.1	1	-	1--01011--11010--01001100--11001111--0--0--1001001--101110--1--11----111010101000--1	CTGCCACCTGATGACACCACATTTAAGGGCATGGCACTAGTGTATCGCCTCATTTTCCTTGTTC	17,C>A;17,C>A	A;C;A;C
a206678	RG2	RLG3	194	71.261	<lmxll>	1	25	33	13	1.1	1	-	1--01011--11010--01001100--11001111--0--0--1001001--101110--1--11----111010101000--1	CTGCCATTTCTCTTTCTCCTTGTTTGTCCTCCTTTCTGCTTAGTGCTCGATGTAATAAACGCAG	24,T>C;24,T>C;37,G>A;37,G>A	CA;TG;CA;TG
a140202	RG2	RLG3	195	72.357	<lmxll>	1	24	34	13	1.72	1	-	1--01011--10010--01001100--11001111--0--0--1001001--101110--1--11----111010111100--1	CAGCAATGGGGATGGAGATAGTATTTTAGTCTCATCCACATTATTGCCATATATTCCTAGCAAA	54,C>T;54,C>T	C;T;C;T
a225615	RG2	RLG3	195	72.357	<lmxll>	1	24	34	13	1.72	1	-	1--01011--10010--01001100--11001111--0--0--1001001--101110--1--11----111010111100--1	CTGCTCTAGCCCTCGTGCTTTTGTTATCCAGCATCCGGTAGATGTATGATTTTGCTAGGAATAT	59,G>A;59,G>A	A;G;A;G
a22875	RG2	RLG3	195	72.357	<lmxll>	1	24	34	13	1.72	1	-	1--01011--10010--01001100--11001111--0--0--1001001--101110--1--11----111010111100--1	CTGCCAGCTTCACAAAATCACGTGCATAACCACCTAGAGTCCCTCCCTGCGCCTGCAAACCCTT	20,C>T;20,C>T;50,G>A;50,G>A	CG;TA;CG;TA
a153212	RG2	RLG3	195	72.357	<lmxll>	1	24	34	13	1.72	1	-	1--01011--10010--01001100--11001111--0--0--1001001--101110--1--11----111010111100--1	CAGCTGAACAAGTGGCACTCCAAGAGGAAAGAGACTCACTTCTGCAGTTACGTGAAGAGCGTAA	40,C>T;40,C>T;60,A>G;60,A>G	CA;TG;CA;TG
a94702	RG2	RLG3	195	72.357	<lmxll>	1	24	34	13	1.72	1	-	1--01011--10010--01001100--11001111--0--0--1001001--101110--1--11----111010111100--1	CAGCCTCTGTCGCTGACTAATGTTTGCCTGCGGCATGTTAATCCCATTCTGTGATGACAAGGCA	46,C>T;46,C>T	C;T;C;T
a146869	RG2	RLG3	195	72.357	<lmxll>	1	24	34	13	1.72	1	-	1--01011--10010--01001100--11001111--0--0--1001001--101110--1--11----111010111100--1	CAGCCATTCCTTCGTGGCTATGGTGGTGGTAGTAATAGTATGATAGATTTCTCCATGTAATTGA	15,G>C;15,G>C	C;G;C;G
a205681	RG2	RLG3	195	72.357	<lmxll>	1	24	34	13	1.72	1	-	1--01011--10010--01001100--11001111--0--0--1001001--101110--1--11----111010111100--1	CTGCTTGATACGTTACAAAGCTATTGCCGTGTACTCGAGTATTTTGTTAATTCTTCCTTACTCT	32,A>G;32,A>G	A;G;A;G
a236529	RG2	RLG3	195	72.357	<lmxll>	1	24	34	13	1.72	1	-	1--01011--10010--01001100--11001111--0--0--1001001--101110--1--11----111010111100--1	CAGCAAATGATCTCTAACAACAAAATGCCGAAGCTGTAAACATCCACCTTTGGTGTGATACGTA	52,G>A;52,G>A;60,C>G;60,C>G	AG;GC;AG;GC
a29542	RG2	RLG3	195	72.357	<lmxll>	1	24	34	13	1.72	1	-	1--01011--10010--01001100--11001111--0--0--1001001--101110--1--11----111010111100--1	CTGCCAGCACAAGATTGTTACAACTCTAGTTCTAGTTTTGTCCATTTGGGAGGCCGAAGAGTCT	32,C>T;32,C>T	C;T;C;T
a66970	RG2	RLG3	195	72.357	<lmxll>	1	24	34	13	1.72	1	-	1--01011--10010--01001100--11001111--0--0--1001001--101110--1--11----111010111100--1	CAGCCAAGGATTCCCGTTTCTCGGTAACTTGGAACTCGAATACTAAGATCAAAACACTCATCTT	49,G>C;49,G>C	C;G;C;G
a127915	RG2	RLG3	195	72.357	<lmxll>	1	24	34	13	1.72	1	-	1--01011--10010--01001100--11001111--0--0--1001001--101110--1--11----111010111100--1	CAGCCTGGATCCAAGCAATTGCATCACTAAATGGTTTGAAGTTCTATTGTAAAACTCAAAGATA	43,G>C;43,G>C	C;G;C;G
a48543	RG2	RLG3	196	73.254	<lmxll>	0	25	33	13	1.1	1	-	1--01011--10010--01001100--11001111--0--0--1001001--101110--1--11----111010111000--1	CAGCAGATTTGTATTCAAGAATAGCAGTGGTGGTGGTGTTGTCAAAGGGCGCATTCTGAGCAGT	49,T>C;49,T>C	C;T;C;T
a34074	RG2	RLG3	196	73.254	<lmxll>	0	25	33	13	1.1	1	-	1--01011--10010--01001100--11001111--0--0--1001001--101110--1--11----111010111000--1	CAGCCGCCGAGTCCCATCCCTTCGAAAATCTGGTGAAAGGCAAGCGCAGAAAAAAAAAAAAAAA	35,G>A;35,G>A	A;G;A;G
a139338	RG2	RLG3	196	73.254	<lmxll>	1	25	33	13	1.1	1	-	1--01011--10010--01001100--11001111--0--0--1001001--101110--1--11----111010111000--1	CTGCCACTCGGTTAGTTCCAATTGGTAGTAGGCTTACCGACTTCAAAACCAATACTTTCAGTTT	55,G>T;55,G>T;57,G>T;57,G>T	GG;TT;GG;TT
a218311	RG2	RLG3	196	73.254	<lmxll>	0	25	33	13	1.1	1	-	1--01011--10010--01001100--11001111--0--0--1001001--101110--1--11----111010111000--1	CAGCCGTCGCGCCTCTCAAGCTCTCCCTTCTCATCAAGCAAGCTTTCAACAGTTGGACGCAGAA	24,T>C;24,T>C;60,T>A;60,T>A	CA;TT;CA;TT
a33356	RG2	RLG3	196	73.254	<lmxll>	0	25	33	13	1.1	1	-	1--01011--10010--01001100--11001111--0--0--1001001--101110--1--11----111010111000--1	CTGCGTCCAACTGTTGAAAGCTTGCTTGATGAGAAGGGAGAGCTTGAGAGGCGCGACGGCTGAA	1,A>T;1,A>T;37,A>G;37,A>G	AA;TG;AA;TG
a205682	RG2	RLG3	196	73.254	<lmxll>	1	25	33	13	1.1	1	-	1--01011--10010--01001100--11001111--0--0--1001001--101110--1--11----111010111000--1	CTGCCAGTTAAATCTTTAAAGTTCGCATCTTCTGTTATGGTGCTTGTGTGTGTACAGTACAAGT	23,C>G;23,C>G	C;G;C;G
a6271	RG2	RLG3	196	73.254	<lmxll>	1	25	33	13	1.1	1	-	1--01011--10010--01001100--11001111--0--0--1001001--101110--1--11----111010111000--1	CTGCGCCATCCAGCCATTGCCGCATCTCCATGGAATCACGCCGCCGAGCTGAAAAAAAAAAAAA	16,T>C;16,T>C	C;T;C;T
a22454	RG2	RLG3	196	73.254	<lmxll>	1	25	33	13	1.1	1	-	1--01011--10010--01001100--11001111--0--0--1001001--101110--1--11----111010111000--1	CTGCAATGGTAAGAATATCAGCACAAGAAACAGTGCTGGGACAAGCATTCTCTAATGCAGTCTT	35,C>T;35,C>T	C;T;C;T
a34282	RG2	RLG3	196	73.254	<lmxll>	1	25	33	13	1.1	1	-	1--01011--10010--01001100--11001111--0--0--1001001--101110--1--11----111010111000--1	CAGCTCAGTTCAAACTGAAAGTATTGGTTTTGAAGTCGGTAAGCCTACTACCAATTGGAACTAA	17,C>A;17,C>A;19,C>A;19,C>A	AA;CC;AA;CC
a223524	RG2	RLG3	196	73.254	<lmxll>	1	25	33	13	1.1	1	-	1--01011--10010--01001100--11001111--0--0--1001001--101110--1--11----111010111000--1	CAGCTAAGGCTCTCAAAACATCAAACTTGTACTGTACACACACAAGCACCATAACAGAAGATGC	5,T>A;5,T>A;10,A>T;10,A>T	AT;TA;AT;TA
a192899	RG2	RLG3	196	73.254	<lmxll>	1	25	33	13	1.1	1	-	1--01011--10010--01001100--11001111--0--0--1001001--101110--1--11----111010111000--1	CTGCTTACATGAATTTGAGCTTTATAATACAATTCCAAGGTTGTATCTTTGAGTTTTACAATAG	63,C>G;63,C>G	C;G;C;G
a35178	RG2	RLG3	196	73.254	<lmxll>	1	25	33	13	1.1	1	-	1--01011--10010--01001100--11001111--0--0--1001001--101110--1--11----111010111000--1	CAGCCTCAACCCTAGCTCCATTCTGCAAGAGCACATCCGCCGCGGCAATTGCACCCTGCACAGC	16,T>A;16,T>A	A;T;A;T
a38553	RG2	RLG3	196	73.254	<lmxll>	0	25	33	13	1.1	1	-	1--01011--10010--01001100--11001111--0--0--1001001--101110--1--11----111010111000--1	CAGCTATTAAATCTGCAATCATGACAACCGGTACACTATTTTCGCTTAGTTGATTTCGTTTGAC	38,C>T;38,C>T	C;T;C;T
a204380	RG2	RLG3	196	73.254	<lmxll>	1	25	33	13	1.1	1	-	1--01011--10010--01001100--11001111--0--0--1001001--101110--1--11----111010111000--1	CAGCATACGAACAAAAACTTCTGGTTCCCTTGGCACAGGGAAAAGCCCAATTGATAGACCAACT	8,A>G;8,A>G	A;G;A;G
a68503	RG2	RLG3	196	73.254	<lmxll>	1	25	33	13	1.1	1	-	1--01011--10010--01001100--11001111--0--0--1001001--101110--1--11----111010111000--1	CAGCTCAAAAAGGCGGGAAGATTATCGTCGACGCTGGAAGCATAAGCCACTTGGCTTAGTTTAG	29,T>G;29,T>G	G;T;G;T
a50818	RG2	RLG3	196	73.254	<lmxll>	1	25	33	13	1.1	1	-	1--01011--10010--01001100--11001111--0--0--1001001--101110--1--11----111010111000--1	CAGCTGTGCAGGGTGCAATTGCCGCGGCGGATGTGCTCTTGCAGAATGGAGCTAGGGTTGAGGC	49,A>T;49,A>T	A;T;A;T
a28241	RG2	RLG3	196	73.254	<lmxll>	1	25	33	13	1.1	1	-	1--01011--10010--01001100--11001111--0--0--1001001--101110--1--11----111010111000--1	CAGCCCGACTCAACAAGTCTTGGAATGAAGGGTGGTTTAAGTAGGATATCGGAATCACAAATCG	4,C>T;4,C>T;49,C>T;49,C>T	CC;TT;CC;TT
a191671	RG2	RLG3	196	73.254	<lmxll>	1	25	33	13	1.1	1	-	1--01011--10010--01001100--11001111--0--0--1001001--101110--1--11----111010111000--1	CTGCCTTTCCGAATATTAACTCAGCGAGAGGATTTGATGTTGTGGACAAGATCAAGACTGCATT	25,G>C;25,G>C	C;G;C;G
a182019	RG2	RLG3	196	73.254	<lmxll>	1	25	33	13	1.1	1	-	1--01011--10010--01001100--11001111--0--0--1001001--101110--1--11----111010111000--1	CAGCATAAGAGATGGGCAGAAGGTAACCTCCAGATTATGCTGTCCAAGTACAGTGCTGTGTGGT	15,G>T;15,G>T	G;T;G;T
a94217	RG2	RLG3	197	73.627	<lmxll>	0	26	32	13	0.62	1	-	1--01011--10010--01001100--11001111--0--0--1001001--101110--1--11----111010101000--1	CTGCAACCACATTAACTCTGAGGTACCATAGCTTTGGTGAATAATGCACTTTTGAACGAATACT	28,C>T;28,C>T	C;T;C;T
a134240	RG2	RLG3	197	73.627	<lmxll>	1	26	32	13	0.62	1	-	1--01011--10010--01001100--11001111--0--0--1001001--101110--1--11----111010101000--1	CTGCAAGTCTCGGGATGTCATTAAATTCACAAATGTCTGTCTAGTTGATTCTGCAATGGAAGGA	6,C>G;6,C>G	C;G;C;G
a165530	RG2	RLG3	197	73.627	<lmxll>	0	26	32	13	0.62	1	-	1--01011--10010--01001100--11001111--0--0--1001001--101110--1--11----111010101000--1	CAGCAATAGAGGATTTCTGTTCACCTTTTGTGGGTCGGGTCCTGACCCATCCGTACTGTTCTCG	18,G>A;18,G>A	A;G;A;G
a180158	RG2	RLG3	197	73.627	<lmxll>	1	26	32	13	0.62	1	-	1--01011--10010--01001100--11001111--0--0--1001001--101110--1--11----111010101000--1	CAGCTGACAAACCCAAAGGAAAAGAGGAAAATAAAACTTGTTTTTCTTTTGTCTAATACATGCT	62,C>G;62,C>G	C;G;C;G
a196827	RG2	RLG3	197	73.627	<lmxll>	1	26	32	13	0.62	1	-	1--01011--10010--01001100--11001111--0--0--1001001--101110--1--11----111010101000--1	CAGCCTTGGTCCTACCAGCACTGGTCCGTTTCCCACCTCCGGGTCGAATAAAACCCATTGGGCC	6,T>C;6,T>C	C;T;C;T
a57499	RG2	RLG3	197	73.627	<lmxll>	0	26	32	13	0.62	1	-	1--01011--10010--01001100--11001111--0--0--1001001--101110--1--11----111010101000--1	CTGCCTATAACCTTTAAGGAATTTGATGTACGTGCCTGAGTTGTATTACTTCTTTAGTTATCTA	30,T>C;30,T>C;59,G>A;59,G>A	CA;TG;CA;TG
a43460	RG2	RLG3	197	73.627	<lmxll>	1	26	32	13	0.62	1	-	1--01011--10010--01001100--11001111--0--0--1001001--101110--1--11----111010101000--1	CAGCCACAGCGCCATCAACGAGATTGAACTCTCTAGTTTTGGTTTCAAATTTAAGTGCCGGAAG	38,G>T;38,G>T;53,T>A;53,T>A	GT;TA;GT;TA
a21513	RG2	RLG3	197	73.627	<lmxll>	0	26	32	13	0.62	1	-	1--01011--10010--01001100--11001111--0--0--1001001--101110--1--11----111010101000--1	CTGCAGTGATTAAAAAAGAAGATCAATTACATGGAGAAATCTATCATACTACCACAACCATAGC	7,T>G;7,T>G	G;T;G;T
a118470	RG7	RLG4	198	0	<lmxll>	1	31	27	13	0.28	1	-	0--00100--11001--11100000--11101010--0--1--0100000--111100--0--01----101011110001--1	CAGCATCGCCGCACAGAACCCAGCCTCCTCCCGGGTTCCCTTTCCTGTGCTGAAAAAAAAAAAA	11,T>C;11,T>C	C;T;C;T
a119116	RG7	RLG4	199	3.558	<lmxll>	1	29	29	13	0	1	-	0--00100--11001--11100000--11101010--0--1--0100000--111100--0--11----111011110001--1	CTGCCATGAGGGACAGAGGGAAGATAGGAGGACTGAATGCGTGATTAAAGGCTGAAAAAAAAAA	11,G>A;11,G>A;44,T>C;44,T>C	AC;GT;AC;GT
a42494	RG7	RLG4	200	4.388	<lmxll>	1	29	29	13	0	1	-	1--11011--00110--00011111--00010111--1--0--1011111--000011--1--00----000100001010--0	CAGCTTCCGCATATAATTTTTATGACTTTGCTCTGTTTTGATTGATCAGAGGGCCAGAATGAAG	10,G>A;10,G>A	A;G;A;G
a65257	RG7	RLG4	200	4.388	<lmxll>	1	29	29	13	0	1	-	1--11011--00110--00011111--00010111--1--0--1011111--000011--1--00----000100001010--0	CAGCTCCTGTCCCAGCCGTTGGATCTCCTTGTTCCACCCAAGGATTTCGTCCCTGCAAACCTCA	15,C>G;15,C>G	C;G;C;G
a103981	RG7	RLG4	200	4.388	<lmxll>	1	29	29	13	0	1	-	1--11011--00110--00011111--00010111--1--0--1011111--000011--1--00----000100001010--0	CAGCTGTACAACAACTTGATGCCATTTTGACCGACCCATTAAAAGCAGAGGAGGCTCTTGATTT	7,A>G;7,A>G	A;G;A;G
a109179	RG7	RLG4	200	4.388	<lmxll>	1	29	29	13	0	1	-	1--11011--00110--00011111--00010111--1--0--1011111--000011--1--00----000100001010--0	CTGCCTAGCTATTCTTCATAATGGCACTTTCCCAATTATAAGCCCCAACCACCACTATTAACCA	10,A>C;10,A>C;23,G>T;23,G>T	AG;CT;AG;CT
a23016	RG7	RLG4	200	4.388	<lmxll>	1	29	29	13	0	1	-	1--11011--00110--00011111--00010111--1--0--1011111--000011--1--00----000100001010--0	CTGCCTACCCACTCCCATAATCTCCTCTCCTTCCCACTTTCCAGTGCCCTGTACCATGCATTCA	42,A>G;42,A>G	A;G;A;G
aERubLR-SQ01-G16	RG7	RLG4	200	4.388	<lmxll>	1	29	29	13	0	1	-	1--11011--00110--00011111--00010111--1--0--1011111--000011--1--00----000100001010--0	#N/A	#N/A	#N/A
a46402	RG7	RLG4	200	4.388	<lmxll>	1	29	29	13	0	1	-	1--11011--00110--00011111--00010111--1--0--1011111--000011--1--00----000100001010--0	CTGCTCCTCCATGATCGGCAACTTCTTCGAGCTCGGTCCGTGGCGCGTGAATTTCAACAAGCAG	9,T>C;9,T>C	C;T;C;T
a109214	RG7	RLG4	200	4.388	<lmxll>	1	29	29	13	0	1	-	1--11011--00110--00011111--00010111--1--0--1011111--000011--1--00----000100001010--0	CAGCAATTCCATGGAAATCCTAAAATTTGGGCCAATCTATGTTGACCTTTGGTAGGTAGGAATT	8,C>G;8,C>G	C;G;C;G
a67503	RG7	RLG4	200	4.388	<lmxll>	1	29	29	13	0	1	-	1--11011--00110--00011111--00010111--1--0--1011111--000011--1--00----000100001010--0	CTGCCGATGTGGTTCCGGCCGGATTTCGAGTAAGGCTGACCAACCTTCCGAAGAAGAAGAACGT	31,G>A;31,G>A	A;G;A;G
a130523	RG7	RLG4	201	5.332	<lmxll>	0	30	28	13	0.07	1	-	0--00100--11001--11100000--11101000--0--1--0100000--111100--0--11----111011110001--1	CTGCGTGCTTAAATCTGTGAATAAATCCACATTATCTGCTATAATCTGTCTTGTATACCATGGC	59,A>G;59,A>G	A;G;A;G
a208359	RG7	RLG4	201	5.332	<lmxll>	0	30	28	13	0.07	1	-	0--00100--11001--11100000--11101000--0--1--0100000--111100--0--11----111011110001--1	CTGCTCAATTATAGAAGCAACCTATTCAAACCAGTTTAACCTTAGGCTATCAAAGAATTAGCAT	43,A>G;43,A>G	A;G;A;G
a177956	RG7	RLG4	201	5.332	<lmxll>	0	30	28	13	0.07	1	-	0--00100--11001--11100000--11101000--0--1--0100000--111100--0--11----111011110001--1	CAGCATTTGCATAACCGAAAGAGTTTGACAATTTCTACAACCATTTGCGGATTTTTATATCTGG	16,A>G;16,A>G	A;G;A;G
a205629	RG7	RLG4	201	5.332	<lmxll>	0	30	28	13	0.07	1	-	0--00100--11001--11100000--11101000--0--1--0100000--111100--0--11----111011110001--1	CTGCTGACACTCATCAGAGCATATTGGTATCTTTTTCAAGCCATTGTGTACTGAAAGGAACTGT	31,C>T;31,C>T	C;T;C;T
a126153	RG7	RLG4	201	5.332	<lmxll>	1	30	28	13	0.07	1	-	0--00100--11001--11100000--11101000--0--1--0100000--111100--0--11----111011110001--1	CAGCATCCTCATAGCATCCAGCTAGAGAAAAACATTCTGCGGCTCTTTCCAGTTCAGACTCACC	58,C>T;58,C>T	C;T;C;T
a132010	RG7	RLG4	201	5.332	<lmxll>	0	30	28	13	0.07	1	-	0--00100--11001--11100000--11101000--0--1--0100000--111100--0--11----111011110001--1	CAGCATGGTTGAAAGGTCCAGTTGACATACGACAATGGGTGATGCATGTACGGGCTGAAAAAAA	47,G>A;47,G>A	A;G;A;G
a225222	RG7	RLG4	201	5.332	<lmxll>	0	30	28	13	0.07	1	-	0--00100--11001--11100000--11101000--0--1--0100000--111100--0--11----111011110001--1	CTGCTTCGTAGGATAGCTCGGGTGTACCTGTGAGACCAGCAATATATCAAACCCCATTTTAGAC	19,G>A;19,G>A	A;G;A;G
a181932	RG7	RLG4	201	5.332	<lmxll>	0	30	28	13	0.07	1	-	0--00100--11001--11100000--11101000--0--1--0100000--111100--0--11----111011110001--1	CAGCTCTCAATTTGGCTATAACAACCTTACTAAACTCAGCAAGCTTCTCAGTGTCTGGTAGAAC	21,T>C;21,T>C	C;T;C;T
a150345	RG7	RLG4	201	5.332	<lmxll>	0	30	28	13	0.07	1	-	0--00100--11001--11100000--11101000--0--1--0100000--111100--0--11----111011110001--1	CAGCTTGGCCACTGTCAACACACTCTACATCAGCTCTAAACTTCTTTAATGCACCTGCAGAAAA	23,A>T;23,A>T	A;T;A;T
a125064	RG7	RLG4	201	5.332	<lmxll>	0	30	28	13	0.07	1	-	0--00100--11001--11100000--11101000--0--1--0100000--111100--0--11----111011110001--1	CTGCTGAAACCTTGCCACACCTCTTGTGTCAGGAACAGGTAACCTCTGGTCTGATTGTACGAAC	63,C>A;63,C>A	A;C;A;C
a190281	RG7	RLG4	201	5.332	<lmxll>	0	30	28	13	0.07	1	-	0--00100--11001--11100000--11101000--0--1--0100000--111100--0--11----111011110001--1	CAGCTTCGTATTTTGCAGACACTCTCAGAGCAGGAACTGCAGAGAGCTGGCATGTTTGGCGAGT	31,G>A;31,G>A;37,A>T;37,A>T	AT;GA;AT;GA
a181925	RG7	RLG4	201	5.332	<lmxll>	0	30	28	13	0.07	1	-	0--00100--11001--11100000--11101000--0--1--0100000--111100--0--11----111011110001--1	CAGCTCTCTTACCAAACCCTTTTAAGAGAAAACATCAGCTCCTCCTCTGCCTCGTCGCCAAAGA	22,T>A;22,T>A	A;T;A;T
a163744	RG7	RLG4	201	5.332	<lmxll>	0	30	28	13	0.07	1	-	0--00100--11001--11100000--11101000--0--1--0100000--111100--0--11----111011110001--1	CTGCTCCGATGGGAATCTCGGCCAACAACTTAGAAAGAAGATAGGGTCCTAATGTATAAGATCC	61,C>T;61,C>T	C;T;C;T
a156899	RG7	RLG4	201	5.332	<lmxll>	0	30	28	13	0.07	1	-	0--00100--11001--11100000--11101000--0--1--0100000--111100--0--11----111011110001--1	CTGCCTTTCGTCACCACTCAAAGTCCTTGTTGGTGGGTACTTTAGAATCCTCTGTATCGACCTT	42,C>T;42,C>T	C;T;C;T
a179230	RG7	RLG4	201	5.332	<lmxll>	0	30	28	13	0.07	1	-	0--00100--11001--11100000--11101000--0--1--0100000--111100--0--11----111011110001--1	CTGCTTGTTGAAATTCACGCGCCACGGACCGAGCTCGAAGAAGTTGCCGATCATGGAGGAGCAG	54,A>G;54,A>G	A;G;A;G
a156185	RG7	RLG4	201	5.332	<lmxll>	0	30	28	13	0.07	1	-	0--00100--11001--11100000--11101000--0--1--0100000--111100--0--11----111011110001--1	CTGCAATGCACATTGTTAAAGTCGAGGATGATTTCCGTGAAATGGAAGAATTAAAAGTTCGAGC	39,C>A;39,C>A	A;C;A;C
a214909	RG7	RLG4	201	5.332	<lmxll>	0	30	28	13	0.07	1	-	0--00100--11001--11100000--11101000--0--1--0100000--111100--0--11----111011110001--1	CTGCAAATGGGTGCGCCTTGGTTGTCACAAAGAGAGAGCTTGGAGTTGTTTGGATCACTGCTGT	8,G>A;8,G>A;14,G>C;14,G>C	AC;GG;AC;GG
a220820	RG7	RLG4	201	5.332	<lmxll>	0	30	28	13	0.07	1	-	0--00100--11001--11100000--11101000--0--1--0100000--111100--0--11----111011110001--1	CAGCAGTTTTATCCTCCCCCATATACAGGTTATACGCCTCCGCCACCACCACCTTACCAACAAC	5,A>G;5,A>G	A;G;A;G
a180098	RG7	RLG4	201	5.332	<lmxll>	0	30	28	13	0.07	1	-	0--00100--11001--11100000--11101000--0--1--0100000--111100--0--11----111011110001--1	CAGCATTTGTTTATTTGCTTGTGTTGCAAACATGAATTGCAAATGGTATGTCCCCTTACCTGCT	49,G>A;49,G>A	A;G;A;G
a160501	RG7	RLG4	201	5.332	<lmxll>	0	30	28	13	0.07	1	-	0--00100--11001--11100000--11101000--0--1--0100000--111100--0--11----111011110001--1	CAGCTTCCTCTGCTCTCCTAGCCTCCATGTCTTGCTCCTTCTCACTTTCATGAGGTTTTTCTTC	36,T>C;36,T>C	C;T;C;T
a204879	RG7	RLG4	201	5.332	<lmxll>	0	30	28	13	0.07	1	-	0--00100--11001--11100000--11101000--0--1--0100000--111100--0--11----111011110001--1	CTGCTGAATACACCCAATCACCATGTCATACTCACTCGGCTCCCCAACTGCGCGCAAATGGTGG	13,C>T;13,C>T;15,A>G;15,A>G	CA;TG;CA;TG
a155755	RG7	RLG4	201	5.332	<lmxll>	0	30	28	13	0.07	1	-	0--00100--11001--11100000--11101000--0--1--0100000--111100--0--11----111011110001--1	CAGCTTATTGCTAGAGGTAAGGATGTCTATGGTCCTAAGTGAATGCATGGTACAGGGCACTGGA	60,T>C;60,T>C	C;T;C;T
a137768	RG7	RLG4	201	5.332	<lmxll>	0	30	28	13	0.07	1	-	0--00100--11001--11100000--11101000--0--1--0100000--111100--0--11----111011110001--1	CAGCATTCAATAATCAAATCTCTAGAGAGTACCGCTCAACTGGTTTAGTCTTACCCCGATCTCT	23,A>G;23,A>G;24,G>A;24,G>A	AG;GA;AG;GA
a148404	RG7	RLG4	201	5.332	<lmxll>	0	30	28	13	0.07	1	-	0--00100--11001--11100000--11101000--0--1--0100000--111100--0--11----111011110001--1	CTGCTGATAATCCACACTTTGATAAAGTGGATTTTTAGCACTAATCTGTTATTACTCATCCGTA	56,C>T;56,C>T	C;T;C;T
a140270	RG7	RLG4	201	5.332	<lmxll>	0	30	28	13	0.07	1	-	0--00100--11001--11100000--11101000--0--1--0100000--111100--0--11----111011110001--1	CAGCCAAGTCATGCTGTGCATTTAATAAAACCTCAACCTCGGTGCAAACCAATGCATAGAAGTT	9,C>T;9,C>T;52,T>C;52,T>C	CT;TC;CT;TC
a229324	RG7	RLG4	201	5.332	<lmxll>	0	30	28	13	0.07	1	-	0--00100--11001--11100000--11101000--0--1--0100000--111100--0--11----111011110001--1	CTGCAGTGTAATTAACCATAGCTTAAACTTGAGGAAAAAAAATGTTAGAAGGTAGCAAAGCTCT	34,G>A;34,G>A	A;G;A;G
a211822	RG7	RLG4	201	5.332	<lmxll>	0	30	28	13	0.07	1	-	0--00100--11001--11100000--11101000--0--1--0100000--111100--0--11----111011110001--1	CTGCCTCCTTACCCACAACGCATCCTAGTTTTGCTCCACAGATGCATCTGGAGATGGTTACTAA	19,A>G;19,A>G	A;G;A;G
a147496	RG7	RLG4	201	5.332	<lmxll>	1	30	28	13	0.07	1	-	0--00100--11001--11100000--11101000--0--1--0100000--111100--0--11----111011110001--1	CTGCACACTACAAAGTTGTAATGCCTTTTCAGAAAACATGACTTGCTTCCCCGTAGTTAAAGCT	62,C>T;62,C>T	C;T;C;T
a185258	RG7	RLG4	201	5.332	<lmxll>	0	30	28	13	0.07	1	-	0--00100--11001--11100000--11101000--0--1--0100000--111100--0--11----111011110001--1	CTGCACATCCTGCTGTGAAAGATGTTCTGCCAGATATAGGCAAGCTTGCCGAGTTTAGTAAGGT	10,T>G;10,T>G;31,A>G;31,A>G	GG;TA;GG;TA
a127028	RG7	RLG4	201	5.332	<lmxll>	0	30	28	13	0.07	1	-	0--00100--11001--11100000--11101000--0--1--0100000--111100--0--11----111011110001--1	CAGCACTGTTTGAATTATTCAACTTTGCCTAACTTTTCCTGTTGTTCAAAACCAGATATTTAGT	7,G>A;7,G>A	A;G;A;G
a194694	RG7	RLG4	201	5.332	<lmxll>	0	30	28	13	0.07	1	-	0--00100--11001--11100000--11101000--0--1--0100000--111100--0--11----111011110001--1	CAGCTGTATGTAATGCAGTTTTACCATTTTTCCTTACTATCCACATTGAGCTGATGTCTGCATC	51,T>C;51,T>C	C;T;C;T
a144519	RG7	RLG4	201	5.332	<lmxll>	0	30	28	13	0.07	1	-	0--00100--11001--11100000--11101000--0--1--0100000--111100--0--11----111011110001--1	CAGCTGTATCATGAACATAATTATGAAATGGCCACAATGTGCTTTGAAAGAGCTAATGATACTT	9,T>C;9,T>C	C;T;C;T
a178969	RG7	RLG4	201	5.332	<lmxll>	0	30	28	13	0.07	1	-	0--00100--11001--11100000--11101000--0--1--0100000--111100--0--11----111011110001--1	CAGCATCATTGAAAGGAATGGTTCAACATTAGGTTTATAACCACACCTGAGCAGTTCCTTGAGG	46,A>C;46,A>C	A;C;A;C
a205684	RG7	RLG4	201	5.332	<lmxll>	0	30	28	13	0.07	1	-	0--00100--11001--11100000--11101000--0--1--0100000--111100--0--11----111011110001--1	CTGCAGATGTGTATGCTAAGGGCAATTTTTTCTCCGAGTGTCTCACTGTCTGTGCAAATGGAAA	7,A>T;7,A>T;31,T>C;31,T>C	AT;TC;AT;TC
a141931	RG7	RLG4	201	5.332	<lmxll>	1	30	28	13	0.07	1	-	0--00100--11001--11100000--11101000--0--1--0100000--111100--0--11----111011110001--1	CAGCTAGGATATATTTGGATAAATGTGGTGAGTCTGAACTGGAAAGAGCCGCAGAATGTTTTTC	31,A>G;31,A>G	A;G;A;G
a191129	RG7	RLG4	201	5.332	<lmxll>	0	30	28	13	0.07	1	-	0--00100--11001--11100000--11101000--0--1--0100000--111100--0--11----111011110001--1	CAGCATGTGACTTGTATCATTCATATATATCTCAGTTGCTAAGTTGGAACAAAGCCAAGGATTG	45,A>G;45,A>G	A;G;A;G
a139985	RG7	RLG4	201	5.332	<lmxll>	0	30	28	13	0.07	1	-	0--00100--11001--11100000--11101000--0--1--0100000--111100--0--11----111011110001--1	CTGCACGGAGGTCAGCATCGTAATTTCTGGAAAGCTTTGGAGGTCGAAAACATGGTAGGCTGAA	42,C>G;42,C>G	C;G;C;G
a170491	RG7	RLG4	201	5.332	<lmxll>	0	30	28	13	0.07	1	-	0--00100--11001--11100000--11101000--0--1--0100000--111100--0--11----111011110001--1	CTGCTTCAGACATATCATTCCCTTAGAGTTGGTAGTTCACAGATATCGTTGGTTAAAGTAGGAT	25,G>A;25,G>A	A;G;A;G
a155613	RG7	RLG4	201	5.332	<lmxll>	0	30	28	13	0.07	1	-	0--00100--11001--11100000--11101000--0--1--0100000--111100--0--11----111011110001--1	CAGCATGCCGTAGACTCATTGTAAACTTCAGAAGTGAAAAGAGTGATTTATAACCACAGTTTAA	7,C>A;7,C>A;28,C>T;28,C>T	AT;CC;AT;CC
a185891	RG7	RLG4	201	5.332	<lmxll>	0	30	28	13	0.07	1	-	0--00100--11001--11100000--11101000--0--1--0100000--111100--0--11----111011110001--1	CAGCATCATAGATCAGAGTAAGAGCCCTGCTTTGAAAGAAAGTCGAATCAGGACTCTTGATTGG	43,C>T;43,C>T	C;T;C;T
a155196	RG7	RLG4	201	5.332	<lmxll>	0	30	28	13	0.07	1	-	0--00100--11001--11100000--11101000--0--1--0100000--111100--0--11----111011110001--1	CTGCCTGGGCTAGCAAAGAAGAGGATAAAGATGCATCAACATCAGTGAAAACTGTACCAGCAGA	23,C>G;23,C>G	C;G;C;G
a180922	RG7	RLG4	201	5.332	<lmxll>	0	30	28	13	0.07	1	-	0--00100--11001--11100000--11101000--0--1--0100000--111100--0--11----111011110001--1	CTGCAACAAAATTGGTCAATGGTCACAGTCTGAGACAAAGTTTCATACACATTTTTCTAATGGG	12,G>T;12,G>T	G;T;G;T
a159312	RG7	RLG4	201	5.332	<lmxll>	0	30	28	13	0.07	1	-	0--00100--11001--11100000--11101000--0--1--0100000--111100--0--11----111011110001--1	CAGCCTGATCTCACCGTCGGGCTTGCGTCGCACAGTGACCCCGGAGTGTTGACCGTGCTGAAAA	23,T>C;23,T>C;29,G>A;29,G>A	CA;TG;CA;TG
a144631	RG7	RLG4	201	5.332	<lmxll>	0	30	28	13	0.07	1	-	0--00100--11001--11100000--11101000--0--1--0100000--111100--0--11----111011110001--1	CTGCAGAACTACCAAATGATAGCATTGTTCCTTCATCGGCAAAGGACGATGGCCAAACACAAGC	37,T>G;37,T>G	G;T;G;T
a153127	RG7	RLG4	201	5.332	<lmxll>	0	30	28	13	0.07	1	-	0--00100--11001--11100000--11101000--0--1--0100000--111100--0--11----111011110001--1	CTGCATAACAGCTAGTAACAATTGATTCCAAGAAATACAGAAAGTTACCACAGTGAGTACTGGT	18,C>A;18,C>A	A;C;A;C
a150966	RG7	RLG4	201	5.332	<lmxll>	0	30	28	13	0.07	1	-	0--00100--11001--11100000--11101000--0--1--0100000--111100--0--11----111011110001--1	CAGCTTGTGGTGCAAGTGGAGCGCTATACACACTTATATTTTGTGTGACTGGCTGTCCTTGCTT	22,G>A;22,G>A;39,T>A;39,T>A	AA;GT;AA;GT
a203755	RG7	RLG4	201	5.332	<lmxll>	0	30	28	13	0.07	1	-	0--00100--11001--11100000--11101000--0--1--0100000--111100--0--11----111011110001--1	CTGCCAAACACATGTTAAAGTGAAAGAAAATAGAGAAAACTAACCGGGCCACATTGGGCTAATC	17,A>G;17,A>G	A;G;A;G
a182158	RG7	RLG4	201	5.332	<lmxll>	0	30	28	13	0.07	1	-	0--00100--11001--11100000--11101000--0--1--0100000--111100--0--11----111011110001--1	CTGCTGTGCAGGACCATTTGGATGTAGTCAACACCATCTTGGATGCAGACATCAGCTCAATGTG	7,T>G;7,T>G;53,G>A;53,G>A	GA;TG;GA;TG
a152009	RG7	RLG4	201	5.332	<lmxll>	0	30	28	13	0.07	1	-	0--00100--11001--11100000--11101000--0--1--0100000--111100--0--11----111011110001--1	CTGCCTTGCTTCATCTGTGCCCTCTGAATGCTGTTTTGGTGCTTGGGGCCTACCCCACATTAAC	29,G>C;29,G>C	C;G;C;G
a195223	RG7	RLG4	201	5.332	<lmxll>	0	30	28	13	0.07	1	-	0--00100--11001--11100000--11101000--0--1--0100000--111100--0--11----111011110001--1	CTGCACTTTCAGGCTTTAATGTGCTATTCATTGAACCATCTTTAAGATGTCCTTGATTGATTTT	20,T>G;20,T>G	G;T;G;T
a134336	RG7	RLG4	201	5.332	<lmxll>	0	30	28	13	0.07	1	-	0--00100--11001--11100000--11101000--0--1--0100000--111100--0--11----111011110001--1	CTGCAATGCACCAAAACATGTTCGTACAATCAGACCAGAGGTTACCTGTTCCTGACACAAGAGG	19,G>T;19,G>T	G;T;G;T
a162521	RG7	RLG4	201	5.332	<lmxll>	0	30	28	13	0.07	1	-	0--00100--11001--11100000--11101000--0--1--0100000--111100--0--11----111011110001--1	CAGCTGTTGGGTCAGAGGATGGCCTGCCCAGGAAGGACAACACCATTCTTCCTCCGTCGACTAT	30,G>T;30,G>T;48,T>G;48,T>G	GT;TG;GT;TG
a228869	RG7	RLG4	201	5.332	<lmxll>	0	30	28	13	0.07	1	-	0--00100--11001--11100000--11101000--0--1--0100000--111100--0--11----111011110001--1	CTGCCCAGCGTTGCCGTTCTCGCTGTAGCCCGTGAACGACTGGGCCCGACCATTGGAATCGTCC	12,T>G;12,T>G	G;T;G;T
a179350	RG7	RLG4	201	5.332	<lmxll>	0	30	28	13	0.07	1	-	0--00100--11001--11100000--11101000--0--1--0100000--111100--0--11----111011110001--1	CAGCAAGTGTTTCTGTAGCAAAGACAACCTTAACAAGTCCACGCTGAAACAGCTCTTCTATGAA	31,G>A;31,G>A	A;G;A;G
a166201	RG7	RLG4	201	5.332	<lmxll>	0	30	28	13	0.07	1	-	0--00100--11001--11100000--11101000--0--1--0100000--111100--0--11----111011110001--1	CAGCCATTGCGTTGTTGAGGCCAATCTGATATTCAATACTATTGTTCCCCTGTAAATTATCATG	38,T>C;38,T>C;60,T>C;60,T>C	CC;TT;CC;TT
a160045	RG7	RLG4	201	5.332	<lmxll>	0	30	28	13	0.07	1	-	0--00100--11001--11100000--11101000--0--1--0100000--111100--0--11----111011110001--1	CAGCCTATACAGCAGTGATCCAAACAACTCCAAGCTCTCTCTTTGTGACAACCAAGGCGCACCC	57,C>G;57,C>G;63,C>T;63,C>T	CC;GT;CC;GT
a171948	RG7	RLG4	201	5.332	<lmxll>	0	30	28	13	0.07	1	-	0--00100--11001--11100000--11101000--0--1--0100000--111100--0--11----111011110001--1	CTGCCTTCTTCACATTAGAGAACTCAGAACTGATGCCTCCAACCACTGGCAATCCCAACATCAT	25,G>A;25,G>A	A;G;A;G
a235857	RG7	RLG4	201	5.332	<lmxll>	0	30	28	13	0.07	1	-	0--00100--11001--11100000--11101000--0--1--0100000--111100--0--11----111011110001--1	CAGCAAGTTGGAGGAACCTTAGCCCTCACGTTTCCGGCCGCACTCAAACACGGGCTCAAGCTAG	11,T>A;11,T>A	A;T;A;T
a234720	RG7	RLG4	201	5.332	<lmxll>	0	30	28	13	0.07	1	-	0--00100--11001--11100000--11101000--0--1--0100000--111100--0--11----111011110001--1	CTGCAGGTGAATTAGGTTTTGATGATCTTGAGACGTTGGAGTTGCTTTGGGAGGTTGAGGCAGA	45,A>T;45,A>T	A;T;A;T
a137874	RG7	RLG4	201	5.332	<lmxll>	0	30	28	13	0.07	1	-	0--00100--11001--11100000--11101000--0--1--0100000--111100--0--11----111011110001--1	CAGCACAGTTGGCCACCAGGGAAAACTCAAGGAGATCAGGACCTCAAAAAGTGATGCTAATTCT	44,C>A;44,C>A	A;C;A;C
a185006	RG7	RLG4	201	5.332	<lmxll>	0	30	28	13	0.07	1	-	0--00100--11001--11100000--11101000--0--1--0100000--111100--0--11----111011110001--1	CAGCATGCTGTTCTTGTTGGTGATGAATGTCAGTTACCGGCTATAGTGAAGAGCATTGTAAGTT	41,A>T;41,A>T	A;T;A;T
a203296	RG7	RLG4	201	5.332	<lmxll>	0	30	28	13	0.07	1	-	0--00100--11001--11100000--11101000--0--1--0100000--111100--0--11----111011110001--1	CTGCTCTCAAGCCAATGTGTTTCAAAAATCATCTTTCTACGTTGAAGATGCAAAATTACTGAAC	31,T>G;31,T>G	G;T;G;T
a98258	RG7	RLG4	202	6.151	<lmxll>	1	28	30	13	0.07	1	-	1--11011--00110--00011111--00010111--1--0--1011111--000011--1--00----000100001110--0	CAGCAATGTCTTGTGTATTCTTCTTACTAGTTTGATAGGCCTCCTCCTCTTTGGTCAGCCTTTT	28,C>A;28,C>A	A;C;A;C
a50661	RG7	RLG4	202	6.151	<lmxll>	1	28	30	13	0.07	1	-	1--11011--00110--00011111--00010111--1--0--1011111--000011--1--00----000100001110--0	CTGCTCTCACAAAGACTGTTGGTGTTTTCCCAAAGGAGCGTGCAATAGTAAATAGAGAGCATGC	19,T>C;19,T>C	C;T;C;T
a44618	RG7	RLG4	202	6.151	<lmxll>	1	28	30	13	0.07	1	-	1--11011--00110--00011111--00010111--1--0--1011111--000011--1--00----000100001110--0	CAGCGACCCTCTTGAGTTGGTTCAAAAACATCAAAATAAACAGATTGGCTAAAGAGACTACCGC	62,G>T;62,G>T;63,C>G;63,C>G	GC;TG;GC;TG
a63181	RG7	RLG4	202	6.151	<lmxll>	1	28	30	13	0.07	1	-	1--11011--00110--00011111--00010111--1--0--1011111--000011--1--00----000100001110--0	CAGCCATAGCTTCCTCCACTCTTCTTTCAGCCAATAGAACTTCAAGTGTGTCCAGAAATTCTGA	46,T>A;46,T>A	A;T;A;T
a81475	RG7	RLG4	202	6.151	<lmxll>	1	28	30	13	0.07	1	-	1--11011--00110--00011111--00010111--1--0--1011111--000011--1--00----000100001110--0	CAGCAATGCTGAACTATACGGGACTTTTCTGGTTGTTATTGCTGAAGAATCACAATTCCCTTTT	18,G>C;18,G>C	C;G;C;G
a10638	RG7	RLG4	202	6.151	<lmxll>	1	28	30	13	0.07	1	-	1--11011--00110--00011111--00010111--1--0--1011111--000011--1--00----000100001110--0	CTGCCGGAGCCACCTCCGGGACCGGCGATTTCAAAAAGTACGCTGAGTCGACCAACGTCCCGAG	63,G>A;63,G>A	A;G;A;G
a93636	RG7	RLG4	202	6.151	<lmxll>	1	28	30	13	0.07	1	-	1--11011--00110--00011111--00010111--1--0--1011111--000011--1--00----000100001110--0	CAGCAAAATCAAAGTGACAAGTATGTCCTAAAATGACATAGTTCAGCATTCTGCAATAGGCATT	59,G>A;59,G>A	A;G;A;G
a43564	RG7	RLG4	202	6.151	<lmxll>	1	28	30	13	0.07	1	-	1--11011--00110--00011111--00010111--1--0--1011111--000011--1--00----000100001110--0	CTGCCTCAACCTCCCAAAGCAACTCCAACGTCTCAAGATCATCAAAACCTAATTCACCTGCAGA	17,T>A;17,T>A	A;T;A;T
a116197	RG7	RLG4	202	6.151	<lmxll>	1	28	30	13	0.07	1	-	1--11011--00110--00011111--00010111--1--0--1011111--000011--1--00----000100001110--0	CAGCTTTCTGAAGCAACGCGGTGGCTGACATATGCGCACCGTTCATGTTCTCGTGTTGTAATGA	40,G>A;40,G>A	A;G;A;G
a113405	RG7	RLG4	202	6.151	<lmxll>	1	28	30	13	0.07	1	-	1--11011--00110--00011111--00010111--1--0--1011111--000011--1--00----000100001110--0	CTGCAACTAAAACTGAAGAAAAACCTCATGAAAGTGAGAAGGAGCAAGACATGGAGGCTAGGAG	41,G>A;41,G>A	A;G;A;G
a48010	RG7	RLG4	202	6.151	<lmxll>	1	28	30	13	0.07	1	-	1--11011--00110--00011111--00010111--1--0--1011111--000011--1--00----000100001110--0	CAGCCTTGTTCTTCTCTTCTGGTGTCCCAGCCTCAAGACTTTGACTGAGAAACTCTGCCACCAT	40,A>T;40,A>T;55,G>T;55,G>T	AG;TT;AG;TT
a69032	RG7	RLG4	202	6.151	<lmxll>	1	28	30	13	0.07	1	-	1--11011--00110--00011111--00010111--1--0--1011111--000011--1--00----000100001110--0	CTGCAAACATTTGGGATTTTTTTTTCTTATTATAGCTTCACTTATTTTTGATATACTGTCATAG	40,C>T;40,C>T	C;T;C;T
a72670	RG7	RLG4	202	6.151	<lmxll>	1	28	30	13	0.07	1	-	1--11011--00110--00011111--00010111--1--0--1011111--000011--1--00----000100001110--0	CAGCAACAGCACACATAATTTAGGCTTAGCAGAAGTTTTCGATATACATTGTACAGTTTCTGGA	15,A>T;15,A>T	A;T;A;T
a106067	RG7	RLG4	202	6.151	<lmxll>	1	28	30	13	0.07	1	-	1--11011--00110--00011111--00010111--1--0--1011111--000011--1--00----000100001110--0	CAGCTTGAGGGAGGGTGCGCCAACATCCCTCGCCATGTTTGCGAATGTAATCGATGAGCTTATC	23,T>C;23,T>C	C;T;C;T
a107495	RG7	RLG4	202	6.151	<lmxll>	1	28	30	13	0.07	1	-	1--11011--00110--00011111--00010111--1--0--1011111--000011--1--00----000100001110--0	CAGCTGAAGAAATTGAGGCACTTCTGTAAGGCAAAGGGTATCCATGTCACGGCTTACTCTCCAC	23,T>C;23,T>C	C;T;C;T
a55359	RG7	RLG4	202	6.151	<lmxll>	1	28	30	13	0.07	1	-	1--11011--00110--00011111--00010111--1--0--1011111--000011--1--00----000100001110--0	CTGCACTCAAATCCCTGTGTACGTTCTTCTTCTTCGGAAGGTTGGTCAGCCTTACTCGAAATCC	13,C>T;13,C>T;52,T>C;52,T>C	CT;TC;CT;TC
a67180	RG7	RLG4	202	6.151	<lmxll>	1	28	30	13	0.07	1	-	1--11011--00110--00011111--00010111--1--0--1011111--000011--1--00----000100001110--0	CAGCTAGCCAGGTAGGAACAAAATTCTAATTCCACAATTGATAATTCTTCCGTGCTTAATTAAC	18,T>C;18,T>C	C;T;C;T
a33546	RG7	RLG4	202	6.151	<lmxll>	1	28	30	13	0.07	1	-	1--11011--00110--00011111--00010111--1--0--1011111--000011--1--00----000100001110--0	CAGCTCAAGGAAGAGTCTGTGATATTTAGACACCAATCCATCCTCAAGTTCTTGAGACTAGTCT	23,G>A;23,G>A	A;G;A;G
a99977	RG7	RLG4	202	6.151	<lmxll>	0	28	30	13	0.07	1	-	1--11011--00110--00011111--00010111--1--0--1011111--000011--1--00----000100001110--0	CAGCGAGTAAGGATGGCGATGGTGGCCCTTTTACTCTTCTTCTAGTTTTCGTTTTCGTGATCCA	16,C>T;16,C>T	C;T;C;T
a83420	RG7	RLG4	202	6.151	<lmxll>	1	28	30	13	0.07	1	-	1--11011--00110--00011111--00010111--1--0--1011111--000011--1--00----000100001110--0	CAGCCCCCTAATCAAACCAGCTCTTTATAGACTAAACGCGTCTTCTTCTTCCTCTATCTTTCTC	44,C>T;44,C>T;54,T>C;54,T>C	CT;TC;CT;TC
a9140	RG7	RLG4	202	6.151	<lmxll>	1	28	30	13	0.07	1	-	1--11011--00110--00011111--00010111--1--0--1011111--000011--1--00----000100001110--0	CTGCTTAGAACTTCATGAACTCACTCAATAATTGCTGTCTTTTGCTGTATGTAGGTGGAAGAGA	31,G>T;31,G>T;33,C>G;33,C>G	GC;TG;GC;TG
a91660	RG7	RLG4	202	6.151	<lmxll>	1	28	30	13	0.07	1	-	1--11011--00110--00011111--00010111--1--0--1011111--000011--1--00----000100001110--0	CAGCTCGGTTTCGGAGCTGGGTTTGGATGGGGCTACTGATGGGTGGAAGAATTGGAAGAGTTCG	47,G>A;47,G>A;62,T>C;62,T>C	AC;GT;AC;GT
a81370	RG7	RLG4	202	6.151	<lmxll>	1	28	30	13	0.07	1	-	1--11011--00110--00011111--00010111--1--0--1011111--000011--1--00----000100001110--0	CAGCAGTTCAGCTTCGGAATCCTCACCAATTAGGGAGGTTTCTCCAGTTGACGGGGTTATCGAA	51,T>C;51,T>C	C;T;C;T
a88125	RG7	RLG4	202	6.151	<lmxll>	1	28	30	13	0.07	1	-	1--11011--00110--00011111--00010111--1--0--1011111--000011--1--00----000100001110--0	CAGCTTGTAAATAAGCTGTCAGCTTTTAATCTCACAGAGCCTATATACTGTAGGGAGCTTTAAT	14,A>G;14,A>G	A;G;A;G
a2840	RG7	RLG4	202	6.151	<lmxll>	1	28	30	13	0.07	1	-	1--11011--00110--00011111--00010111--1--0--1011111--000011--1--00----000100001110--0	CTGCTAATTGCTTCACTCACCCAGCTCAAAAAAATGGGTTTTTAGAGCTGAAATACACAGTTAG	53,A>T;53,A>T;58,T>A;58,T>A	AT;TA;AT;TA
a56478	RG7	RLG4	202	6.151	<lmxll>	1	28	30	13	0.07	1	-	1--11011--00110--00011111--00010111--1--0--1011111--000011--1--00----000100001110--0	CTGCGATCATACGGTCCAGAACCACCGAGGGGACGCCGTGGTTGGTGATCTGGAAGAAGCCGAA	9,G>T;9,G>T;10,G>A;10,G>A	GG;TA;GG;TA
a27962	RG7	RLG4	202	6.151	<lmxll>	1	28	30	13	0.07	1	-	1--11011--00110--00011111--00010111--1--0--1011111--000011--1--00----000100001110--0	CAGCTAATGACAAGCATGCAACACTTAAAAGTTGTATTGGCCACCCATTTGCTTGCTGAAACAT	34,C>T;34,C>T	C;T;C;T
a56604	RG7	RLG4	202	6.151	<lmxll>	1	28	30	13	0.07	1	-	1--11011--00110--00011111--00010111--1--0--1011111--000011--1--00----000100001110--0	CTGCTAGATTGGGTTTCGGATACAGCATCAGCTTGTGGACACTGCTGATTTGACACATTGGATA	10,C>G;10,C>G	C;G;C;G
a122874	RG7	RLG4	202	6.151	<lmxll>	1	28	30	13	0.07	1	-	1--11011--00110--00011111--00010111--1--0--1011111--000011--1--00----000100001110--0	CAGCCAATGATTTTCTCCTGCAAATAAAAACTGTTGGATAATTTGCAGAGTAGGTGTATCTATA	32,G>A;32,G>A;52,G>C;52,G>C	AC;GG;AC;GG
a96098	RG7	RLG4	202	6.151	<lmxll>	1	28	30	13	0.07	1	-	1--11011--00110--00011111--00010111--1--0--1011111--000011--1--00----000100001110--0	CTGCAGTTTTACTGTTTTAGGTTTCTTTCAAATGATGCATATTATTTCCATGGGATGTGGTATC	33,G>T;33,G>T;52,G>A;52,G>A	GG;TA;GG;TA
a76787	RG7	RLG4	202	6.151	<lmxll>	1	28	30	13	0.07	1	-	1--11011--00110--00011111--00010111--1--0--1011111--000011--1--00----000100001110--0	CAGCACCCAGCAAGAAATATTGAGGAACTTGCCAAAAGATACTAAGTGGTACAGCTACTGTTTC	60,C>T;60,C>T	C;T;C;T
a27296	RG7	RLG4	202	6.151	<lmxll>	1	28	30	13	0.07	1	-	1--11011--00110--00011111--00010111--1--0--1011111--000011--1--00----000100001110--0	CAGCAGGTATTGGTGGCAAAAGATCATGGAAGAAAACAATGCAGGATGGTGATAATATTAGTGG	32,A>C;32,A>C	A;C;A;C
a81220	RG7	RLG4	202	6.151	<lmxll>	1	28	30	13	0.07	1	-	1--11011--00110--00011111--00010111--1--0--1011111--000011--1--00----000100001110--0	CTGCTCATGACGATTCAGACGATGAGGACAGTTATGATGAAAACAGGAACCTTTCCGAGACAGA	33,A>T;33,A>T	A;T;A;T
a24795	RG7	RLG4	202	6.151	<lmxll>	1	28	30	13	0.07	1	-	1--11011--00110--00011111--00010111--1--0--1011111--000011--1--00----000100001110--0	CTGCCACCATTTCCATCGCTAAATTGATGGTGATCAGAATTATTATTCGAAAAGAAGCCAAGGT	47,C>T;47,C>T	C;T;C;T
a33325	RG7	RLG4	202	6.151	<lmxll>	1	28	30	13	0.07	1	-	1--11011--00110--00011111--00010111--1--0--1011111--000011--1--00----000100001110--0	CTGCCTCATTTTGGAGCGGTAGAAGCATGAATAGAAGCAAGGACAGCCAGTCACACAAAATATA	58,T>A;58,T>A	A;T;A;T
a101139	RG7	RLG4	202	6.151	<lmxll>	1	28	30	13	0.07	1	-	1--11011--00110--00011111--00010111--1--0--1011111--000011--1--00----000100001110--0	CAGCCACGACCTTAATCAGGACTTGGTCCTCCAGCAATTGGGGCACCGAAACTTTCGTATCGAA	61,A>G;61,A>G	A;G;A;G
a14852	RG7	RLG4	202	6.151	<lmxll>	1	28	30	13	0.07	1	-	1--11011--00110--00011111--00010111--1--0--1011111--000011--1--00----000100001110--0	CAGCTTTGAATATTGGACATTTGAAATGGTTGTTCTCTTATCTGGCCTCCTCCCAAACCCAAAA	21,C>T;21,C>T	C;T;C;T
a83558	RG7	RLG4	202	6.151	<lmxll>	1	28	30	13	0.07	1	-	1--11011--00110--00011111--00010111--1--0--1011111--000011--1--00----000100001110--0	CTGCATGAAATACAAGTCTACAAATATGCAGTGGATTTCACTCTTCAGGAAGGAAACAAAAATA	28,C>T;28,C>T	C;T;C;T
a72400	RG7	RLG4	202	6.151	<lmxll>	1	28	30	13	0.07	1	-	1--11011--00110--00011111--00010111--1--0--1011111--000011--1--00----000100001110--0	CAGCGACTAGCTTGAGCCCGTGTTTGAGTGCGGCCGGAAACGTGAGGGCTAAGGTTCCTCCAAC	58,A>T;58,A>T	A;T;A;T
a64556	RG7	RLG4	202	6.151	<lmxll>	1	28	30	13	0.07	1	-	1--11011--00110--00011111--00010111--1--0--1011111--000011--1--00----000100001110--0	CTGCACCCAGTGGAGAGTAAGCCGTGACATGGATACCCTTTGCCTTACAGAAGTGCCTCAATTT	49,G>A;49,G>A	A;G;A;G
a79144	RG7	RLG4	202	6.151	<lmxll>	1	28	30	13	0.07	1	-	1--11011--00110--00011111--00010111--1--0--1011111--000011--1--00----000100001110--0	CAGCGATAACTTGCCTAATCTAGTCGGTACCTGGTCCATTGCGCCACCGGAACCACAAGTTGTC	45,G>A;45,G>A	A;G;A;G
a22093	RG7	RLG4	202	6.151	<lmxll>	1	28	30	13	0.07	1	-	1--11011--00110--00011111--00010111--1--0--1011111--000011--1--00----000100001110--0	CAGCATGCAGGTGCGAGGCATCGCAAAACATTGTATGAGGCGGACTATAGAGAGATTTTACTAT	34,G>A;34,G>A	A;G;A;G
a47512	RG7	RLG4	202	6.151	<lmxll>	1	28	30	13	0.07	1	-	1--11011--00110--00011111--00010111--1--0--1011111--000011--1--00----000100001110--0	CTGCATTTTGGTTTCTAGGATTGGAGTGGATTTCATTAGATCTTGAATTCATTTGCTTCAATTT	51,A>T;51,A>T	A;T;A;T
a41934	RG7	RLG4	202	6.151	<lmxll>	1	28	30	13	0.07	1	-	1--11011--00110--00011111--00010111--1--0--1011111--000011--1--00----000100001110--0	CAGCCTCAACTTGTTCAGCTCCTACGTGGTCTGACGCAGAATTGGCTGGCAATGTCGGATGGCC	45,C>T;45,C>T;63,C>T;63,C>T	CC;TT;CC;TT
a52492	RG7	RLG4	202	6.151	<lmxll>	1	28	30	13	0.07	1	-	1--11011--00110--00011111--00010111--1--0--1011111--000011--1--00----000100001110--0	CTGCCGAGTGCCGACAGTGGTGGGTTTATGGATCTCTGGCCTAAAACCAGAGAGAAAGATAGAG	60,A>G;60,A>G	A;G;A;G
a24535	RG7	RLG4	202	6.151	<lmxll>	1	28	30	13	0.07	1	-	1--11011--00110--00011111--00010111--1--0--1011111--000011--1--00----000100001110--0	CAGCGCTAGATCTGCAGACCCGAAACCCACTTCCTTCTATTTTCGTCCACCTCTAACCGCTTTT	28,T>A;28,T>A	A;T;A;T
a58874	RG7	RLG4	202	6.151	<lmxll>	1	28	30	13	0.07	1	-	1--11011--00110--00011111--00010111--1--0--1011111--000011--1--00----000100001110--0	CAGCTATGATCAAAACCAGAAAAGGCGGGAGCATCATTTGCACATCGAGCTCAGCAGAAAAAAA	14,A>G;14,A>G	A;G;A;G
a17117	RG7	RLG4	202	6.151	<lmxll>	1	28	30	13	0.07	1	-	1--11011--00110--00011111--00010111--1--0--1011111--000011--1--00----000100001110--0	CAGCTGAACAGTCACTCAAAGGATATGAGGCATGTTAACTCAACCACTCTTAAGCTAACTCATA	57,G>A;57,G>A	A;G;A;G
a30652	RG7	RLG4	202	6.151	<lmxll>	1	28	30	13	0.07	1	-	1--11011--00110--00011111--00010111--1--0--1011111--000011--1--00----000100001110--0	CTGCCATTGTTCAATCAAACGAAACGAAGACAATGAATTGGATCGAGTTTTCTCGGAGACTATT	31,G>A;31,G>A;59,T>C;59,T>C	AC;GT;AC;GT
a70194	RG7	RLG4	202	6.151	<lmxll>	1	28	30	13	0.07	1	-	1--11011--00110--00011111--00010111--1--0--1011111--000011--1--00----000100001110--0	CAGCTTGATTCAGAAGAAGAAAGCCGTAGAGCAACAAGACCACCATGACCTGCTCAATGTTCGA	27,A>T;27,A>T	A;T;A;T
a64173	RG7	RLG4	202	6.151	<lmxll>	1	28	30	13	0.07	1	-	1--11011--00110--00011111--00010111--1--0--1011111--000011--1--00----000100001110--0	CTGCACATGTTTGTTTGGAGCTCCAGCGCTTCCCCTGTTTCTGAAGGTGGGGGGCTCCATGTTT	62,T>C;62,T>C	C;T;C;T
a74319	RG7	RLG4	202	6.151	<lmxll>	1	28	30	13	0.07	1	-	1--11011--00110--00011111--00010111--1--0--1011111--000011--1--00----000100001110--0	CAGCGAGTTTTTCGGATCGATTGTCGATTTCAGGCTTAACAGAGCTTCCGCATCCCCGGCTCGA	39,C>T;39,C>T	C;T;C;T
a29694	RG7	RLG4	202	6.151	<lmxll>	1	28	30	13	0.07	1	-	1--11011--00110--00011111--00010111--1--0--1011111--000011--1--00----000100001110--0	CAGCCATAAAATTTTATTCGCAGAAGTCGGGAGCGTTCACAAACAGTTCCTTTCAGTACACAAT	28,T>G;28,T>G	G;T;G;T
a118853	RG7	RLG4	202	6.151	<lmxll>	1	28	30	13	0.07	1	-	1--11011--00110--00011111--00010111--1--0--1011111--000011--1--00----000100001110--0	CAGCCCGTACATGCATCACCCATTGTCGTATGTCAACTGGACCTTTCAACCATGCTGAAAAAAA	9,C>T;9,C>T	C;T;C;T
a30806	RG7	RLG4	203	6.68	<lmxll>	1	28	30	13	0.07	1	-	1--11011--00110--00011111--00010111--1--0--1011111--000011--1--00----000100001011--0	CTGCAGGAGAAGAAAGTATGCAAACTTGACCGGCCTTCCTATGCGTTGTAGTTTCTTTCCTAAG	31,T>G;31,T>G	G;T;G;T
a61753	RG7	RLG4	203	6.68	<lmxll>	1	28	30	13	0.07	1	-	1--11011--00110--00011111--00010111--1--0--1011111--000011--1--00----000100001011--0	CTGCTGGGAAAGATGATGATGTCTATCATTTCATAAGCTACTTGCCTGTTGATGGGGTCCTGTA	20,G>A;20,G>A	A;G;A;G
a114094	RG7	RLG4	204	7.255	<lmxll>	1	27	31	13	0.28	1	-	1--11011--00110--00011111--00010111--1--0--1011111--000011--1--00----000100001111--0	CAGCTAACAACCCTAGTTTGCAAAACTCCTTCTACGTCTGCTAGCTGTTAACCCTAGGAAGCAT	25,C>G;25,C>G	C;G;C;G
a47707	RG7	RLG4	204	7.255	<lmxll>	1	27	31	13	0.28	1	-	1--11011--00110--00011111--00010111--1--0--1011111--000011--1--00----000100001111--0	CAGCAACGTTGAGGAGAACAGGAGCTACTGGGACAGTATACTGAATTTGGTGAATGCTTCACCA	57,T>C;57,T>C	C;T;C;T
a64904	RG7	RLG4	204	7.255	<lmxll>	1	27	31	13	0.28	1	-	1--11011--00110--00011111--00010111--1--0--1011111--000011--1--00----000100001111--0	CTGCCCCGGAAAGTGCAACATTGAGAAGCTGGTAAGCCTTCTTCCAGAGATGACACCCCCACGT	6,T>C;6,T>C;35,A>G;35,A>G	CG;TA;CG;TA
a77154	RG7	RLG4	204	7.255	<lmxll>	1	27	31	13	0.28	1	-	1--11011--00110--00011111--00010111--1--0--1011111--000011--1--00----000100001111--0	CAGCCACCGGGACAGGAACGATTCCCGCCAATTTCACTTCGCTCAACATCTCGCTGAGGAGCTC	13,A>C;13,A>C	A;C;A;C
a65506	RG7	RLG4	204	7.255	<lmxll>	1	27	31	13	0.28	1	-	1--11011--00110--00011111--00010111--1--0--1011111--000011--1--00----000100001111--0	CAGCTAGCCATGTGTTATTAACTGCTAGGATCACTTTGATTCATTGAAGTTGCTCTAATTCCTT	31,G>C;31,G>C;61,A>C;61,A>C	CC;GA;CC;GA
a68281	RG7	RLG4	204	7.255	<lmxll>	1	27	31	13	0.28	1	-	1--11011--00110--00011111--00010111--1--0--1011111--000011--1--00----000100001111--0	CAGCATCCCATCCACTTCGGACGAGTTCGTGAAGCGCGTGTCGTCACGCGCTTACGATATGCGG	27,T>C;27,T>C	C;T;C;T
a46237	RG7	RLG4	204	7.255	<lmxll>	1	27	31	13	0.28	1	-	1--11011--00110--00011111--00010111--1--0--1011111--000011--1--00----000100001111--0	CTGCCCCAGTCCACCCATTCCACCCAAACATGACCATCCGACGAGGTGTGTTGTCATCAGAGTG	46,C>T;46,C>T	C;T;C;T
a223581	RG7	RLG4	205	7.41	<lmxll>	0	31	27	13	0.28	1	-	0--00100--11001--11100000--11101000--0--1--0100000--111100--0--11----111011110000--1	CTGCTGTAGCTCCTCCGCGGAGTTCCCGATGGAATCCAACGCCAGAGCAGAAAAAAAAAAAAAA	19,A>G;19,A>G	A;G;A;G
a210787	RG7	RLG4	205	7.41	<lmxll>	0	31	27	13	0.28	1	-	0--00100--11001--11100000--11101000--0--1--0100000--111100--0--11----111011110000--1	CTGCTACATTTTGGTTACTTTAATAATGCAAGTATGGACACTATGATTCCTAGCAGAAGACTAG	28,C>T;28,C>T;58,G>A;58,G>A	CG;TA;CG;TA
a126665	RG7	RLG4	205	7.41	<lmxll>	0	31	27	13	0.28	1	-	0--00100--11001--11100000--11101000--0--1--0100000--111100--0--11----111011110000--1	CTGCCACACTTCACAAATGTCACAGCACACCATTCTCTCCCCATCCTCTTCTTTTGCGCCACAT	48,A>T;48,A>T	A;T;A;T
a176561	RG7	RLG4	205	7.41	<lmxll>	0	31	27	13	0.28	1	-	0--00100--11001--11100000--11101000--0--1--0100000--111100--0--11----111011110000--1	CTGCTTACATCCCCAAATTTCTTCAGCAAGTCTGAAATTCTTCAAAATTCTTCAGTTGTGATAG	9,T>C;9,T>C;11,C>T;11,C>T	CT;TC;CT;TC
a226061	RG7	RLG4	205	7.41	<lmxll>	0	31	27	13	0.28	1	-	0--00100--11001--11100000--11101000--0--1--0100000--111100--0--11----111011110000--1	CAGCCGGTCTTTTCTCTTGGGATTATCTGTTCTCTATAAGAAGCCCACTCTCTATCAAGGCTGG	53,A>G;53,A>G	A;G;A;G
a222670	RG7	RLG4	205	7.41	<lmxll>	0	31	27	13	0.28	1	-	0--00100--11001--11100000--11101000--0--1--0100000--111100--0--11----111011110000--1	CAGCTATTAATCACAGGAAACATGCATATATTAGTTGTCTGCAGTATTGGGAGAAAAAAGAGGA	35,C>T;35,C>T;45,T>A;45,T>A	CT;TA;CT;TA
a199455	RG7	RLG4	205	7.41	<lmxll>	0	31	27	13	0.28	1	-	0--00100--11001--11100000--11101000--0--1--0100000--111100--0--11----111011110000--1	CAGCCGTGGGATGTGAGATGGTAAAGAGTTGTACAAAGAAACTGTGCATCCTCCAACCTTGGCA	12,T>G;12,T>G	G;T;G;T
a176442	RG7	RLG4	205	7.41	<lmxll>	0	31	27	13	0.28	1	-	0--00100--11001--11100000--11101000--0--1--0100000--111100--0--11----111011110000--1	CAGCAGGACCTGTGACCCCCAATGCTACAGCTCCAATGGCGCCGACAGCTCCTGCACTGCCAAT	43,A>G;43,A>G;57,C>T;57,C>T	AC;GT;AC;GT
a179836	RG7	RLG4	205	7.41	<lmxll>	0	31	27	13	0.28	1	-	0--00100--11001--11100000--11101000--0--1--0100000--111100--0--11----111011110000--1	CTGCTTTGATGAATCATGAATGCATGGTGTTAGTTAAAACACATGCACATAATTACCCTCTGGG	61,G>A;61,G>A	A;G;A;G
a205753	RG7	RLG4	205	7.41	<lmxll>	0	31	27	13	0.28	1	-	0--00100--11001--11100000--11101000--0--1--0100000--111100--0--11----111011110000--1	CAGCCAGCAATTGCCTCTTTACTGTTTTTGCTTATGATTCTCTGTTCTCTGTGATGACTCCACG	39,C>G;39,C>G;63,G>T;63,G>T	CG;GT;CG;GT
a133586	RG7	RLG4	205	7.41	<lmxll>	0	31	27	13	0.28	1	-	0--00100--11001--11100000--11101000--0--1--0100000--111100--0--11----111011110000--1	CAGCTCCACCTTGTTTAAGTGCTGATCGGTGACATCAATTTTCGGGTAATATATGGTGATATTA	21,C>G;21,C>G;25,T>C;25,T>C	CT;GC;CT;GC
a132932	RG7	RLG4	205	7.41	<lmxll>	0	31	27	13	0.28	1	-	0--00100--11001--11100000--11101000--0--1--0100000--111100--0--11----111011110000--1	CTGCTACTCTGGCTTTACAGTGCCTAAGCCCAGAATCTAAGCAAAGGCCTACAATGTCAACAGT	44,C>A;44,C>A	A;C;A;C
a147075	RG7	RLG4	205	7.41	<lmxll>	0	31	27	13	0.28	1	-	0--00100--11001--11100000--11101000--0--1--0100000--111100--0--11----111011110000--1	CAGCTGATACATCAAACTGAAACACTTCAGTGCACATGCCTGAACTCAACAACGGTCCAGCAAG	8,A>G;8,A>G	A;G;A;G
a153924	RG7	RLG4	205	7.41	<lmxll>	0	31	27	13	0.28	1	-	0--00100--11001--11100000--11101000--0--1--0100000--111100--0--11----111011110000--1	CAGCCAAATCCGGTTTCATAAACTCAAGCTTTTCATCCAAAGCAATCCTACAATTCTCTTCGAA	27,G>A;27,G>A	A;G;A;G
a133875	RG7	RLG4	205	7.41	<lmxll>	0	31	27	13	0.28	1	-	0--00100--11001--11100000--11101000--0--1--0100000--111100--0--11----111011110000--1	CAGCACCACACCGTAACTGTAAACATCAGCCTTCTCAGACACACGACATGTCATAGCATACTCA	48,T>G;48,T>G	G;T;G;T
a128156	RG7	RLG4	205	7.41	<lmxll>	0	31	27	13	0.28	1	-	0--00100--11001--11100000--11101000--0--1--0100000--111100--0--11----111011110000--1	CAGCAGAAACCTTAATTTTATATCATTGATTAGCTAGGTACGCACATTTGTTAACGTAGGCTTA	27,G>A;27,G>A	A;G;A;G
a220522	RG7	RLG4	205	7.41	<lmxll>	0	31	27	13	0.28	1	-	0--00100--11001--11100000--11101000--0--1--0100000--111100--0--11----111011110000--1	CTGCAACCGTTGGTTCTCAAAAAGAAAAAATTCAACTTCCATTGCGTCAATTTTGAGAAATCCA	34,G>A;34,G>A	A;G;A;G
a216195	RG7	RLG4	205	7.41	<lmxll>	0	31	27	13	0.28	1	-	0--00100--11001--11100000--11101000--0--1--0100000--111100--0--11----111011110000--1	CAGCATTTCTTATAGCAGTGGTGAGTTATCCGCACGCACAGAAACATAGACATCAGCTACTTTT	44,C>T;44,C>T	C;T;C;T
a188371	RG7	RLG4	205	7.41	<lmxll>	0	31	27	13	0.28	1	-	0--00100--11001--11100000--11101000--0--1--0100000--111100--0--11----111011110000--1	CTGCAACAGTAGCAAGCAAGCCATGCATATAAAGAATAGATTCACCTATAGGAGAAGAATTAAG	54,A>G;54,A>G	A;G;A;G
a206319	RG7	RLG4	205	7.41	<lmxll>	0	31	27	13	0.28	1	-	0--00100--11001--11100000--11101000--0--1--0100000--111100--0--11----111011110000--1	CAGCAGTTTTGGGGGCATCAAGTTGTTCTAGTGTTGCTACAACTGTTGACATTGTAGGCCTTTG	60,T>G;60,T>G	G;T;G;T
a3080	RG7	RLG4	206	8.395	<lmxll>	1	27	31	13	0.28	1	-	1--11111--00110--00011111--00010111--1--0--1011111--000001--1--00----000100001111--0	CTGCAGTTAGAAAAGGAGGAAGACGATGATCCAGTAGTAGTAACAAAGCCTGGATGGAAGGCCA	35,T>A;35,T>A	A;T;A;T
a28934	RG7	RLG4	206	8.395	<lmxll>	1	27	31	13	0.28	1	-	1--11111--00110--00011111--00010111--1--0--1011111--000001--1--00----000100001111--0	CTGCTTGTGGTTTTTTCTTCAGTCCTTCCAAGTTCAAATCTACCATGACATAAACCCAAAATTC	22,C>T;22,C>T	C;T;C;T
a78428	RG7	RLG4	206	8.395	<lmxll>	1	27	31	13	0.28	1	-	1--11111--00110--00011111--00010111--1--0--1011111--000001--1--00----000100001111--0	CTGCTTCTGCCCTGCAATTCAAATTGAACCACCAAAACCCAATTTACAAAACCTTAAACCTGAC	32,C>A;32,C>A;35,A>C;35,A>C	AC;CA;AC;CA
[truncated: 2,824 more rows]

## Sheet: Tulameen
Marker	Graham et al 2006,2011 LG	New LG (as proposed by Bushakra et al 2012)	Tulameen.Bin	Position(cM)	Segregation Type	Phase	ll	lm	--	X2	Df	Signif.	Genotype	Sequence	SNPs	Alleles
[truncated: 2,403 more rows]
